# Supplementary material for: Somatic mutations in lymphocytes in patients with immune-mediated aplastic anemia
Source: Leukemia. 2021 Mar 30;35(5):1365–79. doi: 10.1038/s41375-021-01231-3 (PMC8102188; doi:10.1038/s41375-021-01231-3)
Supplement: Supplementary file 2 — Supplemental table S1 [file 41375_2021_1231_MOESM2_ESM.xlsx]

## Sheet: Sheet1
		AA	healthy
# of cases		24	20
Age at diagnosis (years old)		63 (17-83)
Age at sample collection (years old)		63 (23-84)	60.5 (44-66)
Time from diagnosis to sample collection (months)		69.6
Gender (Male/Female)		9 / 15	10 / 10
Timing of sample collection
	At diagnosis / active disease	7
	At remission	8
	Recovering	5
	At relapse	3
Treatment status at sample collection
	Pre-treatment	7
	Post-treatment	16
	Not available	1
Robust response to first ATG
	Yes	10
	No	5
	No ATG treatment	7
	Not available	2
AA severity
	Moderate	13
	Severe	9
	Very severe	1
	Not available	1
PNH clone in flow cytometry
	Yes	4
	No	10
	Subclinical (<10%)	6
	Not available	4
Progression to MDS/leukemia
	Yes	5
	No	17
	Not available	2
