# Supplementary material for: Somatic mutations in lymphocytes in patients with immune-mediated aplastic anemia
Source: Leukemia. 2021 Mar 30;35(5):1365–79. doi: 10.1038/s41375-021-01231-3 (PMC8102188; doi:10.1038/s41375-021-01231-3)
Supplement: Supplementary file 3 — Supplemental table S2 [file 41375_2021_1231_MOESM3_ESM.xlsx]

## Sheet: Book1
Table S2. Hotspot and STAT3 gain-of-function variants genotyped from AA and healthy samples
Chr	Pos	Ref	Alt	Gene	Amino acid change	Cosmic ID
9	130872896	C	T	ABL1_ENST00000372348	p.T334I	COSM6023438
2	29220829	G	C	ALK	p.F1174L	COSM28061
2	29220829	G	T	ALK	p.F1174L	COSM28055
2	29220831	A	G	ALK	p.F1174L	COSM28057
2	29209798	C	T	ALK	p.R1275Q	COSM28056
5	112839514	TAAAAG	T	APC	p.E1309fs*4	COSM18764
5	112839515	AAAAGA	A	APC	p.E1309fs*4	COSM19263
5	112839518	AGAAAA	A	APC	p.E1309fs*4	COSM19145
5	112839519	GAAAAG	G	APC	p.E1309fs*4	COSM18701
5	112839520	AAAAGA	A	APC	p.E1309fs*4	COSM13113
5	112838934	C	T	APC	p.R1114*	COSM13125
5	112839942	C	T	APC	p.R1450*	COSM13127
5	112780895	C	T	APC	p.R213*	COSM13134
5	112838220	C	T	APC	p.R876*	COSM18852
5	112839978	AAG	A	APC	p.S1465fs*3	COSM18873
5	112839979	AGA	A	APC	p.S1465fs*3	COSM19688
5	112839984	GAG	G	APC	p.S1465fs*3	COSM19332
5	112839985	AGA	A	APC	p.S1465fs*3	COSM18931
5	112839986	GAG	G	APC	p.S1465fs*3	COSM13864
5	112839987	AGT	A	APC	p.S1465fs*3	COSM19127
5	112839988	GTG	G	APC	p.S1465fs*3	COSM235666
5	112840254	G	GA	APC	p.T1556fs*3	COSM19695
5	112840255	A	AA	APC	p.T1556fs*3	COSM4381242
5	112840256	A	AA	APC	p.T1556fs*3	COSM18734
5	112840259	A	AA	APC	p.T1556fs*3	COSM19020
5	112840260	A	AA	APC	p.T1556fs*3	COSM18561
1	26779439	T	TG	ARID1A	p.D1850fs*4	COSM1644335
1	26779440	G	GG	ARID1A	p.D1850fs*4	COSM4765107
1	26779446	G	GG	ARID1A	p.D1850fs*4	COSM133004
1	26779439	TG	T	ARID1A	p.D1850fs*33	COSM1341426
1	26779445	GG	G	ARID1A	p.D1850fs*33	COSM133001
1	26779863	C	T	ARID1A	p.R1989*	COSM51425
20	32434599	TCACCACTGCCATAGAGAGGCGGC	T	ASXL1	p.E635fs*15	COSM51200
20	32434610	ATAGAGAGGCGGCCACCACTGCCA	A	ASXL1	p.E635fs*15	COSM41597
20	32434611	TAGAGAGGCGGCCACCACTGCCAT	T	ASXL1	p.E635fs*15	COSM36165
20	32434613	GAGAGGCGGCCACCACTGCCATCG	G	ASXL1	p.E635fs*15	COSM307767
20	32434614	AGAGGCGGCCACCACTGCCATCGG	A	ASXL1	p.E635fs*15	COSM303941
20	32434638	A	AG	ASXL1	p.G646fs*12	COSM1411076
20	32434639	G	GG	ASXL1	p.G646fs*12	COSM1658769
20	32434646	G	GG	ASXL1	p.G646fs*12	COSM34210
20	32434646	G	GT	ASXL1	p.G646fs*12	COSM5879658
20	32434647	T	TT	ASXL1	p.G646fs*12	COSM914346
20	32434789	C	T	ASXL1	p.R693*	COSM51388
11	108247071	C	T	ATM_ENST00000278616	p.R337C	COSM1350749
11	108247071	C	T	ATM	p.R337C	COSM21323
X	40062191	T	C	BCOR_ENST00000378444	p.N1459S	COSM1651089
X	130056035	TC	T	BCORL1	p.P1681fs*20	COSM1181075
7	2928688	CG	C	CARD11	p.R555fs*45	COSM1450247
9	21968160	G	A	CDKN2A	p.?	COSM14252
9	21968200	C	G	CDKN2A	p.?	COSM14251
9	21968228	TTCAATCGGGGATGT	T	CDKN2A	p.?	COSM13591
9	21968228	TTCAATCGGGGATGTCTGCAGAGGGCAGAAAGAAAACAGGCGTTAGAAACCTGAGGTCAAAGATGTGTGGCACATCCCGCCCTCCTCTCTTGCCGTCCCTACCGGCATTGAAATACTTATGGATAAAGTTCTCGCAATGGCTTCACGTGCATGTACCCGCCGCCACCGCTCTCCCACACCTCCCTGGTCCAGCAGCTAGTCCACTGCCCGCCTGGCTGCTCCAGGCGCGCCGACCGCTCAAGCGCTCCAGGTCCACCCGGCGGAGGGCAGAGAAAGCGCGACCGCGCGGCCCGCAGGGTTGCAAGAAGAAAACGAGTGTTATATAATGAGTCTCAGTGGTTGCTCACAATGCCAGGCGCGAAGGCGTGAAGATGTGGCCTTTCCCTTCCCGCATCCCCA…	T	CDKN2A	p.?	COSM13590
9	21968233	TCGGGGATGTCT	TG	CDKN2A	p.?	COSM6985427
9	21968238	GATGTCTGCAGA	GT	CDKN2A	p.?	COSM27145
9	21968243	C	T	CDKN2A	p.?	COSM21562
9	21968243	C	A	CDKN2A	p.?	COSM3952628
9	21968243	C	G	CDKN2A	p.?	COSM99937
9	21968244	T	C	CDKN2A	p.?	COSM14268
9	21968244	T	A	CDKN2A	p.?	COSM13518
9	21968244	T	G	CDKN2A	p.?	COSM13519
9	21968245	G	T	CDKN2A	p.?	COSM4388483
9	21970876	CAAATTCTCAGATCATCAGTCCTCACCT	CG	CDKN2A	p.?	COSM18621
9	21970896	C	T	CDKN2A	p.?	COSM7334062
9	21970896	C	T	CDKN2A_ENST00000446177	p.?	COSM7334061
9	21970896	C	T	CDKN2A_ENST00000498124	p.?	COSM7334060
9	21970900	A	AT	CDKN2A_ENST00000446177	p.?	COSM5751687
9	21970900	A	G	CDKN2A	p.?	COSM13500
9	21970900	A	AT	CDKN2A_ENST00000498124	p.?	COSM5751686
9	21970900	A	AT	CDKN2A	p.?	COSM5751688
9	21970900	A	T	CDKN2A_ENST00000446177	p.?	COSM4438880
9	21970900	A	T	CDKN2A	p.?	COSM4438881
9	21970900	A	T	CDKN2A_ENST00000498124	p.?	COSM4438879
9	21970901	C	A	CDKN2A	p.?	COSM13530
9	21970901	C	T	CDKN2A	p.?	COSM14074
9	21970901	C	A	CDKN2A_ENST00000446177	p.?	COSM3092234
9	21970901	C	G	CDKN2A_ENST00000498124	p.?	COSM5824683
9	21970901	C	G	CDKN2A_ENST00000446177	p.?	COSM5824684
9	21970901	C	A	CDKN2A_ENST00000498124	p.?	COSM3092233
9	21970901	C	G	CDKN2A	p.?	COSM5369902
9	21970978	TGCGACATCGCGATGGCCCAGCTCCTCAGCCAGGTCCACGGGCAGACGGCCCCAGGCATCGCGCACGTCCAGCCGCGCCCCGGCCCGGTGCAGCACCACCAGCGTGTCCAGGAAGCCCTCCCGGGCAGCGTCGTGCACGGGTCGGGTGAGAGTGGCGGGGTCGGCGCAGTTGGGCTCCGCGCCGTGGAGCAGCAGCAGCTCCGCCACTCGGGCGCTGCCCATCATCATGAC	T	CDKN2A	p.?	COSM1716593
9	21970987	GCGATGGCCCAGCTCCTCAGCCAGGTCCACGGGCAGACGGCCCCAGGCATCGCGCACGTCCAGCCGCGCCCCGGCCCGGTGCAGCACCACCAGCGTGTCCAGGAAGCCCTCCCGGGCAGCGTCGTGCACGGGTCGGGTGAGAGTGGCGGGGTCGGCGCAGTTGGGCTCCGCGCCGTGGAGCAGCAGCAGCTCCGCCACTCGGGCGCTGCCCATCATCATGACCTGCCAGAGAGAACAGAATGGTCAGAGCCAGGGTGGGGGCCGGCATGACGGAAAGGAAGCTTGTGTAGAGCCCCCTCACCGCCAAGCAGACCCCCACACAAGCCCCAGGTGTCTAATTACCCCTACATTTGCTTCCAGTTTCCAATTTCCTTCTTGAGTTCTCTATCCATTCTTCAG…	G	CDKN2A	p.?	COSM6985890
9	21970987	GCGATGGCCCAGCTCCTCAGCCAGGTCCACGGGCAGACGGCCCCAGGCATCGCGCACGTCCAGCCGCGCCCCGGCCCGGTGCAGCACCACCAGCGTGTCCAGGAAGCCCTCCCGGGCAGCGTCGTGCACGGGTCGGGTGAGAGTGGCGGGGTCGGCGCAGTTGGGCTCCGCGCCGTGGAGCAGCAGCAGCTCCGCCACTCGGGCGCTGCCCATCATCATGACCTGCCAGAGAGAACAGAATGGTCAGAGCCAGGGTGGGGGCCGGCATGACGGAAAGGAAGCTTGTGTAGAGCCCCCTCACCGCCAAGCAGACCCCCACACAAGCCCCAGGTGTCTAATTACCCCTACATTTGCTTCCAGTTTCCAATTTCCTTCTTGAGTTCTCTATCCATTCTTCAG…	G	CDKN2A_ENST00000446177	p.?	COSM6985889
9	21970987	GCGATGGCCCAGCTCCTCAGCCAGGTCCACGGGCAGACGGCCCCAGGCATCGCGCACGTCCAGCCGCGCCCCGGCCCGGTGCAGCACCACCAGCGTGTCCAGGAAGCCCTCCCGGGCAGCGTCGTGCACGGGTCGGGTGAGAGTGGCGGGGTCGGCGCAGTTGGGCTCCGCGCCGTGGAGCAGCAGCAGCTCCGCCACTCGGGCGCTGCCCATCATCATGACCTGCCAGAGAGAACAGAATGGTCAGAGCCAGGGTGGGGGCCGGCATGACGGAAAGGAAGCTTGTGTAGAGCCCCCTCACCGCCAAGCAGACCCCCACACAAGCCCCAGGTGTCTAATTACCCCTACATTTGCTTCCAGTTTCCAATTTCCTTCTTGAGTTCTCTATCCATTCTTCAG…	G	CDKN2A_ENST00000498124	p.?	COSM6985888
9	21970987	GCGATGGCCCAGCTCCTCAGCCAGGTCCACGGGCAGACGGCCCCAGGCATCGCGCACGTCCAGCCGCGCCCCGGCCCGGTGCAGCACCACCAGCGTGTCCAGGAAGCCCTCCCGGGCAGCGTCGTGCACGGGTCGGGTGAGAGTGGCGGGGTCGGCGCAGTTGGGCTCCGCGCCGTGGAGCAGCAGCAGCTCCGCCACTCGGGCGCTGCCCATCATCATGACCTGCCAGAGAGAACAGAATGGTCAGAGCCAGGGTGGGGGCCGGCATGACGGAAAGGAAGCTTGTGTAGAGCCCCCTCACCGCCAAGCAGACCCCCACACAAGCCCCAGGTGTCTAATTACCCCTACATTTGCTTCCAGTTTCCAATTTCCTTCTTGAGTTCTCTATCCATTCTTCAG…	G	CDKN2A_ENST00000361570	p.?	COSM6985887
9	21971135	GGGTCGGCGCAGTTGGGCTCCGCGCCGTGGAGCAGCAGCAGCTCCGCCACTCGGGCGCTGCCCATCATCATGACCTGCCAGAGAGAACAGAAT	G	CDKN2A	p.?	COSM6985552
9	21971135	GGGTCGGCGCAGTTGGGCTCCGCGCCGTGGAGCAGCAGCAGCTCCGCCACTCGGGCGCTGCCCATCATCATGACCTGCCAGAGAGAACAGAAT	G	CDKN2A_ENST00000446177	p.?	COSM6985551
9	21971135	GGGTCGGCGCAGTTGGGCTCCGCGCCGTGGAGCAGCAGCAGCTCCGCCACTCGGGCGCTGCCCATCATCATGACCTGCCAGAGAGAACAGAAT	G	CDKN2A_ENST00000361570	p.?	COSM6985549
9	21971135	GGGTCGGCGCAGTTGGGCTCCGCGCCGTGGAGCAGCAGCAGCTCCGCCACTCGGGCGCTGCCCATCATCATGACCTGCCAGAGAGAACAGAAT	G	CDKN2A_ENST00000498124	p.?	COSM6985550
9	21971155	CGCGCCGTGGAGCAGCAGCAGCTCCGCCACTCGGGCGCTGCCCATCATCATGACCTGCCAGAGAGAACAGAATGGTCAGAGCCAGGGTGGGGGCCGGCATGACGGAAAGGAAGCTTGTGTAGAGCCCCCTCACCGCCAAGCAGACCCCCACACAAGCCCCAGGTGTCTAATTACCCCTACATTTGCTTCCAGTTTCCAATTTCCTTCTTGAGTTCTCTATCCATTCTTCAGTACACAATGAATTCCATTATATCCTCCGAACTTCTGCGGAGCTGTCGTCACAGGCAGAGAGCACTGTGAGGCACGGGCAAAATAGCAAAGGGGCAGGGACAGACTGACTTTTACTCCAGGCTAACTTCCTGTATTTCCCCTGAGATACAACTACTGAAATTTCTTCCT…	C	CDKN2A	p.?	COSM6985582
9	21971155	CGCGCCGTGGAGCAGCAGCAGCTCCGCCACTCGGGCGCTGCCCATCATCATGACCTGCCAGAGAGAACAGAATGGTCAGAGCCAGGGTGGGGGCCGGCATGACGGAAAGGAAGCTTGTGTAGAGCCCCCTCACCGCCAAGCAGACCCCCACACAAGCCCCAGGTGTCTAATTACCCCTACATTTGCTTCCAGTTTCCAATTTCCTTCTTGAGTTCTCTATCCATTCTTCAGTACACAATGAATTCCATTATATCCTCCGAACTTCTGCGGAGCTGTCGTCACAGGCAGAGAGCACTGTGAGGCACGGGCAAAATAGCAAAGGGGCAGGGACAGACTGACTTTTACTCCAGGCTAACTTCCTGTATTTCCCCTGAGATACAACTACTGAAATTTCTTCCT…	C	CDKN2A_ENST00000446177	p.?	COSM6985581
9	21971155	CGCGCCGTGGAGCAGCAGCAGCTCCGCCACTCGGGCGCTGCCCATCATCATGACCTGCCAGAGAGAACAGAATGGTCAGAGCCAGGGTGGGGGCCGGCATGACGGAAAGGAAGCTTGTGTAGAGCCCCCTCACCGCCAAGCAGACCCCCACACAAGCCCCAGGTGTCTAATTACCCCTACATTTGCTTCCAGTTTCCAATTTCCTTCTTGAGTTCTCTATCCATTCTTCAGTACACAATGAATTCCATTATATCCTCCGAACTTCTGCGGAGCTGTCGTCACAGGCAGAGAGCACTGTGAGGCACGGGCAAAATAGCAAAGGGGCAGGGACAGACTGACTTTTACTCCAGGCTAACTTCCTGTATTTCCCCTGAGATACAACTACTGAAATTTCTTCCT…	C	CDKN2A_ENST00000498124	p.?	COSM6985580
9	21971155	CGCGCCGTGGAGCAGCAGCAGCTCCGCCACTCGGGCGCTGCCCATCATCATGACCTGCCAGAGAGAACAGAATGGTCAGAGCCAGGGTGGGGGCCGGCATGACGGAAAGGAAGCTTGTGTAGAGCCCCCTCACCGCCAAGCAGACCCCCACACAAGCCCCAGGTGTCTAATTACCCCTACATTTGCTTCCAGTTTCCAATTTCCTTCTTGAGTTCTCTATCCATTCTTCAGTACACAATGAATTCCATTATATCCTCCGAACTTCTGCGGAGCTGTCGTCACAGGCAGAGAGCACTGTGAGGCACGGGCAAAATAGCAAAGGGGCAGGGACAGACTGACTTTTACTCCAGGCTAACTTCCTGTATTTCCCCTGAGATACAACTACTGAAATTTCTTCCT…	C	CDKN2A_ENST00000361570	p.?	COSM6985579
9	21971156	GCGCCGTGGAGCAGCAGCAGCTCCGCCACTCGGGCGCTGCCCATCATCATGACCTGCCAGAG	G	CDKN2A	p.?	COSM13510
9	21971177	TCCGCCACTCGGGCGCTGCCCATCATCATGACCTGC	T	CDKN2A_ENST00000498124	p.?	COSM6985719
9	21971177	TCCGCCACTCGGGCGCTGCCCATCATCATGACCTGC	T	CDKN2A_ENST00000361570	p.?	COSM6985718
9	21971177	TCCGCCACTCGGGCGCTGCCCATCATCATGACCTGC	T	CDKN2A_ENST00000446177	p.?	COSM6985720
9	21971177	TCCGCCACTCGGGCGCTGCCCATCATCATGACCTGC	T	CDKN2A	p.?	COSM6985721
9	21971198	ATCATCATGACCTGCCAGAGAGAACAGAATGG	A	CDKN2A_ENST00000446177	p.?	COSM6985704
9	21971198	ATCATCATGACCTGCCAGAGAGAACAGAATGG	A	CDKN2A_ENST00000361570	p.?	COSM6985702
9	21971198	ATCATCATGACCTGCCAGAGAGAACAGAATGG	A	CDKN2A_ENST00000498124	p.?	COSM6985703
9	21971198	ATCATCATGACCTGCCAGAGAGAACAGAATGG	A	CDKN2A	p.?	COSM6985705
9	21971205	TGACCTGCCAGAG	TCA	CDKN2A_ENST00000498124	p.?	COSM6985903
9	21971205	TGACCTGCCAGAG	TCA	CDKN2A	p.?	COSM6985905
9	21971205	TGACCTGCCAGAG	TCA	CDKN2A_ENST00000446177	p.?	COSM6985904
9	21971205	TGACCTGCCAGAG	TCA	CDKN2A_ENST00000361570	p.?	COSM6985902
9	21971207	ACC	ATT	CDKN2A_ENST00000361570	p.?	COSM6985884
9	21971207	ACC	ATT	CDKN2A_ENST00000498124	p.?	COSM6985885
9	21971207	ACC	ATT	CDKN2A	p.?	COSM13694
9	21971207	ACCTGCCAGAG	A	CDKN2A_ENST00000446177	p.?	COSM6985908
9	21971207	ACCTGCCAGAG	A	CDKN2A_ENST00000498124	p.?	COSM6985907
9	21971207	ACCTGCCAGAG	A	CDKN2A_ENST00000361570	p.?	COSM6985906
9	21971207	ACC	ATT	CDKN2A_ENST00000446177	p.?	COSM6985886
9	21971207	ACC	ATT	CDKN2A	p.?	COSM255154
9	21971207	ACCTGCCAGAG	A	CDKN2A	p.?	COSM6985909
9	21971208	CCTGCCAGAGAGAACAGAATGGTCAGAGCCAGGGTGGGGGCCGGCATGAC	C	CDKN2A	p.?	COSM1737926
9	21971209	C	T	CDKN2A_ENST00000498124	p.?	COSM3656626
9	21971209	C	T	CDKN2A_ENST00000361570	p.?	COSM127094
9	21971209	C	G	CDKN2A_ENST00000446177	p.?	COSM1742985
9	21971209	C	G	CDKN2A	p.?	COSM87424
9	21971209	C	A	CDKN2A_ENST00000498124	p.?	COSM3092324
9	21971209	C	G	CDKN2A_ENST00000361570	p.?	COSM1742983
9	21971209	C	T	CDKN2A	p.?	COSM13223
9	21971209	C	T	CDKN2A_ENST00000446177	p.?	COSM127095
9	21971209	C	A	CDKN2A_ENST00000446177	p.?	COSM363013
9	21971209	C	A	CDKN2A	p.?	COSM12537
9	21971209	C	G	CDKN2A_ENST00000498124	p.?	COSM1742984
9	21971209	C	A	CDKN2A_ENST00000361570	p.?	COSM363012
9	21971210	T	A	CDKN2A_ENST00000446177	p.?	COSM608434
9	21971210	T	C	CDKN2A_ENST00000446177	p.?	COSM3656629
9	21971210	T	A	CDKN2A_ENST00000361570	p.?	COSM608433
9	21971210	T	G	CDKN2A_ENST00000498124	p.?	COSM5734465
9	21971210	T	A	CDKN2A	p.?	COSM13222
9	21971210	T	C	CDKN2A	p.?	COSM133833
9	21971210	T	G	CDKN2A	p.?	COSM12539
9	21971210	T	G	CDKN2A_ENST00000361570	p.?	COSM5734464
9	21971210	T	G	CDKN2A_ENST00000446177	p.?	COSM5734466
9	21971210	T	A	CDKN2A_ENST00000498124	p.?	COSM1314730
9	21971210	T	C	CDKN2A_ENST00000498124	p.?	COSM3656628
9	21971210	T	C	CDKN2A_ENST00000361570	p.?	COSM3656627
9	21971212	C	G	CDKN2A	p.?	COSM14254
9	21971212	C	T	CDKN2A	p.?	COSM13764
9	21971214	A	T	CDKN2A_ENST00000498124	p.?	COSM3395752
9	21971214	A	T	CDKN2A_ENST00000361570	p.?	COSM3395751
9	21971214	A	T	CDKN2A_ENST00000446177	p.?	COSM3395753
9	21971214	A	T	CDKN2A	p.?	COSM3395754
9	21971219	G	C	CDKN2A	p.?	COSM13976
9	21971219	GAACAG	GGGGGCCTCA	CDKN2A	p.?	COSM12541
9	21971222	C	A	CDKN2A	p.?	COSM13765
9	21971250	G	A	CDKN2A	p.?	COSM13769
9	21974362	ATCCCAAACGTTCGTAAATTTTGTATCTGATAAAGAGCATAC	AG	CDKN2A	p.?	COSM14234
9	21974658	GCTGCAGACCCTCTACCCACCTGGATCGGCCTCCGACCGTAACTATTCGGTGCGTTGGGCAGCGCCCCCGCCTCCAGCAGCGCCCGCACCTCCTCTACCCGACCCCGGGCCGCGGCCGTGGCCAGCCAGTCAGCCGAAGGCTCCATGCTGCTCCCCGCCGCCGGCTCCATGCTGCTCCCCGCCGCCCGCTGCCTGCTCTCCCCCTCTCCGCAGCCGCCGAGCGCACGCGGTCCGCCCCA	G	CDKN2A_ENST00000498124	p.?	COSM6985683
9	21974658	GCTGCAGACCCTCTACCCACCTGGATCGGCCTCCGACCGTAACTATTCGGTGCGTTGGGCAGCGCCCCCGCCTCCAGCAGCGCCCGCACCTCCTCTACCCGACCCCGGGCCGCGGCCGTGGCCAGCCAGTCAGCCGAAGGCTCCATGCTGCTCCCCGCCGCCGGCTCCATGCTGCTCCCCGCCGCCCGCTGCCTGCTCTCCCCCTCTCCGCAGCCGCCGAGCGCACGCGGTCCGCCCCA	G	CDKN2A	p.?	COSM6985685
9	21974658	GCTGCAGACCCTCTACCCACCTGGATCGGCCTCCGACCGTAACTATTCGGTGCGTTGGGCAGCGCCCCCGCCTCCAGCAGCGCCCGCACCTCCTCTACCCGACCCCGGGCCGCGGCCGTGGCCAGCCAGTCAGCCGAAGGCTCCATGCTGCTCCCCGCCGCCGGCTCCATGCTGCTCCCCGCCGCCCGCTGCCTGCTCTCCCCCTCTCCGCAGCCGCCGAGCGCACGCGGTCCGCCCCA	G	CDKN2A_ENST00000446177	p.?	COSM6985684
9	21974663	A	G	CDKN2A	p.?	COSM13260
9	21974664	GACCCTCTACCCACCTGGATCGGCCTCCGACCGT	G	CDKN2A	p.?	COSM13718
9	21974670	C	G	CDKN2A	p.?	COSM255153
9	21974670	C	G	CDKN2A_ENST00000498124	p.?	COSM4822349
9	21974670	C	G	CDKN2A_ENST00000446177	p.?	COSM4822350
9	21974672	AC	A	CDKN2A	p.?	COSM1737925
9	21974672	AC	A	CDKN2A_ENST00000446177	p.?	COSM4949369
9	21974672	AC	A	CDKN2A_ENST00000498124	p.?	COSM4949368
9	21974676	A	T	CDKN2A	p.?	COSM5351589
9	21974676	A	G	CDKN2A	p.?	COSM13293
9	21974676	A	G	CDKN2A_ENST00000446177	p.?	COSM1674416
9	21974676	A	T	CDKN2A_ENST00000498124	p.?	COSM1247971
9	21974676	A	G	CDKN2A_ENST00000498124	p.?	COSM1674415
9	21974676	A	T	CDKN2A_ENST00000446177	p.?	COSM5351588
9	21974677	C	G	CDKN2A	p.?	COSM1731785
9	21974677	C	T	CDKN2A_ENST00000446177	p.?	COSM6903449
9	21974677	C	T	CDKN2A	p.?	COSM36175
9	21974677	C	G	CDKN2A_ENST00000498124	p.?	COSM1731783
9	21974677	C	G	CDKN2A_ENST00000446177	p.?	COSM1731784
9	21974677	C	T	CDKN2A_ENST00000498124	p.?	COSM1247974
9	21974819	CGGCTCCATGCTGCTCCCCGCCGCC	C	CDKN2A	p.?	COSM13535
9	21974829	C	T	CDKN2A	p.?	COSM13230
9	21974829	C	CTGCT	CDKN2A	p.?	COSM13975
9	21974832	C	T	CDKN2A	p.?	COSM13814
9	21974833	TCCCCGCCGCCCGCTGCCTGCTCT	T	CDKN2A	p.?	COSM13523
9	21974852	G	A	CDKN2A	p.?	COSM12540
9	21974861	C	A	CDKN2A	p.?	COSM4387395
9	21974882	A	T	CDKN2A	p.?	COSM3724571
9	21994051	GGGCTAGAGACGAATTATCTGTTTACGAAATCACACCAAACAAAACAAGTGCCGAATGCGCCCCGGACTTTTCGAGGGCCTTTCCTACCTGGTCTTCTAGGAAGCGGCTGCTGCCCTAGACGCTGGCTCCTCAGTAGCATCAGCACGAGGGCCA	G	CDKN2A_ENST00000361570	p.?	COSM6985844
9	21994134	C	T	CDKN2A_ENST00000361570	p.?	COSM1167959
9	21994137	ACCTGGTCTTCTAGGAAGCGGCTGCTGCCCTAGACGCTGGCTC	A	CDKN2A_ENST00000361570	p.?	COSM6985599
9	21971097	C	A	CDKN2A	p.E88*	COSM12512
9	21971097	C	A	CDKN2A_ENST00000446177	p.E88*	COSM251414
9	21971097	C	A	CDKN2A_ENST00000498124	p.E88*	COSM1638390
9	21971112	G	A	CDKN2A	p.H83Y	COSM12504
9	21971112	G	A	CDKN2A_ENST00000498124	p.H83Y	COSM1650884
9	21971112	G	A	CDKN2A_ENST00000446177	p.H83Y	COSM99724
9	21971016	CGG	CAA	CDKN2A_ENST00000446177	p.P114L	COSM6906387
9	21971016	CGG	CAA	CDKN2A_ENST00000498124	p.P114L	COSM6906386
9	21971016	CGG	CAA	CDKN2A	p.P114L	COSM255155
9	21971018	G	A	CDKN2A_ENST00000498124	p.P114L	COSM3092257
9	21971018	G	A	CDKN2A	p.P114L	COSM12476
9	21971018	G	A	CDKN2A_ENST00000446177	p.P114L	COSM753743
9	21971186	CGG	CAA	CDKN2A	p.R58*	COSM12731
9	21971186	CGG	CAT	CDKN2A_ENST00000446177	p.R58*	COSM6985640
9	21971186	CGG	CAA	CDKN2A_ENST00000498124	p.R58*	COSM6985709
9	21971186	CGG	CAT	CDKN2A_ENST00000498124	p.R58*	COSM6985639
9	21971186	CGG	CAA	CDKN2A_ENST00000446177	p.R58*	COSM142990
9	21971186	CGG	CAT	CDKN2A	p.R58*	COSM6985641
9	21971187	G	A	CDKN2A_ENST00000498124	p.R58*	COSM1624870
9	21971187	G	A	CDKN2A	p.R58*	COSM12473
9	21971187	G	A	CDKN2A_ENST00000446177	p.R58*	COSM99731
9	21971120	CGG	CAA	CDKN2A_ENST00000446177	p.R80*	COSM6985897
9	21971120	CGG	CAA	CDKN2A	p.R80*	COSM13524
9	21971120	CGG	CAA	CDKN2A_ENST00000498124	p.R80*	COSM6985896
9	21971121	G	A	CDKN2A_ENST00000446177	p.R80*	COSM99191
9	21971121	G	A	CDKN2A_ENST00000498124	p.R80*	COSM1314729
9	21971121	G	A	CDKN2A	p.R80*	COSM12475
9	21971028	CCC	CTT	CDKN2A	p.W110*	COSM13701
9	21971029	C	T	CDKN2A_ENST00000498124	p.W110*	COSM1598222
9	21971029	C	T	CDKN2A_ENST00000446177	p.W110*	COSM126616
9	21971029	C	T	CDKN2A	p.W110*	COSM12547
9	21971030	C	T	CDKN2A	p.W110*	COSM12481
9	21971030	C	T	CDKN2A_ENST00000498124	p.W110*	COSM3382498
9	21971030	C	T	CDKN2A_ENST00000446177	p.W110*	COSM126618
9	21971028	CCC	CTT	CDKN2A	p.W110*	COSM13701
9	21971029	C	T	CDKN2A_ENST00000498124	p.W110*	COSM1598222
9	21971029	C	T	CDKN2A_ENST00000446177	p.W110*	COSM126616
9	21971029	C	T	CDKN2A	p.W110*	COSM12547
9	21971030	C	T	CDKN2A	p.W110*	COSM12481
9	21971030	C	T	CDKN2A_ENST00000498124	p.W110*	COSM3382498
9	21971030	C	T	CDKN2A_ENST00000446177	p.W110*	COSM126618
16	3738616	CGG	CAA	CREBBP	p.R1446C	COSM6971624
16	3738617	G	A	CREBBP	p.R1446C	COSM88749
16	3738616	C	T	CREBBP	p.R1446H	COSM88748
16	3731322	AAGG	A	CREBBP	p.S1680delS	COSM291735
16	3731326	AGGA	A	CREBBP	p.S1680delS	COSM88746
16	3731327	GGAG	G	CREBBP	p.S1680delS	COSM5656319
1	36467833	G	A	CSF3R_ENST00000373104	p.T618I	COSM4169901
1	36467833	G	A	CSF3R	p.T618I	COSM1737962
16	67611443	C	CA	CTCF	p.K206fs*24	COSM6845233
16	67611435	C	CA	CTCF	p.T204fs*26	COSM1180830
16	67611436	A	AA	CTCF	p.T204fs*26	COSM4765266
16	67611442	A	AA	CTCF	p.T204fs*26	COSM1716414
16	67611435	CA	C	CTCF	p.T204fs*18	COSM2995129
16	67611441	AA	A	CTCF	p.T204fs*18	COSM1716415
2	25234374	G	A	DNMT3A	p.R882C	COSM53042
2	25234373	C	T	DNMT3A	p.R882H	COSM52944
3	10046659	A	G	FANCD2_ENST00000419585	p.N405S	COSM4152595
3	10046659	A	G	FANCD2	p.N405S	COSM4152594
9	35074224	G	T	FANCG	p.?	COSM6036225
9	35074362	G	T	FANCG	p.?	COSM6281618
9	35074362	G	A	FANCG	p.?	COSM6289022
9	35074920	T	C	FANCG	p.?	COSM4408697
9	35075456	C	T	FANCG	p.?	COSM5766829
9	35076716	T	G	FANCG	p.?	COSM4945101
9	35077107	G	A	FANCG	p.?	COSM1251999
9	35077400	C	T	FANCG	p.?	COSM1108594
9	35079414	AACCGAGGGTGCCAGCAACCGTGTT	A	FANCG	p.?	COSM5520983
4	152337831	G	A	FBXW7_ENST00000281708	p.R278*	COSM327088
4	152337831	G	A	FBXW7	p.R278*	COSM22971
4	152328233	G	A	FBXW7	p.R465C	COSM22932
4	152328233	G	A	FBXW7_ENST00000281708	p.R465C	COSM170727
4	152328232	C	T	FBXW7_ENST00000281708	p.R465H	COSM117310
4	152328232	C	T	FBXW7	p.R465H	COSM22965
4	152326214	C	T	FBXW7_ENST00000281708	p.R479Q	COSM447498
4	152326214	C	T	FBXW7	p.R479Q	COSM22974
4	152326137	G	A	FBXW7_ENST00000281708	p.R505C	COSM108572
4	152326137	G	A	FBXW7	p.R505C	COSM22975
4	152326137	G	C	FBXW7_ENST00000281708	p.R505G	COSM99606
4	152326137	G	C	FBXW7	p.R505G	COSM99604
4	152322940	G	A	FBXW7_ENST00000281708	p.R689W	COSM206683
4	152322940	G	A	FBXW7	p.R689W	COSM27083
4	152324294	G	A	FBXW7	p.S582L	COSM22979
4	152324294	G	A	FBXW7_ENST00000281708	p.S582L	COSM295018
20	58909365	C	T	GNAS_ENST00000371100	p.R844C	COSM123397
20	58909366	G	A	GNAS_ENST00000371100	p.R844H	COSM94388
20	58909365	C	A	GNAS_ENST00000371100	p.R844S	COSM1566192
15	90088702	C	T	IDH2	p.R140Q	COSM41590
15	90088607	T	C	IDH2	p.R172G	COSM33731
15	90088604	GCC	GTT	IDH2	p.R172K	COSM5885267
15	90088606	C	T	IDH2	p.R172K	COSM33733
15	90088606	C	A	IDH2	p.R172M	COSM33732
15	90088605	C	A	IDH2	p.R172S	COSM34090
15	90088605	C	G	IDH2	p.R172S	COSM133672
1	64841313	GT	G	JAK1	p.K860fs*16	COSM1343905
1	64841320	TT	T	JAK1	p.K860fs*16	COSM6005666
9	5073768	GTG	GCT	JAK2	p.V617F	COSM25834
9	5073770	G	T	JAK2	p.V617F	COSM12600
19	17838299	C	G	JAK3	p.M511I	COSM1717469
19	17838299	C	T	JAK3	p.M511I	COSM51374
19	17838299	C	A	JAK3_ENST00000534444	p.M511I	COSM7306216
19	17838299	C	A	JAK3	p.M511I	COSM306058
19	17838299	C	G	JAK3_ENST00000458235	p.M511I	COSM5879622
19	17838299	C	A	JAK3_ENST00000458235	p.M511I	COSM4776563
19	17838299	C	T	JAK3_ENST00000458235	p.M511I	COSM1318360
19	17838299	C	G	JAK3_ENST00000534444	p.M511I	COSM6999097
19	17838299	C	T	JAK3_ENST00000534444	p.M511I	COSM6999096
19	17835160	C	T	JAK3	p.R657Q	COSM35864
19	17835160	C	T	JAK3_ENST00000534444	p.R657Q	COSM6938036
19	17835160	C	T	JAK3_ENST00000458235	p.R657Q	COSM1148111
4	54733155	A	T	KIT	p.D816V	COSM1314
4	54727495	T	C	KIT	p.L576P	COSM1290
4	54727432	TACAGTGGA	TGC	KIT	p.W557_K558delWK	COSM6986076
4	54727434	CAGTGGA	C	KIT	p.W557_K558del	COSM1210
4	54727435	AGTGGAA	A	KIT	p.W557_K558del	COSM1211
4	54727436	GTGGAAG	G	KIT	p.W557_K558del	COSM1217
12	25245348	CAC	CTG	KRAS	p.G12A	COSM5413585
12	25245350	C	G	KRAS	p.G12A	COSM522
12	25245350	C	G	KRAS_ENST00000256078	p.G12A	COSM1140134
12	25245348	CACC	CGCA	KRAS	p.G12C	COSM513
12	25245350	CCA	CAG	KRAS_ENST00000256078	p.G12C	COSM6950486
12	25245350	CCA	CAG	KRAS	p.G12C	COSM6950487
12	25245351	C	A	KRAS_ENST00000256078	p.G12C	COSM1140136
12	25245351	C	A	KRAS	p.G12C	COSM516
12	25245348	CAC	CGT	KRAS	p.G12D	COSM14209
12	25245350	C	T	KRAS_ENST00000256078	p.G12D	COSM1135366
12	25245350	C	T	KRAS	p.G12D	COSM521
12	25245348	CACC	CTCT	KRAS	p.G12R	COSM249888
12	25245351	C	G	KRAS_ENST00000256078	p.G12R	COSM1157797
12	25245351	C	G	KRAS	p.G12R	COSM518
12	25245349	ACC	AGA	KRAS	p.G12S	COSM6959653
12	25245349	ACC	AGA	KRAS_ENST00000256078	p.G12S	COSM6959652
12	25245351	C	T	KRAS	p.G12S	COSM517
12	25245351	C	T	KRAS_ENST00000256078	p.G12S	COSM1152506
12	25245348	CAC	CGA	KRAS	p.G12V	COSM515
12	25245348	CAC	CCA	KRAS_ENST00000256078	p.G12V	COSM4387521
12	25245348	CAC	CCA	KRAS	p.G12V	COSM4387522
12	25245349	ACC	AAC	KRAS	p.G12V	COSM6904437
12	25245350	C	A	KRAS_ENST00000256078	p.G12V	COSM1140133
12	25245350	C	A	KRAS	p.G12V	COSM520
12	25245345	CGC	CAT	KRAS	p.G13D	COSM531
12	25245347	C	T	KRAS	p.G13D	COSM532
12	25245347	C	T	KRAS_ENST00000256078	p.G13D	COSM1140132
1	43349336	GTGG	GAAA	MPL	p.W515K	COSM28487
1	43349336	GTG	GAA	MPL	p.W515K	COSM19193
1	43349338	G	T	MPL_ENST00000413998	p.W515L	COSM3719407
1	43349338	G	T	MPL	p.W515L	COSM18918
17	16194556	C	A	NCOR1_ENST00000436828	p.G5V	COSM5427042
17	16194556	C	A	NCOR1_ENST00000395851	p.G5V	COSM4592605
17	16194556	C	A	NCOR1	p.G5V	COSM3733523
17	16165082	G	A	NCOR1_ENST00000395851	p.S172L	COSM4590747
17	16165082	G	A	NCOR1_ENST00000436828	p.S172L	COSM5712777
17	16165082	G	A	NCOR1	p.S172L	COSM1630066
9	136504892	A	G	NOTCH1	p.L1600P	COSM12771
9	136504892	A	G	NOTCH1_ENST00000277541	p.L1600P	COSM327160
9	136503316	A	G	NOTCH1_ENST00000277541	p.L1678P	COSM3215947
9	136503316	A	G	NOTCH1	p.L1678P	COSM13048
9	136496196	CAG	C	NOTCH1_ENST00000277541	p.P2514fs*4	COSM1292819
9	136496196	CAG	C	NOTCH1	p.P2514fs*4	COSM12774
9	136496200	G	GGACGCTC	NOTCH1	p.P2514fs*4	COSM13065
9	136496204	G	GCCCGACG	NOTCH1_ENST00000277541	p.P2514fs*4	COSM5751271
9	136496204	G	GCCCGACG	NOTCH1	p.P2514fs*4	COSM5751272
5	171410539	C	CTCGC	NPM1	p.W288fs*12	COSM46518
5	171410539	C	CTCTG	NPM1	p.W288fs*12	COSM158604
5	171410539	C	CTATG	NPM1	p.W288fs*12	COSM1319222
5	171410539	C	CTGCT	NPM1	p.W288fs*12	COSM4170210
5	171410540	T	TCTGC	NPM1	p.W288fs*12	COSM28937
5	171410540	T	TTCTG	NPM1	p.W288fs*12	COSM1658759
5	171410540	T	TATGC	NPM1	p.W288fs*12	COSM20863
5	171410540	T	TCTGT	NPM1	p.W288fs*12	COSM20866
5	171410541	C	CTGCA	NPM1	p.W288fs*12	COSM158600
5	171410541	C	CTGCT	NPM1	p.W288fs*12	COSM20861
5	171410541	C	CCGCA	NPM1	p.W288fs*12	COSM27392
5	171410541	CTGGCAG	CGTTTTGGCGA	NPM1	p.W288fs*12	COSM28878
5	171410541	C	CCTGC	NPM1	p.W288fs*12	COSM1319221
5	171410542	T	TGCGC	NPM1	p.W288fs*12	COSM1319220
5	171410542	T	TGTAA	NPM1	p.W288fs*12	COSM20865
5	171410543	G	GCGCC	NPM1	p.W288fs*12	COSM20864
5	171410543	GGC	GCCAGAG	NPM1	p.W288fs*12	COSM28876
5	171410543	G	GCCGG	NPM1	p.W288fs*12	COSM20806
5	171410543	G	GTCGG	NPM1	p.W288fs*12	COSM20813
5	171410543	G	GCTGG	NPM1	p.W288fs*12	COSM20853
5	171410543	G	GNNNN	NPM1	p.W288fs*12	COSM5010424
5	171410543	G	GTGTG	NPM1	p.W288fs*12	COSM20855
5	171410543	G	GTAGG	NPM1	p.W288fs*12	COSM27065
5	171410543	G	GCAAA	NPM1	p.W288fs*12	COSM27081
5	171410543	G	GCGTG	NPM1	p.W288fs*12	COSM17572
5	171410543	G	GCCAG	NPM1	p.W288fs*12	COSM20809
5	171410543	G	GTCAG	NPM1	p.W288fs*12	COSM20856
5	171410543	GGC	GCACGCG	NPM1	p.W288fs*12	COSM27393
5	171410543	GGC	GCTGGAG	NPM1	p.W288fs*12	COSM29474
5	171410543	GGC	GCCGCGG	NPM1	p.W288fs*12	COSM20807
5	171410543	GGC	GCTGGCG	NPM1	p.W288fs*12	COSM36089
5	171410543	G	GCTTG	NPM1	p.W288fs*12	COSM20811
5	171410543	G	GTATG	NPM1	p.W288fs*12	COSM20815
5	171410543	G	GTCAT	NPM1	p.W288fs*12	COSM20860
5	171410543	G	GCCTG	NPM1	p.W288fs*12	COSM17573
5	171410543	G	GCAGA	NPM1	p.W288fs*12	COSM20814
5	171410543	G	GTAAA	NPM1	p.W288fs*12	COSM27391
5	171410543	G	GTAAG	NPM1	p.W288fs*12	COSM20841
5	171410543	G	GCCGA	NPM1	p.W288fs*12	COSM33980
5	171410543	G	GCATG	NPM1	p.W288fs*12	COSM17571
5	171410543	G	GCGGA	NPM1	p.W288fs*12	COSM28066
5	171410543	G	GTTCC	NPM1	p.W288fs*12	COSM33979
5	171410543	G	GTCTG	NPM1	p.W288fs*12	COSM17559
5	171410543	G	GTTTG	NPM1	p.W288fs*12	COSM20810
5	171410543	G	GCTCG	NPM1	p.W288fs*12	COSM29531
5	171410543	G	GTTCG	NPM1	p.W288fs*12	COSM27390
5	171410543	G	GCAGG	NPM1	p.W288fs*12	COSM20805
5	171410539	C	CTCGC	NPM1	p.W288fs*12	COSM46518
5	171410539	C	CTCTG	NPM1	p.W288fs*12	COSM158604
5	171410539	C	CTATG	NPM1	p.W288fs*12	COSM1319222
5	171410539	C	CTGCT	NPM1	p.W288fs*12	COSM4170210
5	171410540	T	TCTGC	NPM1	p.W288fs*12	COSM28937
5	171410540	T	TTCTG	NPM1	p.W288fs*12	COSM1658759
5	171410540	T	TATGC	NPM1	p.W288fs*12	COSM20863
5	171410540	T	TCTGT	NPM1	p.W288fs*12	COSM20866
5	171410541	C	CTGCA	NPM1	p.W288fs*12	COSM158600
5	171410541	C	CTGCT	NPM1	p.W288fs*12	COSM20861
5	171410541	C	CCGCA	NPM1	p.W288fs*12	COSM27392
5	171410541	CTGGCAG	CGTTTTGGCGA	NPM1	p.W288fs*12	COSM28878
5	171410541	C	CCTGC	NPM1	p.W288fs*12	COSM1319221
5	171410542	T	TGCGC	NPM1	p.W288fs*12	COSM1319220
5	171410542	T	TGTAA	NPM1	p.W288fs*12	COSM20865
5	171410543	G	GCGCC	NPM1	p.W288fs*12	COSM20864
5	171410543	GGC	GCCAGAG	NPM1	p.W288fs*12	COSM28876
5	171410543	G	GCCGG	NPM1	p.W288fs*12	COSM20806
5	171410543	G	GTCGG	NPM1	p.W288fs*12	COSM20813
5	171410543	G	GCTGG	NPM1	p.W288fs*12	COSM20853
5	171410543	G	GNNNN	NPM1	p.W288fs*12	COSM5010424
5	171410543	G	GTGTG	NPM1	p.W288fs*12	COSM20855
5	171410543	G	GTAGG	NPM1	p.W288fs*12	COSM27065
5	171410543	G	GCAAA	NPM1	p.W288fs*12	COSM27081
5	171410543	G	GCGTG	NPM1	p.W288fs*12	COSM17572
5	171410543	G	GCCAG	NPM1	p.W288fs*12	COSM20809
5	171410543	G	GTCAG	NPM1	p.W288fs*12	COSM20856
5	171410543	GGC	GCACGCG	NPM1	p.W288fs*12	COSM27393
5	171410543	GGC	GCTGGAG	NPM1	p.W288fs*12	COSM29474
5	171410543	GGC	GCCGCGG	NPM1	p.W288fs*12	COSM20807
5	171410543	GGC	GCTGGCG	NPM1	p.W288fs*12	COSM36089
5	171410543	G	GCTTG	NPM1	p.W288fs*12	COSM20811
5	171410543	G	GTATG	NPM1	p.W288fs*12	COSM20815
5	171410543	G	GTCAT	NPM1	p.W288fs*12	COSM20860
5	171410543	G	GCCTG	NPM1	p.W288fs*12	COSM17573
5	171410543	G	GCAGA	NPM1	p.W288fs*12	COSM20814
5	171410543	G	GTAAA	NPM1	p.W288fs*12	COSM27391
5	171410543	G	GTAAG	NPM1	p.W288fs*12	COSM20841
5	171410543	G	GCCGA	NPM1	p.W288fs*12	COSM33980
5	171410543	G	GCATG	NPM1	p.W288fs*12	COSM17571
5	171410543	G	GCGGA	NPM1	p.W288fs*12	COSM28066
5	171410543	G	GTTCC	NPM1	p.W288fs*12	COSM33979
5	171410543	G	GTCTG	NPM1	p.W288fs*12	COSM17559
5	171410543	G	GTTTG	NPM1	p.W288fs*12	COSM20810
5	171410543	G	GCTCG	NPM1	p.W288fs*12	COSM29531
5	171410543	G	GTTCG	NPM1	p.W288fs*12	COSM27390
5	171410543	G	GCAGG	NPM1	p.W288fs*12	COSM20805
1	114716126	C	G	NRAS	p.G12A	COSM565
1	114716127	C	A	NRAS	p.G12C	COSM562
1	114716126	C	T	NRAS	p.G12D	COSM564
1	114716127	C	T	NRAS	p.G12S	COSM563
1	114716126	C	A	NRAS	p.G12V	COSM566
1	114716123	C	T	NRAS	p.G13D	COSM573
1	114716124	C	G	NRAS	p.G13R	COSM569
1	114716121	CAC	CGA	NRAS	p.G13V	COSM572
1	114716123	C	A	NRAS	p.G13V	COSM574
1	114713907	T	G	NRAS	p.Q61H	COSM586
1	114713907	T	A	NRAS	p.Q61H	COSM585
1	114713906	CTTG	CCTT	NRAS	p.Q61K	COSM53223
1	114713908	TGT	TTA	NRAS	p.Q61K	COSM12730
1	114713909	G	T	NRAS	p.Q61K	COSM580
1	114713906	CTT	CCA	NRAS	p.Q61L	COSM30646
1	114713907	TTG	TAA	NRAS	p.Q61L	COSM12725
1	114713908	T	A	NRAS	p.Q61L	COSM583
1	114713906	CTT	CCC	NRAS	p.Q61R	COSM33693
1	114713907	TTG	TCT	NRAS	p.Q61R	COSM579
1	114713908	T	C	NRAS	p.Q61R	COSM584
3	179210192	T	C	PIK3CA_ENST00000263967	p.C420R	COSM267862
3	179210192	T	C	PIK3CA	p.C420R	COSM757
3	179218294	G	A	PIK3CA_ENST00000263967	p.E542K	COSM125369
3	179218294	G	A	PIK3CA	p.E542K	COSM760
3	179218304	A	C	PIK3CA_ENST00000263967	p.E545A	COSM297145
3	179218304	A	C	PIK3CA	p.E545A	COSM12458
3	179218304	A	G	PIK3CA_ENST00000263967	p.E545G	COSM125371
3	179218304	A	G	PIK3CA	p.E545G	COSM764
3	179218303	G	A	PIK3CA_ENST00000263967	p.E545K	COSM125370
3	179218303	G	A	PIK3CA	p.E545K	COSM763
3	179234297	A	T	PIK3CA_ENST00000263967	p.H1047L	COSM94987
3	179234297	A	T	PIK3CA	p.H1047L	COSM776
3	179234297	A	G	PIK3CA_ENST00000263967	p.H1047R	COSM94986
3	179234297	A	G	PIK3CA	p.H1047R	COSM775
3	179234286	G	T	PIK3CA	p.M1043I	COSM773
3	179234286	G	A	PIK3CA	p.M1043I	COSM29313
3	179234286	G	A	PIK3CA_ENST00000263967	p.M1043I	COSM446027
3	179234286	G	T	PIK3CA_ENST00000263967	p.M1043I	COSM419700
3	179234286	G	C	PIK3CA	p.M1043I	COSM94984
3	179234286	G	C	PIK3CA_ENST00000263967	p.M1043I	COSM94985
3	179203765	T	A	PIK3CA_ENST00000263967	p.N345K	COSM132748
3	179203765	T	A	PIK3CA	p.N345K	COSM754
3	179218306	C	A	PIK3CA	p.Q546K	COSM766
3	179218306	C	A	PIK3CA_ENST00000263967	p.Q546K	COSM255876
3	179199088	G	A	PIK3CA_ENST00000263967	p.R88Q	COSM271684
3	179199088	G	A	PIK3CA	p.R88Q	COSM746
5	68295269	A	G	PIK3R1	p.N564D	COSM42912
5	68293123	C	T	PIK3R1	p.R348*	COSM85926
10	87958012	TA	T	PTEN	p.K267fs*9	COSM30622
10	87958014	AA	A	PTEN	p.K267fs*9	COSM87314
10	87958016	AA	A	PTEN	p.K267fs*9	COSM5862
10	87958017	AA	A	PTEN	p.K267fs*9	COSM5809
10	87961055	AA	A	PTEN	p.N323fs*21	COSM53243
10	87961059	AA	A	PTEN	p.N323fs*21	COSM5801
10	87933147	C	T	PTEN	p.R130*	COSM5152
10	87933147	C	G	PTEN	p.R130G	COSM5219
10	87933148	G	A	PTEN	p.R130Q	COSM5033
10	87957915	C	T	PTEN	p.R233*	COSM5154
13	48304050	G	C	RB1	p.?	COSM6911720
13	48304050	G	C	RB1_ENST00000267163	p.?	COSM6911719
13	48304051	T	A	RB1	p.?	COSM6913560
13	48304051	T	A	RB1_ENST00000267163	p.?	COSM6913559
13	48307275	G	T	RB1_ENST00000267163	p.?	COSM6270053
13	48307275	G	T	RB1	p.?	COSM6270054
13	48307276	G	C	RB1	p.?	COSM5817455
13	48307276	G	C	RB1_ENST00000267163	p.?	COSM5817454
13	48307278	A	G	RB1_ENST00000267163	p.?	COSM5686958
13	48307278	A	G	RB1	p.?	COSM5686959
13	48307278	A	T	RB1	p.?	COSM6488759
13	48307278	A	T	RB1_ENST00000267163	p.?	COSM6488758
13	48307279	G	T	RB1	p.?	COSM333157
13	48307407	G	A	RB1_ENST00000267163	p.?	COSM6947378
13	48307407	G	C	RB1_ENST00000267163	p.?	COSM1742472
13	48307407	G	A	RB1	p.?	COSM6947379
13	48307407	G	C	RB1	p.?	COSM1742473
13	48307408	T	C	RB1	p.?	COSM49001
13	48307409	A	T	RB1_ENST00000267163	p.?	COSM5670303
13	48307409	A	T	RB1	p.?	COSM5670304
13	48342575	TTGATCTTTATTTTTTGTTCCCAGGGAGGTTATATTCAAAAGAAAAAGGAACTGTGGGGAATCTGTATCTTTATTGCAGCAGTTGACCTAGA	T	RB1	p.?	COSM6969559
13	48342575	TTGATCTTTATTTTTTGTTCCCAGGGAGGTTATATTCAAAAGAAAAAGGAACTGTGGGGAATCTGTATCTTTATTGCAGCAGTTGACCTAGA	T	RB1_ENST00000267163	p.?	COSM6969558
13	48342597	A	T	RB1	p.?	COSM326325
13	48342597	A	G	RB1_ENST00000267163	p.?	COSM1147217
13	48342597	A	G	RB1	p.?	COSM696479
13	48342597	A	C	RB1	p.?	COSM144722
13	48342598	G	A	RB1_ENST00000267163	p.?	COSM1942261
13	48342598	G	T	RB1	p.?	COSM13740
13	48342598	G	T	RB1_ENST00000267163	p.?	COSM1942262
13	48342598	G	C	RB1	p.?	COSM6962312
13	48342598	GGGAGGTTATATTCAAAAGAAAAAGGAACTGTGGGGAATCTGTATCTTTATTGCAGCAGTTGACCTAGATGAGATGTCGTTCACTTTTACTGAGCTACAGAAAAACATAGAAATCAGGTAAAGTTTCTTGTATAAATATAAGCCTCTGCCATAAAAGGAAACGAATTCTGGATTTTCCTCTCAATAGACTTTTGTGAATTAGTGAGAAATGCTAAAATAAAGTAAAACAAAAAGAACTTGGACCAAATAGTGAACTGCCATTCTCTCATGGAGCCGTTATGAAAGTGTATTTATGCTGTATTTCTTTAAGAGGTAGCAGTTTGTGTCCTGGAAAAATTTTCATTGTGTCTCTCACTATTCATGTGTAAGCTTTCTTAATTGTGGCTGTTAATAAAGTGA…	G	RB1	p.?	COSM18651
13	48342598	G	A	RB1	p.?	COSM39409
13	48342598	G	C	RB1_ENST00000267163	p.?	COSM6962311
13	48342715	G	T	RB1_ENST00000267163	p.?	COSM6956816
13	48342715	G	T	RB1	p.?	COSM1017
13	48342716	T	G	RB1	p.?	COSM696478
13	48342716	T	G	RB1_ENST00000267163	p.?	COSM1147219
13	48342716	T	A	RB1	p.?	COSM317960
13	48342716	T	C	RB1_ENST00000267163	p.?	COSM6958005
13	48342716	T	C	RB1	p.?	COSM6958006
13	48342717	A	C	RB1_ENST00000267163	p.?	COSM4776104
13	48342717	A	C	RB1	p.?	COSM4776105
13	48342724	C	G	RB1	p.?	COSM1021
13	48345078	A	T	RB1	p.?	COSM326324
13	48345079	G	T	RB1	p.?	COSM5700973
13	48345079	G	T	RB1_ENST00000267163	p.?	COSM5700972
13	48345185	CAGCAAATTGGAAAGGT	C	RB1	p.?	COSM6945768
13	48345185	CAGCAAATTGGAAAGGT	C	RB1_ENST00000267163	p.?	COSM6945767
13	48345191	ATTGGAAAGGTAAAGTAAACATTTTATTAGGTTTACACTCTGATTTTTTATGTCATTGTTCACAATTAGATTCTGGGAATTATTTAACACATTTAGTAAAGTTAGTAAGTATTAATTC	A	RB1	p.?	COSM6975067
13	48345191	ATTGGAAAGGTAAAGTAAACATTTTATTAGGTTTACACTCTGATTTTTTATGTCATTGTTCACAATTAGATTCTGGGAATTATTTAACACATTTAGTAAAGTTAGTAAGTATTAATTC	A	RB1_ENST00000267163	p.?	COSM6975066
13	48345200	GT	G	RB1	p.?	COSM1027
13	48347823	A	C	RB1_ENST00000267163	p.?	COSM6340284
13	48347823	A	C	RB1	p.?	COSM6340285
13	48347864	G	A	RB1_ENST00000267163	p.?	COSM1367175
13	48347864	G	A	RB1	p.?	COSM1367176
13	48347866	A	T	RB1	p.?	COSM6842049
13	48348953	TAGGATATCTACTGA	T	RB1_ENST00000267163	p.?	COSM1607121
13	48348953	TAGGATATCTACTGA	T	RB1	p.?	COSM1607122
13	48348955	G	A	RB1	p.?	COSM3469142
13	48348955	G	A	RB1_ENST00000267163	p.?	COSM3469141
13	48349024	G	T	RB1	p.?	COSM3957234
13	48349024	G	A	RB1_ENST00000267163	p.?	COSM3936343
13	48349024	G	T	RB1_ENST00000267163	p.?	COSM3957233
13	48349024	G	A	RB1	p.?	COSM3936344
13	48349025	T	A	RB1	p.?	COSM5991640
13	48359975	TGAATCTCTAACTTTCTTTAAAAATGTACATTTTTTTTTCA	T	RB1	p.?	COSM6983087
13	48359975	TGAATCTCTAACTTTCTTTAAAAATGTACATTTTTTTTTCA	T	RB1_ENST00000267163	p.?	COSM6983086
13	48360015	A	T	RB1_ENST00000267163	p.?	COSM3957235
13	48360015	A	AG	RB1	p.?	COSM6923290
13	48360015	A	AG	RB1_ENST00000267163	p.?	COSM6923289
13	48360015	AG	A	RB1_ENST00000267163	p.?	COSM1942279
13	48360015	A	T	RB1	p.?	COSM3957236
13	48360015	AG	A	RB1	p.?	COSM1942280
13	48360016	G	A	RB1_ENST00000267163	p.?	COSM1756814
13	48360016	G	A	RB1	p.?	COSM254909
13	48360126	TAGTA	T	RB1	p.?	COSM5752516
13	48360126	TAGTA	T	RB1_ENST00000267163	p.?	COSM5752515
13	48360128	GTAAGTATTTAATTTATGCCCCTTTTACTTTCTCATTCAGCAGTTGCTTAT	G	RB1_ENST00000267163	p.?	COSM6947263
13	48360128	GTAAGTATTTAATTTATGCCCCTTTTACTTTCTCATTCAGCAGTTGCTTAT	G	RB1	p.?	COSM6947264
13	48360130	A	T	RB1_ENST00000267163	p.?	COSM4606865
13	48360130	A	T	RB1	p.?	COSM4606866
13	48362650	TTTGTAGTAGATATGGATGAAATTGTTATCCTTCTAATGAAACCTAATAAGTAAAAGTAGTAGAATGTTACCAAGATTATTTTTGACCTAAGTTATAGTTAGAATACTTCATTATTTTATATGATGGATGTACAATTGTTCTTATCTAATTTACCACTTTTACAGAAACAGCTGTTATACCCATTAATGGTTCACCTCGAACACCCAGGCGAGGTCAGAACAGGAGTGCACGGATAGCAAAACAACTAGAAAATGATACAAGAATTATTGAAGTTCTCTGTAAAGAACATGAATGTAATATAGATGAGGTAATTTAACTTCATGATTTCTTTA	T	RB1_ENST00000267163	p.?	COSM5752320
13	48362650	TTTGTAGTAGATATGGATGAAATTGTTATCCTTCTAATGAAACCTAATAAGTAAAAGTAGTAGAATGTTACCAAGATTATTTTTGACCTAAGTTATAGTTAGAATACTTCATTATTTTATATGATGGATGTACAATTGTTCTTATCTAATTTACCACTTTTACAGAAACAGCTGTTATACCCATTAATGGTTCACCTCGAACACCCAGGCGAGGTCAGAACAGGAGTGCACGGATAGCAAAACAACTAGAAAATGATACAAGAATTATTGAAGTTCTCTGTAAAGAACATGAATGTAATATAGATGAGGTAATTTAACTTCATGATTTCTTTA	T	RB1	p.?	COSM5752321
13	48362695	AATAAGTAAAAGTAGTAGAATGTTACCAAGATTATTTTTGACCTAAGTTATAGTTAGAATACTTCATTATTTTATATGATGGATGTACAATTGTTCTTATCTAATTTACCACTTTTACAGAAACAGCTGTT	A	RB1_ENST00000267163	p.?	COSM6956539
13	48362695	AATAAGTAAAAGTAGTAGAATGTTACCAAGATTATTTTTGACCTAAGTTATAGTTAGAATACTTCATTATTTTATATGATGGATGTACAATTGTTCTTATCTAATTTACCACTTTTACAGAAACAGCTGTT	A	RB1	p.?	COSM6956540
13	48362949	ATAGATGAGG	A	RB1	p.?	COSM6955685
13	48362949	ATAGATGAGG	A	RB1_ENST00000267163	p.?	COSM6955684
13	48362952	GATGAGGTAATTTAACTTCATGATTTCTTTAA	G	RB1_ENST00000267163	p.?	COSM6995311
13	48362952	GATGAGGTAATTTAACTTCATGATTTCTTTAA	G	RB1	p.?	COSM6995310
13	48362958	G	T	RB1_ENST00000267163	p.?	COSM4169364
13	48362958	G	A	RB1	p.?	COSM1514098
13	48362958	G	A	RB1_ENST00000267163	p.?	COSM1514097
13	48362958	G	T	RB1	p.?	COSM4169365
13	48362959	T	A	RB1	p.?	COSM219066
13	48364886	T	C	RB1_ENST00000267163	p.?	COSM6494240
13	48364886	T	C	RB1	p.?	COSM6494241
13	48364889	T	G	RB1	p.?	COSM3724517
13	48364972	G	A	RB1_ENST00000267163	p.?	COSM3813939
13	48364972	G	T	RB1	p.?	COSM5671069
13	48364972	G	T	RB1_ENST00000267163	p.?	COSM5671068
13	48364972	G	A	RB1	p.?	COSM3813940
13	48367325	CTGTACCTCACTTTTAGATAGACCTTATTTATATTGCATGCGAACTCAGTGTATATTACAAAATTAAATGTATATTATACAAAAATTCTTTAATGAAATCTGTGCCTCTGTGTGCTGAGAGATGTAATGACATGTAAAGGATAATTGTCAGTGACTTTTTTCTTTCAAGGTTGAAAATCTTTCTAAACGATACGAAGAAATTTATCTTAAAAATAAAGATCTAGATGCAAGATTATTTT	C	RB1_ENST00000267163	p.?	COSM6961235
13	48367325	CTGTACCTCACTTTTAGATAGACCTTATTTATATTGCATGCGAACTCAGTGTATATTACAAAATTAAATGTATATTATACAAAAATTCTTTAATGAAATCTGTGCCTCTGTGTGCTGAGAGATGTAATGACATGTAAAGGATAATTGTCAGTGACTTTTTTCTTTCAAGGTTGAAAATCTTTCTAAACGATACGAAGAAATTTATCTTAAAAATAAAGATCTAGATGCAAGATTATTTT	C	RB1	p.?	COSM6961236
13	48367480	TTTTTTCTTTCAAGGTTG	T	RB1_ENST00000267163	p.?	COSM5691216
13	48367480	TTTTTTCTTTCAAGGTTG	T	RB1	p.?	COSM5691217
13	48367486	C	T	RB1_ENST00000267163	p.?	COSM5909344
13	48367486	C	T	RB1	p.?	COSM5909345
13	48367492	A	G	RB1	p.?	COSM6920682
13	48367492	A	G	RB1_ENST00000267163	p.?	COSM6920681
13	48367492	A	C	RB1_ENST00000267163	p.?	COSM7185159
13	48367492	A	C	RB1	p.?	COSM7185158
13	48367492	A	T	RB1	p.?	COSM13742
13	48367492	A	T	RB1_ENST00000267163	p.?	COSM1942285
13	48367493	G	T	RB1	p.?	COSM5292087
13	48367493	G	A	RB1	p.?	COSM6441198
13	48367493	G	T	RB1_ENST00000267163	p.?	COSM5292086
13	48367493	G	A	RB1_ENST00000267163	p.?	COSM6441197
13	48367604	G	T	RB1	p.?	COSM1041
13	48367604	G	A	RB1_ENST00000267163	p.?	COSM3704671
13	48367604	G	A	RB1	p.?	COSM3704672
13	48367605	T	C	RB1_ENST00000267163	p.?	COSM6953905
13	48367605	T	C	RB1	p.?	COSM6953906
13	48367606	A	G	RB1	p.?	COSM4432842
13	48367606	A	G	RB1_ENST00000267163	p.?	COSM4432841
13	48368525	A	T	RB1	p.?	COSM1493184
13	48368525	A	C	RB1	p.?	COSM6942539
13	48368525	A	C	RB1_ENST00000267163	p.?	COSM6942538
13	48368525	A	T	RB1_ENST00000267163	p.?	COSM1493183
13	48368526	G	C	RB1_ENST00000267163	p.?	COSM3957237
13	48368526	G	C	RB1	p.?	COSM1666882
13	48373403	A	G	RB1	p.?	COSM13735
13	48373403	A	T	RB1_ENST00000267163	p.?	COSM1734704
13	48373403	A	G	RB1_ENST00000267163	p.?	COSM1942302
13	48373403	A	T	RB1	p.?	COSM1734705
13	48373404	G	A	RB1_ENST00000267163	p.?	COSM5752556
13	48373404	G	C	RB1	p.?	COSM6964126
13	48373404	G	C	RB1_ENST00000267163	p.?	COSM6964125
13	48373404	G	A	RB1	p.?	COSM5752557
13	48373493	G	C	RB1_ENST00000267163	p.?	COSM1133427
13	48373493	G	A	RB1	p.?	COSM1015
13	48373493	G	T	RB1	p.?	COSM29786
13	48373493	G	A	RB1_ENST00000267163	p.?	COSM1152654
13	48373493	G	C	RB1	p.?	COSM416350
13	48373493	G	T	RB1_ENST00000267163	p.?	COSM1133426
13	48373494	T	G	RB1_ENST00000267163	p.?	COSM6842815
13	48373494	T	G	RB1	p.?	COSM6842816
13	48376908	CCTCCTAAAGAACTGCACAG	C	RB1_ENST00000267163	p.?	COSM6960391
13	48376908	CCTCCTAAAGAACTGCACAG	C	RB1	p.?	COSM6960392
13	48376916	A	G	RB1	p.?	COSM1014
13	48376916	A	G	RB1_ENST00000267163	p.?	COSM3384864
13	48376917	G	C	RB1_ENST00000267163	p.?	COSM3399395
13	48376917	G	T	RB1	p.?	COSM6931556
13	48376917	G	A	RB1	p.?	COSM14211
13	48376917	G	T	RB1_ENST00000267163	p.?	COSM6931555
13	48376917	G	C	RB1	p.?	COSM69449
13	48376917	G	A	RB1_ENST00000267163	p.?	COSM1942309
13	48376964	ATATAGGATACATCTTTAAAGAGAAATTTGCTAAAGCTGTGGGACAGGGTTGTGTCGAAATTGGATCACAGG	A	RB1	p.?	COSM6938797
13	48376964	ATATAGGATACATCTTTAAAGAGAAATTTGCTAAAGCTGTGGGACAGGGTTGTGTCGAAATTGGATCACAGG	A	RB1_ENST00000267163	p.?	COSM6938796
13	48377035	G	A	RB1_ENST00000267163	p.?	COSM1747468
13	48377035	G	A	RB1	p.?	COSM1747469
13	48379583	TTTGTTTGTAGCGATACAAACTTGGAGTTCGC	T	RB1	p.?	COSM6938979
13	48379583	TTTGTTTGTAGCGATACAAACTTGGAGTTCGC	T	RB1_ENST00000267163	p.?	COSM6938978
13	48379583	TTTGTTTGTAGCGATA	T	RB1	p.?	COSM6982097
13	48379583	TTTGTTTGTAGCGATA	T	RB1_ENST00000267163	p.?	COSM6982096
13	48379592	A	C	RB1_ENST00000267163	p.?	COSM5689091
13	48379592	A	T	RB1_ENST00000267163	p.?	COSM5674144
13	48379592	A	G	RB1	p.?	COSM696477
13	48379592	A	G	RB1_ENST00000267163	p.?	COSM1147220
13	48379592	A	C	RB1	p.?	COSM5689092
13	48379592	A	T	RB1	p.?	COSM5674145
13	48379593	G	A	RB1_ENST00000267163	p.?	COSM5683068
13	48379593	G	A	RB1	p.?	COSM5683069
13	48379651	G	C	RB1_ENST00000267163	p.?	COSM6914113
13	48379651	G	T	RB1_ENST00000267163	p.?	COSM5667997
13	48379651	G	T	RB1	p.?	COSM317961
13	48379651	G	C	RB1	p.?	COSM1013
13	48379652	T	C	RB1	p.?	COSM4940255
13	48379652	T	C	RB1_ENST00000267163	p.?	COSM4940254
13	48379722	G	T	RB1	p.?	COSM1011
13	48380051	A	T	RB1	p.?	COSM4972716
13	48380051	A	C	RB1_ENST00000267163	p.?	COSM7191352
13	48380051	A	C	RB1	p.?	COSM7191351
13	48380051	A	T	RB1_ENST00000267163	p.?	COSM4972715
13	48380052	G	A	RB1_ENST00000267163	p.?	COSM6922101
13	48380052	G	A	RB1	p.?	COSM6922102
13	48380074	CAAAATTTTAGGTAAATTTTTTACTTTTAGTAA	C	RB1	p.?	COSM6937334
13	48380074	CAAAATTTTAGGTAAATTTTTTACTTTTAGTAA	C	RB1_ENST00000267163	p.?	COSM6937333
13	48380076	AAATTTTAGGTAAATTTT	A	RB1_ENST00000267163	p.?	COSM6973393
13	48380076	AAATTTTAGGTAAATTTT	A	RB1	p.?	COSM6973394
13	48380082	TAG	T	RB1	p.?	COSM3724516
13	48380085	G	A	RB1	p.?	COSM4448905
13	48380085	G	A	RB1_ENST00000267163	p.?	COSM4448904
13	48380085	G	T	RB1_ENST00000267163	p.?	COSM6984013
13	48380085	G	C	RB1_ENST00000267163	p.?	COSM6926122
13	48380085	G	C	RB1	p.?	COSM5991648
13	48380085	G	T	RB1	p.?	COSM6984014
13	48380086	T	G	RB1_ENST00000267163	p.?	COSM1559415
13	48380086	T	G	RB1	p.?	COSM1559416
13	48380086	T	A	RB1	p.?	COSM1559418
13	48380086	T	A	RB1_ENST00000267163	p.?	COSM1559417
13	48380087	A	T	RB1_ENST00000267163	p.?	COSM6334670
13	48380087	A	T	RB1	p.?	COSM6334671
13	48380158	C	T	RB1	p.?	COSM6563007
13	48380158	C	T	RB1_ENST00000267163	p.?	COSM6563006
13	48380163	A	T	RB1	p.?	COSM317959
13	48380163	A	T	RB1_ENST00000267163	p.?	COSM5664054
13	48380164	G	A	RB1_ENST00000267163	p.?	COSM6908837
13	48380164	G	A	RB1	p.?	COSM6908838
13	48380224	TAATGGCCACATATAGCAGTAAGTTA	T	RB1	p.?	COSM6986632
13	48380224	TAATGGCCACATATAGCAGTAAGTTA	T	RB1_ENST00000267163	p.?	COSM6986631
13	48380241	AG	A	RB1_ENST00000267163	p.?	COSM6958135
13	48380241	AG	A	RB1	p.?	COSM6958136
13	48380242	GTAAGTTAAATTTTCATAAA	G	RB1	p.?	COSM1607128
13	48380242	G	A	RB1	p.?	COSM13737
13	48380242	G	A	RB1_ENST00000267163	p.?	COSM7240183
13	48380242	G	C	RB1_ENST00000267163	p.?	COSM6921300
13	48380242	G	T	RB1	p.?	COSM6925473
13	48380242	G	T	RB1_ENST00000267163	p.?	COSM6925472
13	48380242	G	C	RB1	p.?	COSM6921301
13	48380242	GTAAGTTAAATTTTCATAAA	G	RB1_ENST00000267163	p.?	COSM1607127
13	48380243	T	C	RB1	p.?	COSM5013846
13	48380243	T	C	RB1_ENST00000267163	p.?	COSM5013845
13	48380244	A	T	RB1_ENST00000267163	p.?	COSM7334073
13	48380244	A	T	RB1	p.?	COSM7334072
13	48381245	A	T	RB1_ENST00000267163	p.?	COSM6976934
13	48381245	A	T	RB1	p.?	COSM6976935
13	48381245	A	G	RB1	p.?	COSM28299
13	48381245	A	G	RB1_ENST00000267163	p.?	COSM1942352
13	48381245	A	C	RB1	p.?	COSM323001
13	48381246	GGAAGTACATCTCAGAATCTTGATTCTGGAACAGATTTGTCTTTCCCATGGATTCTGAATGTGCTTAATTTAAAAGCCTTTGATTTTTACAAAGTGATCGAAAGTTTTATCAAAGCAGAAGGCAACTTGACAAGAGAAATGATAAAACATTTAGAACGATGTGAACATCGAATCATGGAATCCCTTGCATGGCTCTCA	G	RB1	p.?	COSM1716320
13	48381246	G	C	RB1	p.?	COSM1629128
13	48381246	G	C	RB1_ENST00000267163	p.?	COSM1629127
13	48381246	G	A	RB1	p.?	COSM6913261
13	48381246	G	A	RB1_ENST00000267163	p.?	COSM6913260
13	48381246	G	T	RB1	p.?	COSM1034
13	48381444	G	T	RB1	p.?	COSM254916
13	48381444	G	C	RB1	p.?	COSM5027770
13	48381444	G	T	RB1_ENST00000267163	p.?	COSM1756815
13	48381444	G	C	RB1_ENST00000267163	p.?	COSM5027769
13	48381445	T	G	RB1	p.?	COSM6950929
13	48381445	T	C	RB1	p.?	COSM1012
13	48381445	T	G	RB1_ENST00000267163	p.?	COSM6950928
13	48381446	A	T	RB1_ENST00000267163	p.?	COSM7243025
13	48381446	A	T	RB1	p.?	COSM7243024
13	48452972	ATTTCATCATGTTTCATATAGGATTCACCTTTAT	AA	RB1_ENST00000267163	p.?	COSM6913845
13	48452972	ATTTCATCATGTTTCATATAGGATTCACCTTTAT	AA	RB1	p.?	COSM6913846
13	48452987	A	T	RB1	p.?	COSM6304861
13	48452987	A	T	RB1_ENST00000267163	p.?	COSM6304860
13	48452991	A	G	RB1	p.?	COSM347540
13	48452991	A	T	RB1_ENST00000267163	p.?	COSM6242338
13	48452991	A	T	RB1	p.?	COSM6242339
13	48452991	A	G	RB1_ENST00000267163	p.?	COSM1152656
13	48452992	G	A	RB1	p.?	COSM6951167
13	48452992	G	A	RB1_ENST00000267163	p.?	COSM6951166
13	48453107	GATAT	G	RB1	p.?	COSM6842418
13	48453112	G	T	RB1_ENST00000267163	p.?	COSM6913287
13	48453112	G	A	RB1_ENST00000267163	p.?	COSM1133428
13	48453112	G	A	RB1	p.?	COSM416348
13	48453112	G	T	RB1	p.?	COSM6913288
13	48453113	T	C	RB1	p.?	COSM35483
13	48453113	T	A	RB1	p.?	COSM6139100
13	48453113	T	A	RB1_ENST00000267163	p.?	COSM6139099
13	48453113	T	C	RB1_ENST00000267163	p.?	COSM1559419
13	48453114	A	T	RB1_ENST00000267163	p.?	COSM5664052
13	48453114	A	T	RB1	p.?	COSM5664053
13	48456350	G	T	RB1_ENST00000267163	p.?	COSM6924391
13	48456350	G	A	RB1_ENST00000267163	p.?	COSM5817900
13	48456350	G	T	RB1	p.?	COSM6924392
13	48456350	G	A	RB1	p.?	COSM1016
13	48456351	T	C	RB1	p.?	COSM1040
13	48456351	T	G	RB1_ENST00000267163	p.?	COSM6922904
13	48456351	T	G	RB1	p.?	COSM6201636
13	48456354	G	C	RB1_ENST00000267163	p.?	COSM5752655
13	48456354	G	C	RB1	p.?	COSM5752656
13	48459678	ATTCCCACAGTGTATCGGCTAGCCTATCTCCGGCTAAATACACTTT	A	RB1_ENST00000267163	p.?	COSM6972180
13	48459678	ATTCCCACAGTGTATCGGCTAGCCTATCTCCGGCTAAATACACTTT	A	RB1	p.?	COSM6972181
13	48459686	AG	A	RB1_ENST00000267163	p.?	COSM5657471
13	48459686	AGTGTATCGGCTAGCCT	A	RB1_ENST00000267163	p.?	COSM6938890
13	48459686	A	G	RB1	p.?	COSM6975589
13	48459686	A	C	RB1_ENST00000267163	p.?	COSM3469155
13	48459686	AGTGTATCGGCTAGCCT	A	RB1	p.?	COSM6938891
13	48459686	A	C	RB1	p.?	COSM3469156
13	48459686	A	G	RB1_ENST00000267163	p.?	COSM6975588
13	48459686	AG	A	RB1	p.?	COSM317952
13	48459687	G	T	RB1	p.?	COSM35350
13	48459687	G	A	RB1_ENST00000267163	p.?	COSM1942397
13	48459687	G	T	RB1_ENST00000267163	p.?	COSM1559420
13	48459687	G	A	RB1	p.?	COSM1030
13	48459828	GACCAAGTAAGAAA	G	RB1	p.?	COSM214511
13	48459834	G	A	RB1	p.?	COSM323003
13	48459834	G	T	RB1_ENST00000267163	p.?	COSM5668651
13	48459834	G	T	RB1	p.?	COSM317962
13	48459835	T	G	RB1	p.?	COSM1636648
13	48459835	T	A	RB1	p.?	COSM6921251
13	48459835	T	C	RB1	p.?	COSM6958527
13	48459835	T	C	RB1_ENST00000267163	p.?	COSM6958526
13	48459835	T	A	RB1_ENST00000267163	p.?	COSM6921250
13	48463724	T	G	RB1	p.?	COSM5767583
13	48463724	T	G	RB1_ENST00000267163	p.?	COSM5767582
13	48463729	A	G	RB1_ENST00000267163	p.?	COSM1367302
13	48463729	AGATT	A	RB1_ENST00000267163	p.?	COSM1607131
13	48463729	AGATT	A	RB1	p.?	COSM1607132
13	48463729	A	G	RB1	p.?	COSM1042
13	48463730	G	C	RB1_ENST00000267163	p.?	COSM1942415
13	48463730	G	C	RB1	p.?	COSM1942416
13	48463730	G	A	RB1	p.?	COSM49011
13	48463730	G	A	RB1_ENST00000267163	p.?	COSM2155323
13	48463815	CTTCCTCATGCTGTTCAGGAGGTAGGTAATTT	C	RB1_ENST00000267163	p.?	COSM6944152
13	48463815	CTTCCTCATGCTGTTCAGGAGGTAGGTAATTT	C	RB1	p.?	COSM6944153
13	48463816	TTCCTCATGCTGTTCAGGAGGTA	T	RB1_ENST00000267163	p.?	COSM6938277
13	48463816	TTCCTCATGCTGTTCAGGAGGTA	T	RB1	p.?	COSM6938278
13	48463836	G	T	RB1_ENST00000267163	p.?	COSM5678843
13	48463836	G	A	RB1_ENST00000267163	p.?	COSM4990384
13	48463836	G	C	RB1	p.?	COSM7154356
13	48463836	G	C	RB1_ENST00000267163	p.?	COSM7154357
13	48463836	G	A	RB1	p.?	COSM4990385
13	48463836	G	T	RB1	p.?	COSM5678844
13	48463837	T	G	RB1	p.?	COSM6763471
13	48463837	T	A	RB1_ENST00000267163	p.?	COSM6950671
13	48463837	T	G	RB1_ENST00000267163	p.?	COSM6763470
13	48463837	T	A	RB1	p.?	COSM6950672
13	48464970	TTTTTTTTTTTTT	T	RB1	p.?	COSM1032
13	48464974	TTTTTTTTT	T	RB1	p.?	COSM1033
13	48464992	C	T	RB1	p.?	COSM5900790
13	48464992	C	T	RB1_ENST00000267163	p.?	COSM5900789
13	48464995	CAG	C	RB1_ENST00000267163	p.?	COSM6916385
13	48464995	CAG	C	RB1	p.?	COSM6916386
13	48464996	A	T	RB1_ENST00000267163	p.?	COSM5669925
13	48464996	A	T	RB1	p.?	COSM317963
13	48464996	AGA	ACC	RB1	p.?	COSM6981674
13	48464996	AGA	ACC	RB1_ENST00000267163	p.?	COSM6981673
13	48464997	G	C	RB1_ENST00000267163	p.?	COSM3936345
13	48464997	G	A	RB1	p.?	COSM39454
13	48464997	G	C	RB1	p.?	COSM3936346
13	48464997	G	A	RB1_ENST00000267163	p.?	COSM6980140
13	48465112	G	A	RB1_ENST00000267163	p.?	COSM6578405
13	48465112	G	T	RB1_ENST00000267163	p.?	COSM4449446
13	48465112	G	A	RB1	p.?	COSM6578406
13	48465112	G	T	RB1	p.?	COSM4449447
13	48465203	A	C	RB1	p.?	COSM1026
13	48465203	A	T	RB1	p.?	COSM6970261
13	48465203	A	G	RB1	p.?	COSM6924261
13	48465203	AG	A	RB1_ENST00000267163	p.?	COSM6924198
13	48465203	AG	A	RB1	p.?	COSM6924199
13	48465203	A	G	RB1_ENST00000267163	p.?	COSM6924260
13	48465203	A	T	RB1_ENST00000267163	p.?	COSM6970260
13	48465204	G	A	RB1	p.?	COSM241369
13	48465204	G	A	RB1_ENST00000267163	p.?	COSM6948881
13	48465204	G	T	RB1_ENST00000267163	p.?	COSM6959290
13	48465204	G	T	RB1	p.?	COSM6959291
13	48465369	GT	G	RB1_ENST00000267163	p.?	COSM6962546
13	48465369	G	C	RB1_ENST00000267163	p.?	COSM1756818
13	48465369	G	A	RB1_ENST00000267163	p.?	COSM5677123
13	48465369	G	T	RB1	p.?	COSM2149551
13	48465369	G	A	RB1	p.?	COSM5677124
13	48465369	G	T	RB1_ENST00000267163	p.?	COSM2149550
13	48465369	G	C	RB1	p.?	COSM254911
13	48465369	GT	G	RB1	p.?	COSM6962547
13	48465370	T	A	RB1_ENST00000267163	p.?	COSM1152659
13	48465370	T	A	RB1	p.?	COSM947806
13	48473352	C	G	RB1_ENST00000267163	p.?	COSM5676773
13	48473352	C	G	RB1	p.?	COSM5676774
13	48473353	T	G	RB1_ENST00000267163	p.?	COSM4136225
13	48473353	T	G	RB1	p.?	COSM4136226
13	48473358	A	G	RB1_ENST00000267163	p.?	COSM6942569
13	48473358	A	G	RB1	p.?	COSM6942570
13	48473359	G	C	RB1	p.?	COSM35747
13	48473359	G	A	RB1_ENST00000267163	p.?	COSM6921039
13	48473359	G	C	RB1_ENST00000267163	p.?	COSM1559422
13	48473359	G	A	RB1	p.?	COSM6921040
13	48473360	AA	A	RB1	p.?fs	COSM1044
13	48473385	TTCGGGG	T	RB1	p.?	COSM4949483
13	48473385	TTCGGGG	T	RB1_ENST00000267163	p.?	COSM4949482
13	48473390	GGTGA	G	RB1_ENST00000267163	p.?	COSM7151007
13	48473390	GGTGA	G	RB1	p.?	COSM7151006
13	48473391	G	A	RB1	p.?	COSM13739
13	48473391	G	A	RB1_ENST00000267163	p.?	COSM1942442
13	48473391	G	T	RB1	p.?	COSM5693393
13	48473391	G	T	RB1_ENST00000267163	p.?	COSM5693392
13	48473392	TGAGT	T	RB1	p.?	COSM1028
13	48473392	TG	TAT	RB1	p.?	COSM1022
13	48473394	A	G	RB1	p.?	COSM3724518
13	48473396	T	C	RB1	p.?	COSM3957240
13	48473396	T	C	RB1_ENST00000267163	p.?	COSM3957239
13	48475867	TATGGGACCTTATAAGGACAGTTGGAACTGGCTAGGTATCACATAGTGGTCTTCAAACATTTTTGCTTGCCATAACCTCTAAAATAATTGGGAAAAAGTTGAATGTACTTCCATATCTTAAAGCTGATAATTTAAAATATTATACATTTAATAGCAGCACGGGATTTAGTTTTTGTTAAATTGTATATGTGCTCCAAATAGATTTACCATCAAAACCTGTTTTGAATTTAATATTGGGAGAATTCGCTAGTTTAATTTTTGGAAAATAAAGTATAATTGGCAAAGCTAATCCTCACTGTTGAATCTATCCGTCAAATCAGATATAATTTCTATCAGAAAGTCTATATGACTTGTCAACATAATACCCATAAAGTGAATCAAAAATTATTATTCATTGAA…	T	RB1	p.?	COSM5752264
13	48475867	TATGGGACCTTATAAGGACAGTTGGAACTGGCTAGGTATCACATAGTGGTCTTCAAACATTTTTGCTTGCCATAACCTCTAAAATAATTGGGAAAAAGTTGAATGTACTTCCATATCTTAAAGCTGATAATTTAAAATATTATACATTTAATAGCAGCACGGGATTTAGTTTTTGTTAAATTGTATATGTGCTCCAAATAGATTTACCATCAAAACCTGTTTTGAATTTAATATTGGGAGAATTCGCTAGTTTAATTTTTGGAAAATAAAGTATAATTGGCAAAGCTAATCCTCACTGTTGAATCTATCCGTCAAATCAGATATAATTTCTATCAGAAAGTCTATATGACTTGTCAACATAATACCCATAAAGTGAATCAAAAATTATTATTCATTGAA…	T	RB1_ENST00000267163	p.?	COSM5752263
13	48476475	GACAGGAGGATTTACAAAGAGTGGGTGTTTAATTGGGGATGGAATTAGGTAGTTATTCTGATTTTTAGATTTTTCATATCTTTTATTTGGTCCAATGAAGCAGAAAATTTAAATGAAGTTATTACCTTTGCCTGATTTTTGACACACCTCAAACTATAACTTGAGGTTGCTAACTATGAAACACTGGCATTTAATGATTTAAAGTAAAGAATTCTGTAATTTGTAGACTTCTGAGAAGTTCCAGAAAATAAATCAGATGGTATGTA	G	RB1_ENST00000267163	p.?	COSM6985379
13	48476475	GACAGGAGGATTTACAAAGAGTGGGTGTTTAATTGGGGATGGAATTAGGTAGTTATTCTGATTTTTAGATTTTTCATATCTTTTATTTGGTCCAATGAAGCAGAAAATTTAAATGAAGTTATTACCTTTGCCTGATTTTTGACACACCTCAAACTATAACTTGAGGTTGCTAACTATGAAACACTGGCATTTAATGATTTAAAGTAAAGAATTCTGTAATTTGTAGACTTCTGAGAAGTTCCAGAAAATAAATCAGATGGTATGTA	G	RB1	p.?	COSM6985380
13	48476834	CAGATGGAAGGTAGGA	C	RB1	p.?	COSM6955766
13	48476834	CAGATGGAAGGTAGGA	C	RB1_ENST00000267163	p.?	COSM6955765
13	48476845	T	G	RB1	p.?	COSM7149432
13	48476845	T	G	RB1_ENST00000267163	p.?	COSM7149433
13	48476845	T	C	RB1	p.?	COSM7132255
13	48476845	T	C	RB1_ENST00000267163	p.?	COSM7132256
13	48477345	T	A	RB1	p.?	COSM147687
13	48477345	T	A	RB1_ENST00000267163	p.?	COSM5019223
3	49375540	C	A	RHOA	p.G17V	COSM78415
21	34859485	C	T	RUNX1	p.R201Q	COSM24805
18	44951942	G	A	SETBP1	p.D868N	COSM1318400
18	44951948	G	A	SETBP1	p.G870S	COSM1234973
19	11021837	C	T	SMARCA4_ENST00000358026	p.T910M	COSM1226753
19	11021837	C	T	SMARCA4	p.T910M	COSM88025
17	76736853	CGGCGGCTGTGGTGTGAGTCCGGGG	C	SRSF2	p.P95_R102del	COSM146289
17	76736877	G	T	SRSF2	p.P95H	COSM211504
17	76736877	G	A	SRSF2	p.P95L	COSM146288
17	76736877	G	C	SRSF2	p.P95R	COSM211661
X	124045347	C	T	STAG2	p.R216*	COSM1315170
X	124045347	C	T	STAG2_ENST00000218089	p.R216*	COSM1315169
17	42322402	C	A	STAT3	p.D661Y	COSM1155739
17	42322464	T	A	STAT3	p.Y640F	COSM1155743
17	42207711	T	G	STAT5B	p.N642H	COSM1716590
5	1258660	C	A	TERT	p.?	COSM7232273
5	1258660	C	A	TERT_NM_198255.1	p.?	COSM7232274
5	1260609	CA	C	TERT_NM_198255.1	p.?	COSM7326447
5	1260609	CA	C	TERT	p.?	COSM7326446
5	1264593	C	T	TERT_NM_198255.1	p.?	COSM6931340
5	1264593	C	T	TERT	p.?	COSM6931339
5	1271117	A	G	TERT	p.?	COSM4953776
5	1271117	A	G	TERT_NM_198255.1	p.?	COSM4953777
5	1271118	C	G	TERT	p.?	COSM5497091
5	1271118	C	G	TERT_NM_198255.1	p.?	COSM5497092
5	1271208	C	T	TERT_NM_198255.1	p.?	COSM4966533
5	1271208	C	T	TERT	p.?	COSM4966532
5	1278640	C	T	TERT	p.?	COSM6799944
5	1278640	C	T	TERT_NM_198255.1	p.?	COSM6799945
5	1278764	G	A	TERT_NM_198255.1	p.?	COSM5610823
5	1278765	G	C	TERT_NM_198255.1	p.?	COSM3608255
5	1278767	G	T	TERT_NM_198255.1	p.?	COSM735789
5	1278768	A	G	TERT_NM_198255.1	p.?	COSM6918920
5	1279473	G	C	TERT_NM_198255.1	p.?	COSM7239097
5	1279473	G	C	TERT	p.?	COSM7239096
5	1280148	G	A	TERT	p.?	COSM5021017
5	1280148	G	A	TERT_NM_198255.1	p.?	COSM5021018
5	1280339	C	A	TERT_NM_198255.1	p.?	COSM6942558
5	1280339	C	A	TERT	p.?	COSM6942557
5	1282631	C	T	TERT_NM_198255.1	p.?	COSM6495003
5	1282631	C	T	TERT	p.?	COSM6495002
5	1294764	G	A	TERT_NM_198255.1	p.?	COSM6495007
5	1294764	G	A	TERT	p.?	COSM6495006
5	1295018	CACGTGCGCAGCAGGACGCAGCGCT	C	TERT	p.?	COSM4385839
5	1295034	C	A	TERT	p.?	COSM1717369
5	1295035	G	A	TERT	p.?	COSM2686666
5	1295043	G	T	TERT	p.?	COSM1717370
5	1295046	T	G	TERT	p.?	COSM1717366
5	1295047	G	A	TERT	p.?	COSM1717383
5	1295056	G	A	TERT	p.?	COSM1717386
5	1295058	C	T	TERT	p.?	COSM1717387
5	1295061	G	C	TERT	p.?	COSM1717371
5	1295064	G	A	TERT	p.?	COSM6907383
5	1295066	G	A	TERT	p.?	COSM1717372
5	1295069	G	A	TERT	p.?	COSM5023000
5	1295075	G	A	TERT	p.?	COSM5022999
5	1295078	G	A	TERT	p.?	COSM5022998
5	1295078	GC	AA	TERT	p.?	COSM2686660
5	1295080	G	A	TERT	p.?	COSM2686665
5	1295082	A	C	TERT	p.?	COSM5022997
5	1295085	G	A	TERT	p.?	COSM5991468
5	1295087	A	G	TERT	p.?	COSM5990154
5	1295089	G	A	TERT	p.?	COSM1732664
5	1295089	GG	AA	TERT	p.?	COSM1732663
5	1295090	G	A	TERT	p.?	COSM1717382
5	1295091	G	A	TERT	p.?	COSM6904793
5	1295093	A	G	TERT	p.?	COSM5990144
5	1295094	GG	AA	TERT	p.?	COSM2686664
5	1295095	G	A	TERT	p.?	COSM6906008
5	1295100	G	A	TERT	p.?	COSM1732662
5	1295100	GGG	AAA	TERT	p.?	COSM6908519
5	1295101	G	A	TERT	p.?	COSM4745636
5	1295102	G	A	TERT	p.?	COSM5990145
5	1295109	C	G	TERT	p.?	COSM5990146
5	1295112	A	G	TERT	p.?	COSM6904794
5	1295113	G	A	TERT	p.?	COSM1716558
5	1295113	G	T	TERT	p.?	COSM1716563
5	1295113	GG	AA	TERT	p.?	COSM1716561
5	1295113	GGG	AAA	TERT	p.?	COSM1717361
5	1295114	GG	AA	TERT	p.?	COSM1732660
5	1295114	G	A	TERT	p.?	COSM2686667
5	1295114	G	C	TERT	p.?	COSM4745637
5	1295114	G	T	TERT	p.?	COSM1717424
5	1295115	GG	AA	TERT	p.?	COSM1717425
5	1295115	G	A	TERT	p.?	COSM1717363
5	1295116	G	A	TERT	p.?	COSM6995406
5	1295117	G	A	TERT	p.?	COSM5025141
5	1295117	GC	G	TERT	p.?	COSM1717381
5	1295118	C	G	TERT	p.?	COSM4745640
5	1295118	C	T	TERT	p.?	COSM6995411
5	1295118	C	A	TERT	p.?	COSM6995405
5	1295122	G	C	TERT	p.?	COSM6908515
5	1295124	C	A	TERT	p.?	COSM6995414
5	1295124	C	T	TERT	p.?	COSM6995413
5	1295126	G	A	TERT	p.?	COSM6856717
5	1295127	G	A	TERT	p.?	COSM1717364
5	1295127	GG	AA	TERT	p.?	COSM1716560
5	1295130	C	A	TERT	p.?	COSM1717373
5	1295130	C	T	TERT	p.?	COSM5023001
5	1295132	C	A	TERT	p.?	COSM6905895
5	1295133	G	A	TERT	p.?	COSM6995407
5	1295133	G	A	TERT	p.?	COSM2686663
5	1295134	G	A	TERT	p.?	COSM1717391
5	1295135	G	A	TERT	p.?	COSM1716559
5	1295138	G	A	TERT	p.?	COSM1717362
5	1295139	G	A	TERT	p.?	COSM1716562
5	1295143	G	T	TERT	p.?	COSM6995408
5	1295143	G	C	TERT	p.?	COSM6995409
5	1295143	G	A	TERT	p.?	COSM2686668
5	1295143	G	A	TERT	p.?	COSM6995410
5	1295145	G	A	TERT	p.?	COSM2686659
5	1295145	G	A	TERT	p.?	COSM5369691
5	1295148	G	A	TERT	p.?	COSM1732661
5	1295152	C	G	TERT	p.?	COSM4745638
5	1295155	G	A	TERT	p.?	COSM5990147
5	1295157	T	C	TERT	p.?	COSM5990149
5	1295157	T	G	TERT	p.?	COSM5990148
5	1295160	G	A	TERT	p.?	COSM5990150
5	1295165	G	A	TERT	p.?	COSM2686658
5	1295175	A	G	TERT	p.?	COSM5990151
5	1295176	G	A	TERT	p.?	COSM2686661
5	1295178	T	G	TERT	p.?	COSM5990152
5	1295178	T	C	TERT	p.?	COSM5990153
5	1295180	G	A	TERT	p.?	COSM4745639
5	1295201	G	C	TERT	p.?	COSM6908516
5	1295231	G	A	TERT	p.?	COSM2686662
5	1295234	A	G	TERT	p.?	COSM6908517
5	1295258	C	T	TERT	p.?	COSM6908518
5	1295363	A	G	TERT	p.?	COSM6476039
17	7674230	C	T	TP53_ENST00000455263	p.G245S	COSM1640833
17	7674230	C	T	TP53_ENST00000420246	p.G245S	COSM3356965
17	7674230	C	T	TP53_ENST00000413465	p.G245S	COSM121036
17	7674230	C	T	TP53_ENST00000269305	p.G245S	COSM121035
17	7674230	C	T	TP53	p.G245S	COSM6932
17	7675088	C	T	TP53_ENST00000413465	p.R175H	COSM99022
17	7675088	C	T	TP53	p.R175H	COSM10648
17	7675088	C	T	TP53_ENST00000420246	p.R175H	COSM3355994
17	7675088	C	T	TP53_ENST00000269305	p.R175H	COSM99914
17	7675088	C	T	TP53_ENST00000455263	p.R175H	COSM1640851
17	7674894	G	A	TP53_ENST00000413465	p.R213*	COSM99615
17	7674894	G	A	TP53_ENST00000420246	p.R213*	COSM3378350
17	7674894	G	A	TP53	p.R213*	COSM6503267
17	7674894	G	A	TP53	p.R213*	COSM10654
17	7674894	G	A	TP53_ENST00000269305	p.R213*	COSM99618
17	7674894	G	A	TP53_ENST00000455263	p.R213*	COSM1638393
17	7674218	TCC	TTT	TP53_ENST00000455263	p.R248Q	COSM4518673
17	7674218	TCC	TTT	TP53_ENST00000269305	p.R248Q	COSM4518672
17	7674218	TCC	TTT	TP53	p.R248Q	COSM44908
17	7674218	TCC	TTT	TP53_ENST00000420246	p.R248Q	COSM4518674
17	7674218	TCC	TTT	TP53_ENST00000413465	p.R248Q	COSM4518675
17	7674220	C	T	TP53_ENST00000269305	p.R248Q	COSM99602
17	7674220	C	T	TP53_ENST00000413465	p.R248Q	COSM99020
17	7674220	C	T	TP53_ENST00000455263	p.R248Q	COSM1640830
17	7674220	C	T	TP53_ENST00000420246	p.R248Q	COSM3356964
17	7674220	C	T	TP53	p.R248Q	COSM10662
17	7674220	CGG	CAA	TP53_ENST00000455263	p.R248W	COSM4567509
17	7674220	CGG	CAA	TP53_ENST00000420246	p.R248W	COSM4567510
17	7674220	CGG	CAA	TP53	p.R248W	COSM6545
17	7674220	CGG	CAA	TP53_ENST00000269305	p.R248W	COSM4567508
17	7674220	CGG	CAA	TP53_ENST00000413465	p.R248W	COSM4567511
17	7674221	G	A	TP53_ENST00000269305	p.R248W	COSM120007
17	7674221	G	A	TP53_ENST00000455263	p.R248W	COSM1640831
17	7674221	G	A	TP53	p.R248W	COSM10656
17	7674221	G	A	TP53_ENST00000413465	p.R248W	COSM120005
17	7674221	G	A	TP53_ENST00000420246	p.R248W	COSM3388183
17	7674216	C	G	TP53_ENST00000413465	p.R249S	COSM255317
17	7674216	C	A	TP53_ENST00000420246	p.R249S	COSM3717634
17	7674216	C	A	TP53	p.R249S	COSM10817
17	7674216	C	G	TP53_ENST00000455263	p.R249S	COSM1679495
17	7674216	C	G	TP53_ENST00000269305	p.R249S	COSM255318
17	7674216	C	A	TP53_ENST00000455263	p.R249S	COSM1646861
17	7674216	C	G	TP53_ENST00000420246	p.R249S	COSM3773302
17	7674216	C	A	TP53_ENST00000269305	p.R249S	COSM131478
17	7674216	C	A	TP53_ENST00000413465	p.R249S	COSM131479
17	7674216	C	G	TP53	p.R249S	COSM10785
17	7673803	G	A	TP53_ENST00000420246	p.R273C	COSM3355991
17	7673803	G	A	TP53	p.R273C	COSM10659
17	7673803	G	A	TP53_ENST00000455263	p.R273C	COSM1645518
17	7673803	G	A	TP53_ENST00000269305	p.R273C	COSM99933
17	7673802	C	T	TP53	p.R273H	COSM10660
17	7673802	C	T	TP53_ENST00000269305	p.R273H	COSM99729
17	7673802	C	T	TP53_ENST00000455263	p.R273H	COSM1645335
17	7673802	C	T	TP53_ENST00000420246	p.R273H	COSM3356963
17	7673775	CGG	CAA	TP53	p.R282W	COSM43585
17	7673775	CGG	CAA	TP53_ENST00000420246	p.R282W	COSM4567723
17	7673775	CGG	CAA	TP53_ENST00000269305	p.R282W	COSM4567721
17	7673775	CGG	CAA	TP53_ENST00000455263	p.R282W	COSM4567722
17	7673776	G	A	TP53_ENST00000455263	p.R282W	COSM1636702
17	7673776	G	A	TP53_ENST00000420246	p.R282W	COSM3378339
17	7673776	G	A	TP53_ENST00000269305	p.R282W	COSM99925
17	7673776	G	A	TP53	p.R282W	COSM10704
17	7674872	T	C	TP53_ENST00000455263	p.Y220C	COSM1644277
17	7674872	T	C	TP53_ENST00000413465	p.Y220C	COSM99718
17	7674872	T	C	TP53	p.Y220C	COSM10758
17	7674872	T	C	TP53_ENST00000269305	p.Y220C	COSM99720
17	7674872	T	C	TP53_ENST00000420246	p.Y220C	COSM3355993
11	32396361	G	GCCGA	WT1_ENST00000332351	p.A382fs*4	COSM5487332
11	32396361	G	GACCC	WT1_ENST00000332351	p.A382fs*4	COSM5751463
11	32396364	G	T	WT1_ENST00000332351	p.S381*	COSM5879249
4	54726014	G	GCTTCTG	KIT	p.A502_Y503insSA	COSM144983
4	54726015	C	CTTCTGC	KIT	p.A502_Y503insSA	COSM5702501
4	54726017	T	TTTGCCT	KIT	p.A502_Y503insFA	COSM53306
4	54726017	T	TCTGCCT	KIT	p.A502_Y503insSA	COSM219786
10	87961041	GTACT	G	PTEN	p.T319fs*1	COSM4898
10	87961044	C	CT	PTEN	p.T319fs*6	COSM921150
10	87961045	TTACTT	T	PTEN	p.T319fs*4	COSM86080
10	87961046	TACTT	T	PTEN	p.T319fs*1	COSM4958
10	87961046	TACT	T	PTEN	p.T319del	COSM4982
10	87961046	T	TA	PTEN	p.T319fs*6	COSM921151
10	87961046	TACTTTAACAAAAAATGATCTTGACAAAGCAAATAAAGACAAA	T	PTEN	p.T319_K332del	COSM86932
10	87961046	TACTTTAACAAAAAATGATCTTGACA	T	PTEN	p.T319fs*17	COSM6458516
10	87961047	A	AT	PTEN	p.T319fs*6	COSM5892
10	87961047	A	AA	PTEN	p.T319fs*6	COSM5008
10	87961047	ACTTT	A	PTEN	p.T319fs*24	COSM4896
10	87961049	T	TT	PTEN	p.T319fs*5	COSM5018
22	23834166	GC	G	SMARCB1_ENST00000344921	p.P392fs*>3	COSM6955398
17	42316898	C	G	STAT3	p.T716T	COSM6081306
17	42316898	C	T	STAT3	p.T716T	COSM6791670
17	42317181	C	CT	STAT3	p.T716fs*8	COSM5751253
17	42322393	TGG	TAA	STAT3	p.T663I	COSM4127681
17	42322408	TCTT	TATA	STAT3	p.K658Y	COSM1155752
17	42322408	TCTT	TGTG	STAT3	p.K658H	COSM5706396
17	42322409	C	A	STAT3	p.K658N	COSM1155742
17	42322409	C	G	STAT3	p.K658N	COSM6987025
17	42322410	T	C	STAT3	p.K658R	COSM5706397
17	42323042	CCTT	C	STAT3	p.E616delE	COSM3188684
17	42323045	TCTT	T	STAT3	p.E616del	COSM1716154
17	42323045	T	C	STAT3	p.E616G	COSM3188685
17	42323046	C	G	STAT3	p.E616Q	COSM6986709
17	42323046	C	T	STAT3	p.E616K	COSM220688
17	42329436	C	A	STAT3	p.G419W	COSM3672456
17	42329447	T	A	STAT3	p.E415V	COSM1610268
17	42329448	C	T	STAT3	p.E415K	COSM3701220
17	42329609	A	G	STAT3	p.V393A	COSM5369340
17	42329612	T	A	STAT3	p.K392I	COSM5821441
17	42334013	A	G	STAT3	p.R278R	COSM148275
17	42334014	C	T	STAT3	p.R278H	COSM6935127
17	42334015	G	A	STAT3	p.R278C	COSM979475
17	42337495	C	T	STAT3	p.R246Q	COSM6401389
17	42338759	G	A	STAT3	p.F174F	COSM3188712
17	42339328	G	A	STAT3	p.R152W	COSM6983394
17	42345624	C	T		p.Arg103Trp	COSX6574458
17	42333690	G	C		p.Gln344His	COSX6226689
17	42331524	G	T		p.Val353Phe	COSX6226688
17	42329431	T	G		p.Asn420Lys	COSX6226687
17	42329430	G	A		p.Gly421Arg	COSX6226686
17	42322445	C	G		p.Asn646Lys	COSX6153770
17	42317219	G	A		p.Ala703Thr	COSX6226684
17	42317182	C	T		p.Pro715Leu	COSX6409927
17	42333733	G	C		p.Pro330Arg	rs1427784630
17	42333910	T	A		p.Phe313Leu	COSX6F313P
17	42333910	T	G		p.Phe313Leu	COSX6F313P
17	42333979	A	C		p.Lys290Asn	COSX6K290
17	42333979	A	T		p.Lys290Asn	COSX6K290
17	42333990	A	G		p.Glu286Gly	COSX6E286
17	42329606	T	C		p.Met394Thr	COSX6M394
17	42329414	T	C		p.Cys426Arg	COSX6C426
17	42325015	C	G		p.Pro471Arg	COSX6P471
