# Supplementary material for: Somatic mutations in lymphocytes in patients with immune-mediated aplastic anemia
Source: Leukemia. 2021 Mar 30;35(5):1365–79. doi: 10.1038/s41375-021-01231-3 (PMC8102188; doi:10.1038/s41375-021-01231-3)
Supplement: Supplementary file 4 — Supplemental table S3 [file 41375_2021_1231_MOESM4_ESM.xlsx]

## Sheet: t_som_AA_healthy
Table S3. Variants in immunogene panel sequencing
sample ID	group	Chr	Start	Ref	Alt	Variant type	Gene	Amino acid change	VAF (%)	Proportion of damaging-predictions from all used in silico methods
AA-6_CD8	AA CD8	12	9095695	G	T	stopgain	A2M	p.Y469X	9.83607	0.428571
AA-49_CD4	AA CD4	12	8838361	C	T	nonsynonymous SNV	A2ML1	p.A294V	14.2857	0.0833333
AA-19_CD4	AA CD4	2	218270043	G	-	frameshift deletion	AAMP	p.P15fs	1.16473	NA
AA-15_CD4	AA CD4	7	48403724	A	G	nonsynonymous SNV	ABCA13	p.Q3972R	4.40529	0.416667
AA-45_CD4	AA CD4	7	48313129	C	G	synonymous SNV	ABCA13	p.L3193L	6.32411	NA
AA-7_2_CD8	AA CD8	7	48192971	G	T	nonsynonymous SNV	ABCA13	p.A28S	3.49462	0.545455
HC-20_CD8	healthy CD8	7	48508005	C	A	nonsynonymous SNV	ABCA13	p.L4494I	2.70619	0.75
AA-14_CD8	AA CD8	11	119154858	C	T	nonsynonymous SNV	ABCG4	p.A210V	5.71429	0.916667
AA-4_1_CD8	AA CD8	2	43824020	C	T	nonsynonymous SNV	ABCG5	p.R406Q	12.7404	0.166667
HC-8_CD8	healthy CD8	9	130880097	T	C	nonsynonymous SNV	ABL1	p.S485P	5.54273	0.833333
HC-8_CD8	healthy CD8	9	130884637	C	-	frameshift deletion	ABL1	p.P783fs	2.02312	NA
AA-45_CD4	AA CD4	12	51912483	G	A	synonymous SNV	ACVRL1	p.L3L	6.98925	NA
AA-44_CD4	AA CD4	20	44622613	G	A	nonsynonymous SNV	ADA	p.P139S	2.42424	0.166667
AA-40_CD4	AA CD4	15	58611061	G	A	nonsynonymous SNV	ADAM10	p.T550M	3.61446	0.666667
AA-41_CD8	AA CD8	2	24918346	CTG	-	nonframeshift deletion	ADCY3	p.214_214del	5.68182	NA
AA-49_CD8	AA CD8	2	24918346	CTG	-	nonframeshift deletion	ADCY3	p.214_214del	4.0404	NA
AA-50_CD8	AA CD8	2	24827975	C	T	nonsynonymous SNV	ADCY3	p.V787M	2.32558	0.416667
HC-14_CD4	healthy CD4	3	123286692	C	T	nonsynonymous SNV	ADCY5	p.R867H	2.4	0.75
AA-47_CD8	AA CD8	12	48776532	G	A	synonymous SNV	ADCY6	p.S477S	5.32544	NA
AA-23_2_CD4	AA CD4	8	130943463	C	A	splicing	ADCY8		2.15517	1
AA-23_2_CD8	AA CD8	16	3966810	G	A	synonymous SNV	ADCY9	p.H1009H	2.31481	NA
HC-17_CD8	healthy CD8	5	148827319	T	G	nonsynonymous SNV	ADRB2	p.L163R	5.5601	0.833333
AA-42_CD4	AA CD4	7	44106848	C	-	frameshift deletion	AEBP1	p.P186fs	4.54545	NA
AA-41_CD4	AA CD4	11	47667658	-	T	frameshift insertion	AGBL2	p.K751fs	3.1746	NA
HC-20_CD8	healthy CD8	11	47667658	-	T	frameshift insertion	AGBL2	p.K751fs	2.29008	NA
AA-49_CD4	AA CD4	6	32183926	A	C	nonsynonymous SNV	AGER	p.C38W	15.7807	0.666667
HC-17_CD8	healthy CD8	6	135463145	-	T	frameshift insertion	AHI1	p.T304fs	2.22222	NA
AA-26_CD8	AA CD8	17	19958502	A	C	nonsynonymous SNV	AKAP10	p.L130W	2.95455	0.833333
AA-7_2_CD8	AA CD8	17	19958119	G	C	nonsynonymous SNV	AKAP10	p.H258D	5.04587	0
AA-3_3_BM_CD4	AA CD4	19	40256925	C	A	splicing	AKT2		4.24528	0.8
AA-2_3_CD8	AA CD8	5	140509726	T	C	synonymous SNV	ANKHD1,ANKHD1-EIF4EBP3	p.A1285A	6.66667	0.2
AA-43_CD8	AA CD8	15	89801149	C	T	nonsynonymous SNV	ANPEP	p.G594D	3.37079	0.0833333
AA-49_CD8	AA CD8	15	89805396	C	T	nonsynonymous SNV	ANPEP	p.A228T	4.16667	0.5
AA-15_CD8	AA CD8	5	151119386	G	A	nonsynonymous SNV	ANXA6	p.A419V	2.47934	0.75
HC-14_CD8	healthy CD8	17	42844820	C	T	nonsynonymous SNV	AOC2	p.T65I	4.25532	0
AA-26_CD8	AA CD8	5	78002972	A	G	nonsynonymous SNV	AP3B1	p.I1023T	8.66426	0.833333
HC-12_CD4	healthy CD4	11	116836148	C	T	nonsynonymous SNV	APOA1	p.R155H	3.05344	0.333333
HC-7_CD8	healthy CD8	11	116837116	G	-	frameshift deletion	APOA1	p.Q29fs	3.73444	NA
AA-45_CD4	AA CD4	6	131583484	C	T	synonymous SNV	ARG1	p.Y265Y	5.96491	NA
AA-15_CD8	AA CD8	22	44845292	A	G	nonsynonymous SNV	ARHGAP8,PRR5-ARHGAP8	p.E207G	4.95495	0.333333
AA-50_CD8	AA CD8	19	964396	G	A	synonymous SNV	ARID3A	p.T305T	2.65152	NA
AA-26_CD8	AA CD8	10	62092946	C	T	synonymous SNV	ARID5B	p.S918S	6.47668	NA
AA-6_CD8	AA CD8	11	75284234	C	T	splicing	ARRB1		5.78512	1
AA-1_CD8	AA CD8	17	4716515	C	-	frameshift deletion	ARRB2	p.F73fs	4.47154	NA
AA-26_CD4	AA CD4	17	4716525	C	T	nonsynonymous SNV	ARRB2	p.P77S	4.5977	0.166667
AA-7_2_CD4	AA CD4	17	4716534	C	T	nonsynonymous SNV	ARRB2	p.P80S	6.96203	0.333333
HC-21_CD8	healthy CD8	17	4716539	-	C	frameshift insertion	ARRB2	p.R81fs	6.74157	NA
HC-21_CD4	healthy CD4	6	100540378	C	T	nonsynonymous SNV	ASCC3	p.E1854K	3.46535	1
AA-19_CD4	AA CD4	22	39521946	C	-	frameshift deletion	ATF4	p.P134fs	1.36612	NA
HC-8_CD8	healthy CD8	22	39521946	C	-	frameshift deletion	ATF4	p.P134fs	1.17253	NA
HC-4_CD4	healthy CD4	2	219224395	C	-	frameshift deletion	ATG9A	p.A326fs	2.8777	NA
AA-45_CD4	AA CD4	11	108271257	G	T	synonymous SNV	ATM	p.V976V	3.47222	NA
AA-49_CD4	AA CD4	11	108250753	TG	-	frameshift deletion	ATM	p.C430fs	3.46821	NA
AA-5_2_CD8	AA CD8	11	108250708	A	T	nonsynonymous SNV	ATM	p.I415F	5.19481	0.833333
AA-15_CD8	AA CD8	13	51964981	G	A	nonsynonymous SNV	ATP7B	p.T587M	3.61446	0.0833333
HC-4_CD4	healthy CD4	13	51968584	A	G	synonymous SNV	ATP7B	p.L523L	2.7027	NA
AA-7_2_CD8	AA CD8	X	77698600	C	A	nonsynonymous SNV	ATRX	p.D55Y	5.48589	0.416667
AA-40_CD4	AA CD4	19	41242951	G	A	nonsynonymous SNV	AXL	p.A193T	2.34375	0.25
AA-26_CD8	AA CD8	16	75235818	C	T	nonsynonymous SNV	BCAR1	p.V151M	3.47826	0.416667
HC-18_CD4	healthy CD4	14	99231443	A	G	nonsynonymous SNV	BCL11B	p.L180P	3.125	0.416667
HC-20_CD4	healthy CD4	20	31666016	C	T	nonsynonymous SNV	BCL2L1	p.R149H	2.03488	0.333333
AA-15_CD8	AA CD8	X	130013925	A	C	nonsynonymous SNV	BCORL1	p.T385P	10.2941	0.363636
AA-45_CD8	AA CD8	1	48736294	-	TT	frameshift insertion	BEND5	p.K182fs	3.04348	NA
AA-49_CD4	AA CD4	22	17738219	C	T	nonsynonymous SNV	BID	p.R29K	15.1042	0
AA-45_CD8	AA CD8	11	102331110	C	G	nonsynonymous SNV	BIRC3	p.T398R	3.66667	0.666667
HC-3_CD4	healthy CD4	7	140783127	G	-	frameshift deletion	BRAF	p.P403fs	1.9802	NA
HC-3_CD8	healthy CD8	19	571559	G	T	synonymous SNV	BSG	p.S4S	2.06186	NA
HC-13_CD8	healthy CD8	12	107581159	C	T	nonsynonymous SNV	BTBD11	p.L37F	2.67857	0.333333
HC-16_CD4	healthy CD4	12	107319300	C	-	frameshift deletion	BTBD11	p.V120fs	2.25564	NA
AA-14_CD4	AA CD4	5	160354783	C	-	frameshift deletion	C1QTNF2	p.D122fs	2.42424	NA
HC-2_CD4	healthy CD4	12	7065935	A	-	frameshift deletion	C1S	p.Q112fs	1.10193	NA
AA-26_CD8	AA CD8	1	207144685	G	A	nonsynonymous SNV	C4BPA	p.A588T	2.27273	0.0833333
AA-44_CD8	AA CD8	9	88991879	T	-	frameshift deletion	C9orf47	p.L167fs	2.38095	NA
HC-18_CD4	healthy CD4	9	88991636	G	A	nonsynonymous SNV	C9orf47	p.R138Q	3.7037	0.3
HC-7_CD8	healthy CD8	2	230814047	AG	TT	splicing	CAB39		3.2967	NA
AA-43_CD4	AA CD4	19	13286719	C	T	nonsynonymous SNV	CACNA1A	p.A1114T	4.85437	0.0833333
AA-45_CD4	AA CD4	19	13286541	G	-	frameshift deletion	CACNA1A	p.P1173fs	5.05051	NA
AA-47_CD8	AA CD8	19	13286524	G	-	frameshift deletion	CACNA1A	p.L1179fs	3.84615	NA
AA-42_CD4	AA CD4	3	53770457	T	-	frameshift deletion	CACNA1D	p.F1302fs	2.04082	NA
AA-26_CD4	AA CD4	1	181755252	G	T	nonsynonymous SNV	CACNA1E	p.V1263L	2.35849	0.916667
AA-24_CD8	AA CD8	16	1209211	C	T	synonymous SNV	CACNA1H	p.D1181D	4.38596	NA
HC-16_CD4	healthy CD4	7	82005473	C	A	nonsynonymous SNV	CACNA2D1	p.A514S	3.83562	0.833333
AA-49_CD4	AA CD4	3	50376132	G	A	synonymous SNV	CACNA2D2	p.H561H	26.6949	NA
HC-17_CD4	healthy CD4	10	18140783	C	T	nonsynonymous SNV	CACNB2	p.A16V	6.57895	0.363636
AA-14_CD8	AA CD8	17	67030763	G	T	nonsynonymous SNV	CACNG4	p.R248M	10.8059	0.333333
HC-18_CD8	healthy CD8	7	44284204	T	G	synonymous SNV	CAMK2B	p.R29R	4.73684	NA
AA-24_CD8	AA CD8	12	121274443	GCT	-	nonframeshift deletion	CAMKK2	p.28_28del	2.17391	NA
AA-49_CD4	AA CD4	7	2918524	T	G	synonymous SNV	CARD11	p.V858V	17.4603	NA
AA-48_CD8	AA CD8	19	48234413	C	-	frameshift deletion	CARD8	p.D114fs	4.0404	NA
AA-49_CD4	AA CD4	9	136371063	C	A	synonymous SNV	CARD9	p.A135A	10.1449	NA
AA-41_CD4	AA CD4	16	2181305	G	A	nonsynonymous SNV	CASKIN1	p.A688V	2.24719	0.272727
AA-44_CD8	AA CD8	16	2180708	G	A	nonsynonymous SNV	CASKIN1	p.A887V	4.47761	0.545455
HC-10_CD4	healthy CD4	16	2189459	A	G	nonsynonymous SNV	CASKIN1	p.I117T	3.09278	0.363636
HC-4_CD8	healthy CD8	16	2179268	GGC	-	nonframeshift deletion	CASKIN1	p.1277_1278del	6.25	NA
AA-49_CD4	AA CD4	4	184635393	T	C	nonsynonymous SNV	CASP3	p.M27V	13.1868	0.0833333
AA-14_CD8	AA CD8	7	116559262	G	A	nonsynonymous SNV	CAV1	p.R140H	3.38266	0.666667
AA-44_CD4	AA CD4	11	119206451	G	-	frameshift deletion	CBL	p.G12fs	3.94737	NA
AA-45_CD4	AA CD4	11	119285565	T	C	nonsynonymous SNV	CBL	p.M647T	8.80282	0
AA-43_CD4	AA CD4	3	105776477	G	T	nonsynonymous SNV	CBLB	p.P190H	3.40909	1
HC-1_CD4	healthy CD4	12	48693261	C	T	synonymous SNV	CCNT1	p.T651T	2.45399	NA
AA-49_CD8	AA CD8	1	116764568	A	G	nonsynonymous SNV	CD2	p.Y259C	6.25	0.25
AA-44_CD4	AA CD4	6	47609224	-	A	frameshift insertion	CD2AP	p.V578fs	2.0339	NA
AA-44_CD4	AA CD4	6	47609225	A	-	frameshift deletion	CD2AP	p.K579fs	2.36486	NA
AA-48_CD8	AA CD8	6	47609225	A	-	frameshift deletion	CD2AP	p.K579fs	5.71429	NA
HC-8_CD8	healthy CD8	19	51239547	C	A	synonymous SNV	CD33	p.G191G	4.31373	NA
AA-26_CD8	AA CD8	1	207888838	G	T	synonymous SNV	CD34	p.I272I	2.75862	NA
AA-45_CD8	AA CD8	7	80656695	G	A	synonymous SNV	CD36	p.T92T	7.56579	NA
AA-26_CD8	AA CD8	4	15838141	G	A	nonsynonymous SNV	CD38	p.R212H	2.43902	0.166667
AA-49_CD8	AA CD8	19	45408613	-	A	frameshift insertion	CD3EAP	p.K217fs	4.5045	NA
HC-4_CD4	healthy CD4	2	86858133	T	C	synonymous SNV	CD8B	p.E109E	2.7972	NA
AA-19_CD4	AA CD4	20	23085355	C	-	frameshift deletion	CD93	p.D280fs	1.43472	NA
AA-43_CD8	AA CD8	20	23084886	C	-	frameshift deletion	CD93	p.G436fs	2.64901	NA
AA-6_CD4	AA CD4	20	23085355	C	-	frameshift deletion	CD93	p.D280fs	1.37931	NA
AA-7_2_CD4	AA CD4	20	23085825	G	A	nonsynonymous SNV	CD93	p.T123M	11.0687	0.75
HC-18_CD8	healthy CD8	15	42726337	C	T	synonymous SNV	CDAN1	p.Q1059Q	3.7037	NA
HC-15_CD8	healthy CD8	20	3801047	G	A	nonsynonymous SNV	CDC25B	p.R28H	2.5	0.25
AA-4_1_CD8	AA CD8	10	71791196	GCT	-	nonframeshift deletion	CDH23	p.2038_2039del	2.06186	NA
AA-42_CD4	AA CD4	10	71811331	G	A	nonsynonymous SNV	CDH23	p.D792N	3.57143	0.833333
AA-45_CD4	AA CD4	10	71791196	GCT	-	nonframeshift deletion	CDH23	p.2038_2039del	2.33918	NA
HC-14_CD8	healthy CD8	10	71791196	GCT	-	nonframeshift deletion	CDH23	p.2038_2039del	2.01342	NA
AA-1_CD4	AA CD4	19	41761486	C	T	nonsynonymous SNV	CEACAM6	p.A221V	6.06061	0
AA-44_CD4	AA CD4	15	93002204	A	-	frameshift deletion	CHD2	p.K1389fs	2.28137	NA
AA-49_CD8	AA CD8	15	92967428	A	-	frameshift deletion	CHD2	p.K702fs	2.09424	NA
HC-12_CD4	healthy CD4	15	92967428	A	-	frameshift deletion	CHD2	p.K702fs	2.6738	NA
AA-14_CD4	AA CD4	14	92931581	G	A	synonymous SNV	CHGA	p.E229E	2.13904	NA
AA-4_1_CD8	AA CD8	14	92931581	G	A	synonymous SNV	CHGA	p.E229E	2.68817	NA
HC-19_CD4	healthy CD4	16	10907448	C	-	frameshift deletion	CIITA	p.S652fs	2.36686	NA
AA-44_CD4	AA CD4	16	66565991	-	A	frameshift insertion	CKLF	p.E62fs	2.75862	NA
AA-42_CD4	AA CD4	16	10957804	A	-	frameshift deletion	CLEC16A	p.K35fs	2.51256	NA
AA-50_CD8	AA CD8	16	10957804	A	-	frameshift deletion	CLEC16A	p.K35fs	2.24719	NA
HC-20_CD8	healthy CD8	16	11166479	C	T	synonymous SNV	CLEC16A	p.S911S	2.75229	0.2
HC-8_CD4	healthy CD4	12	8129340	-	A	frameshift insertion	CLEC4A	p.V53fs	2.24719	NA
AA-15_CD8	AA CD8	7	74338976	A	G	nonsynonymous SNV	CLIP2	p.K217R	4.54545	0.583333
AA-6_CD8	AA CD8	11	72434310	G	T	synonymous SNV	CLPB	p.R55R	2.5641	0.428571
AA-6_CD8	AA CD8	11	72434313	C	-	frameshift deletion	CLPB	p.G54fs	3.57143	NA
AA-41_CD4	AA CD4	16	66570026	-	T	frameshift insertion	CMTM1	p.V175fs	2.32558	NA
AA-45_CD4	AA CD4	16	66566789	A	C	synonymous SNV	CMTM1	p.P92P	3.48101	NA
AA-50_CD8	AA CD8	16	66566839	C	T	nonsynonymous SNV	CMTM1	p.A109V	2.25806	0.2
AA-47_CD8	AA CD8	16	66588031	A	-	frameshift deletion	CMTM2	p.E167fs	3.68098	NA
HC-14_CD4	healthy CD4	3	32502661	A	G	nonsynonymous SNV	CMTM6	p.F29L	5	0
AA-19_CD8	AA CD8	X	21426662	T	C	splicing	CNKSR2		2.89017	1
AA-19_CD8	AA CD8	21	46003711	G	A	nonsynonymous SNV	COL6A1	p.E929K	2.94118	0.25
AA-3_3_BM_CD8	AA CD8	18	334818	G	-	frameshift deletion	COLEC12	p.P580fs	3.33333	NA
HC-12_CD4	healthy CD4	18	334818	G	-	frameshift deletion	COLEC12	p.P580fs	3.00752	NA
HC-2_CD8	healthy CD8	1	207468699	C	-	frameshift deletion	CR2	p.V206fs	1.00705	NA
AA-6_CD4	AA CD4	16	3729220	G	A	nonsynonymous SNV	CREBBP	p.P1905S	2.02703	0.25
HC-10_CD8	healthy CD8	16	3728370	G	A	nonsynonymous SNV	CREBBP	p.A2188V	2.38095	0.416667
AA-46_CD8	AA CD8	5	150054169	CTG	-	nonframeshift deletion	CSF1R	p.939_940del	2.5	NA
HC-13_CD4	healthy CD4	5	150054169	CTG	-	nonframeshift deletion	CSF1R	p.939_940del	3.15789	NA
AA-50_CD8	AA CD8	5	132073941	C	T	nonsynonymous SNV	CSF2	p.R40W	25.8065	0.0833333
AA-40_CD8	AA CD8	22	36937659	C	T	synonymous SNV	CSF2RB	p.S617S	6.03448	NA
AA-43_CD4	AA CD4	1	36466179	C	T	nonsynonymous SNV	CSF3R	p.A757T	2.27273	0
AA-49_CD4	AA CD4	15	74800444	G	C	synonymous SNV	CSK	p.T165T	7.98122	NA
AA-40_CD8	AA CD8	8	3162250	G	T	nonsynonymous SNV	CSMD1	p.P1918Q	7.69231	0.916667
HC-17_CD8	healthy CD8	8	3998037	G	A	synonymous SNV	CSMD1	p.Y228Y	4.89731	NA
AA-48_CD4	AA CD4	4	69957571	A	-	frameshift deletion	CSN2	p.F125fs	2.06612	NA
AA-48_CD4	AA CD4	1	40991185	G	A	synonymous SNV	CTPS1	p.Q36Q	2.22222	NA
AA-49_CD8	AA CD8	1	41001077	G	A	nonsynonymous SNV	CTPS1	p.V196M	5.97015	0.75
AA-49_CD8	AA CD8	11	1759600	G	-	frameshift deletion	CTSD	p.Q90fs	5.21739	NA
AA-26_CD8	AA CD8	11	66564557	C	T	splicing	CTSF		4.08163	1
AA-50_CD4	AA CD4	7	102283025	G	A	nonsynonymous SNV	CUX1	p.A642T	2.18978	0.454545
AA-41_CD4	AA CD4	16	57382345	C	-	frameshift deletion	CX3CL1	p.L84fs	2.30415	NA
AA-49_CD4	AA CD4	3	39266083	C	T	nonsynonymous SNV	CX3CR1	p.V143M	15.3409	0.416667
AA-49_CD4	AA CD4	16	88650972	C	T	synonymous SNV	CYBA	p.A14A	4.22535	NA
AA-50_CD8	AA CD8	20	54172989	G	A	synonymous SNV	CYP24A1	p.S123S	2.11268	NA
AA-26_CD8	AA CD8	X	78273075	-	T	frameshift insertion	CYSLTR1	p.N224fs	2.17865	NA
AA-44_CD8	AA CD8	X	78273664	G	T	nonsynonymous SNV	CYSLTR1	p.T28N	3.40909	0.666667
HC-17_CD8	healthy CD8	7	6446094	T	G	nonsynonymous SNV	DAGLB	p.I36L	3.10078	0.25
AA-15_CD8	AA CD8	11	104037388	A	-	frameshift deletion	DDI1	p.E189fs	2.97619	NA
AA-26_CD8	AA CD8	11	104037183	G	A	nonsynonymous SNV	DDI1	p.A121T	4.46429	0
AA-40_CD8	AA CD8	6	30899296	A	C	stoploss	DDR1	p.X768C	9.30233	0.6
HC-16_CD4	healthy CD4	2	15613226	A	G	nonsynonymous SNV	DDX1	p.E320G	2.05656	0.583333
HC-16_CD4	healthy CD4	3	154315189	T	-	frameshift deletion	DHX36	p.M154fs	1.9697	NA
AA-6_CD4	AA CD4	14	95116697	T	A	splicing	DICER1		2.28013	0.4
AA-3_3_BM_CD4	AA CD4	20	62911482	T	G	nonsynonymous SNV	DIDO1	p.E44A	3.5461	0.666667
HC-20_CD8	healthy CD8	10	122576623	C	T	nonsynonymous SNV	DMBT1	p.R170C	4.10959	0.333333
AA-24_CD4	AA CD4	2	25313957	C	G	nonsynonymous SNV	DNMT3A	p.G10R	6.32911	0.5
AA-5_2_CD8	AA CD8	2	25244613	CGT	-	nonframeshift deletion	DNMT3A	p.379_380del	2.08333	NA
HC-4_CD4	healthy CD4	2	25275022	C	T	synonymous SNV	DNMT3A	p.P186P	3.0303	NA
HC-8_CD8	healthy CD8	2	25240306	A	G	nonsynonymous SNV	DNMT3A	p.L621P	4.19162	1
HC-20_CD8	healthy CD8	7	111834663	C	A	synonymous SNV	DOCK4	p.L920L	3.45912	0.2
AA-4_1_CD8	AA CD8	9	429749	A	C	synonymous SNV	DOCK8	p.L1407L	8.92857	NA
HC-14_CD8	healthy CD8	9	377066	C	A	nonsynonymous SNV	DOCK8	p.S697R	4.25532	0.166667
AA-45_CD8	AA CD8	5	177508533	G	A	nonsynonymous SNV	DOK3	p.R26W	5.7971	0.583333
HC-2_CD4	healthy CD4	10	110498419	C	T	stopgain	DUSP5	p.R100X	2.9703	0.571429
HC-17_CD8	healthy CD8	20	33676813	G	C	stopgain	E2F1	p.Y411X	3.30579	0.571429
AA-3_3_BM_CD8	AA CD8	5	158712203	G	A	synonymous SNV	EBF1	p.G469G	2.5641	NA
AA-45_CD4	AA CD4	19	11519150	G	C	synonymous SNV	ECSIT	p.T7T	17.7215	NA
HC-20_CD4	healthy CD4	11	86245255	C	T	nonsynonymous SNV	EED	p.A9V	2.51572	0.181818
HC-4_CD4	healthy CD4	5	74636373	A	G	nonsynonymous SNV	ENC1	p.L38P	2.3622	0.583333
HC-3_CD4	healthy CD4	9	127815950	C	T	synonymous SNV	ENG	p.S615S	2.91262	NA
AA-45_CD4	AA CD4	3	27721976	A	G	nonsynonymous SNV	EOMES	p.S107P	4.10959	0.5
AA-5_2_CD4	AA CD4	22	41150125	G	A	nonsynonymous SNV	EP300	p.R915H	2.24719	0.166667
HC-15_CD8	healthy CD8	22	41149902	A	C	nonsynonymous SNV	EP300	p.T841P	3.21888	0.75
AA-5_2_CD8	AA CD8	19	16425252	A	G	nonsynonymous SNV	EPS15L1	p.L208P	9.30233	0.833333
AA-49_CD4	AA CD4	17	58199623	T	G	nonsynonymous SNV	EPX	p.S456A	15	0
AA-43_CD8	AA CD8	9	95922401	A	C	nonsynonymous SNV	ERCC6L2	p.S477R	14.1026	0.0833333
HC-3_CD8	healthy CD8	9	95941479	G	T	nonsynonymous SNV	ERCC6L2	p.V604F	3.7234	0.583333
AA-5_2_CD4	AA CD4	12	22659061	A	G	nonsynonymous SNV	ETNK1	p.N244S	5.72917	0.416667
HC-15_CD8	healthy CD8	6	36373580	T	G	splicing	ETV7		8	0.4
HC-6_CD4	healthy CD4	5	177404622	C	T	nonsynonymous SNV	F12	p.R226H	3.40909	0.916667
AA-2_3_CD8	AA CD8	1	197040526	G	T	nonsynonymous SNV	F13B	p.Q650K	3.90625	0.0833333
AA-50_CD8	AA CD8	19	16889968	G	A	nonsynonymous SNV	F2RL3	p.A169T	3.79747	0.25
HC-13_CD8	healthy CD8	19	16890260	C	T	nonsynonymous SNV	F2RL3	p.A266V	2.52101	0.0833333
HC-8_CD8	healthy CD8	13	113117517	G	A	synonymous SNV	F7	p.L158L	3.57143	NA
AA-7_2_CD4	AA CD4	11	61816898	A	G	nonsynonymous SNV	FADS1	p.L11P	4.21053	0
AA-49_CD4	AA CD4	11	61875938	A	C	nonsynonymous SNV	FADS3	p.V400G	11.7117	0.727273
HC-14_CD4	healthy CD4	9	95111535	G	-	frameshift deletion	FANCC	p.P419fs	3.2	NA
AA-7_2_CD4	AA CD4	2	58226728	C	A	nonsynonymous SNV	FANCL	p.L91F	3.21285	0.909091
AA-46_CD4	AA CD4	14	45176751	-	A	frameshift insertion	FANCM	p.Q1307fs	2.51572	NA
HC-10_CD8	healthy CD8	4	152347051	C	A	nonsynonymous SNV	FBXW7	p.C84F	8.03571	0.333333
AA-49_CD4	AA CD4	17	7439675	G	C	nonsynonymous SNV	FGF11	p.G19R	4.05405	0.416667
AA-23_2_CD4	AA CD4	3	192170653	C	A	nonsynonymous SNV	FGF12	p.V140F	4.82315	0.5
AA-2_3_CD8	AA CD8	X	138857661	G	-	frameshift deletion	FGF13	p.P23fs	1.32576	NA
AA-40_CD4	AA CD4	5	171436135	G	T	stopgain	FGF18	p.E38X	2.91262	1
HC-1_CD8	healthy CD8	4	122827099	G	A	synonymous SNV	FGF2	p.R108R	3.92157	NA
AA-43_CD8	AA CD8	10	121551382	G	A	nonsynonymous SNV	FGFR2	p.R63C	4.19162	0.916667
HC-5_CD8	healthy CD8	11	128758118	G	A	nonsynonymous SNV	FLI1	p.A8T	2.04918	0.833333
AA-45_CD4	AA CD4	X	154366454	G	A	nonsynonymous SNV	FLNA	p.A361V	3.2	0.833333
AA-42_CD8	AA CD8	3	58008763	C	A	nonsynonymous SNV	FLNB	p.H67N	4.34783	0.666667
AA-49_CD4	AA CD4	3	58094867	G	T	nonsynonymous SNV	FLNB	p.Q273H	13.0841	0.75
HC-5_CD8	healthy CD8	3	58104061	G	-	frameshift deletion	FLNB	p.W529fs	2.55319	NA
AA-15_CD4	AA CD4	5	180620630	GAG	-	nonframeshift deletion	FLT4	p.795_795del	2.72109	NA
AA-23_2_CD4	AA CD4	5	180620630	GAG	-	nonframeshift deletion	FLT4	p.795_795del	2.05761	NA
HC-14_CD8	healthy CD8	5	180621161	C	T	synonymous SNV	FLT4	p.A704A	4.5977	NA
AA-14_CD8	AA CD8	17	28537187	G	A	synonymous SNV	FOXN1	p.P566P	2.41187	NA
HC-5_CD8	healthy CD8	17	28537368	C	-	frameshift deletion	FOXN1	p.P627fs	2.51256	NA
HC-6_CD8	healthy CD8	1	41362186	A	G	nonsynonymous SNV	FOXO6	p.N86D	5.40541	0.6
AA-3_3_BM_CD8	AA CD8	19	51824563	T	C	nonsynonymous SNV	FPR3	p.L272S	3.18949	0
AA-45_CD8	AA CD8	9	14857747	G	T	nonsynonymous SNV	FREM1	p.L212M	2.25564	0.166667
AA-46_CD4	AA CD4	9	14788920	T	-	frameshift deletion	FREM1	p.K1392fs	2.43902	NA
AA-47_CD8	AA CD8	9	14788920	T	-	frameshift deletion	FREM1	p.K1392fs	4.2735	NA
AA-48_CD8	AA CD8	3	180947921	GAT	-	frameshift deletion	FXR1		3.52941	NA
HC-1_CD4	healthy CD4	3	180948439	-	A	frameshift insertion	FXR1	p.V121fs	1.33929	NA
AA-2_3_CD8	AA CD8	14	87941401	C	A	nonsynonymous SNV	GALC	p.D587Y	2.01342	0.916667
AA-26_CD8	AA CD8	10	8058529	A	C	nonsynonymous SNV	GATA3	p.T156P	3.78007	0.666667
AA-49_CD4	AA CD4	10	8058529	A	C	nonsynonymous SNV	GATA3	p.T156P	6.20155	0.666667
AA-43_CD4	AA CD4	1	89116994	G	T	nonsynonymous SNV	GBP2	p.P289H	2.63158	0.25
AA-1_CD8	AA CD8	1	89186522	C	T	synonymous SNV	GBP4	p.E506E	2.54958	NA
HC-20_CD8	healthy CD8	1	89133386	GT	AC	nonframeshift substitution	GBP7		6.31868	NA
AA-50_CD4	AA CD4	7	2731590	G	A	nonsynonymous SNV	GNA12	p.T170M	2.60586	0.916667
HC-18_CD8	healthy CD8	18	11881049	G	A	nonsynonymous SNV	GNAL	p.V147M	9.09091	1
AA-6_CD4	AA CD4	3	194396880	C	-	frameshift deletion	GP5	p.G468fs	2.36967	NA
HC-4_CD4	healthy CD4	3	194396974	G	A	nonsynonymous SNV	GP5	p.R437W	3.44828	0.5
AA-6_CD4	AA CD4	1	6249377	G	A	synonymous SNV	GPR153	p.Y597Y	4	NA
AA-24_CD8	AA CD8	8	101631668	G	A	nonsynonymous SNV	GRHL2	p.R414Q	2.78884	0.833333
HC-18_CD8	healthy CD8	10	119430388	A	-	frameshift deletion	GRK5	p.K183fs	2.1327	NA
AA-40_CD8	AA CD8	3	120002204	CC	-	frameshift deletion	GSK3B	p.V41fs	7.0922	NA
AA-40_CD8	AA CD8	3	120002208	C	A	synonymous SNV	GSK3B	p.V40V	6.99301	NA
AA-40_CD8	AA CD8	3	120002219	-	A	frameshift insertion	GSK3B	p.V37fs	7.97101	NA
AA-49_CD4	AA CD4	20	32083930	G	A	nonsynonymous SNV	HCK	p.R169Q	12.0915	0.0833333
AA-49_CD4	AA CD4	22	50248377	C	T	synonymous SNV	HDAC10	p.A314A	8.57143	NA
AA-44_CD4	AA CD4	3	13496768	C	-	frameshift deletion	HDAC11	p.I95fs	2.83688	NA
AA-48_CD4	AA CD4	1	146019198	C	T	nonsynonymous SNV	HFE2	p.A99T	2.23881	0.166667
AA-1_CD8	AA CD8	8	43197891	G	A	synonymous SNV	HGSNAT	p.L555L	2.61438	NA
HC-2_CD4	healthy CD4	19	46320484	C	T	nonsynonymous SNV	HIF3A	p.T287M	2.11268	0.75
AA-4_1_CD8	AA CD8	6	26234866	T	-	frameshift deletion	HIST1H1D	p.K23fs	2.24359	NA
AA-50_CD4	AA CD4	6	26156910	A	-	frameshift deletion	HIST1H1E	p.K174fs	2.05761	NA
AA-7_2_CD4	AA CD4	6	26156815	C	T	nonsynonymous SNV	HIST1H1E	p.T142M	2.02703	0.166667
HC-17_CD8	healthy CD8	6	26156572	CTCTC	-	frameshift deletion	HIST1H1E	p.A61fs	3.68098	NA
HC-11_CD4	healthy CD4	6	27810409	C	A	synonymous SNV	HIST1H3H	p.A112A	5.26316	NA
AA-3_3_BM_CD4	AA CD4	22	35387158	G	A	synonymous SNV	HMOX1	p.A206A	3.8835	NA
HC-5_CD4	healthy CD4	7	27184450	T	C	nonsynonymous SNV	HOXA11	p.K232R	4.16667	0.25
AA-14_CD8	AA CD8	8	144312189	T	-	frameshift deletion	HSF1	p.S363fs	6	NA
AA-48_CD8	AA CD8	12	103941642	G	A	nonsynonymous SNV	HSP90B1	p.R415H	3.6036	0.916667
AA-49_CD4	AA CD4	7	76302959	A	T	nonsynonymous SNV	HSPB1	p.S83C	30	0.833333
AA-49_CD4	AA CD4	3	50302418	C	T	nonsynonymous SNV	HYAL1	p.R180Q	13.1818	0.0833333
AA-50_CD4	AA CD4	19	10335885	C	T	synonymous SNV	ICAM3	p.S145S	3.2967	NA
AA-40_CD4	AA CD4	19	10288183	G	T	stoploss	ICAM4	p.X273L	3	0
AA-43_CD4	AA CD4	8	39918846	G	A	nonsynonymous SNV	IDO1	p.C112Y	3.84615	0.818182
HC-13_CD4	healthy CD4	8	39917899	G	T	nonsynonymous SNV	IDO1	p.D38Y	3.52113	0.272727
AA-47_CD8	AA CD8	10	89338944	-	G	frameshift insertion	IFIT3	p.W97fs	2.54777	NA
HC-20_CD8	healthy CD8	11	320713	G	A	nonsynonymous SNV	IFITM3	p.A34V	3.125	0
AA-46_CD4	AA CD4	11	299396	G	-	frameshift deletion	IFITM5	p.P32fs	2.5974	NA
AA-2_3_CD4	AA CD4	12	68158223	G	A	nonsynonymous SNV	IFNG	p.L51F	2.90323	0.545455
AA-45_CD4	AA CD4	12	68158261	-	AA	splicing	IFNG		12.9032	NA
HC-16_CD8	healthy CD8	12	68158261	T	A	splicing	IFNG		10.3448	0.6
AA-26_CD8	AA CD8	6	137203516	A	-	frameshift deletion	IFNGR1	p.F239fs	4.82234	NA
AA-4_1_CD8	AA CD8	6	137198034	T	G	synonymous SNV	IFNGR1	p.S489S	2.96296	NA
HC-8_CD4	healthy CD4	15	98948617	C	T	stopgain	IGF1R	p.Q1211X	2.5641	1
AA-5_2_CD8	AA CD8	6	160027223	C	-	frameshift deletion	IGF2R	p.P229fs	2.12766	NA
HC-5_CD4	healthy CD4	22	23580104	CAG	-	nonframeshift deletion	IGLL1	p.29_29del	6.12245	NA
AA-3_3_BM_CD4	AA CD4	1	206474382	C	T	nonsynonymous SNV	IKBKE	p.R47W	2.41546	0.666667
AA-40_CD8	AA CD8	2	213007409	C	T	nonsynonymous SNV	IKZF2	p.R511H	6.62983	0.916667
AA-4_1_CD8	AA CD8	17	39791445	G	A	nonsynonymous SNV	IKZF3	p.A154V	16.7665	0.75
AA-24_CD8	AA CD8	9	34659772	G	C	nonsynonymous SNV	IL11RA	p.G275A	4.9505	0.5
AA-46_CD8	AA CD8	1	67395689	A	-	frameshift deletion	IL12RB2	p.E644fs	2.71605	NA
AA-48_CD4	AA CD4	1	67395689	A	-	frameshift deletion	IL12RB2	p.E644fs	3.09735	NA
AA-15_CD8	AA CD8	22	17108752	C	T	synonymous SNV	IL17RA	p.G477G	2.85714	NA
AA-41_CD8	AA CD8	3	9917993	G	A	synonymous SNV	IL17RC	p.L66L	3.75	NA
HC-14_CD8	healthy CD8	3	9933473	G	T	synonymous SNV	IL17RC	p.A651A	2.7027	NA
HC-4_CD4	healthy CD4	3	9933285	G	T	nonsynonymous SNV	IL17RC	p.D589Y	3.84615	0.916667
AA-19_CD8	AA CD8	3	57104352	T	A	nonsynonymous SNV	IL17RD	p.Y268F	2.12766	0.75
HC-3_CD4	healthy CD4	3	57165208	C	T	nonsynonymous SNV	IL17RD	p.A27T	5.26316	0.333333
HC-19_CD4	healthy CD4	3	9911574	C	-	frameshift deletion	IL17RE	p.P286fs	2.8436	NA
AA-24_CD8	AA CD8	2	102022186	-	A	splicing	IL1R2		2.33236	NA
AA-26_CD8	AA CD8	3	190609032	G	A	nonsynonymous SNV	IL1RAP	p.E130K	5.43478	0.75
AA-49_CD8	AA CD8	4	122456323	C	G	nonsynonymous SNV	IL2	p.D40H	2.55102	0.818182
HC-18_CD8	healthy CD8	X	1341780	G	A	stopgain	IL3RA	p.W5X	2.71739	0.2
HC-13_CD8	healthy CD8	15	41056702	G	A	nonsynonymous SNV	INO80	p.R664C	6.33914	1
HC-11_CD4	healthy CD4	15	90476692	-	A	frameshift insertion	IQGAP1	p.T938fs	2.55319	NA
HC-21_CD8	healthy CD8	15	90441520	A	T	nonsynonymous SNV	IQGAP1	p.I222F	4	0.583333
HC-12_CD8	healthy CD8	19	45885548	G	T	nonsynonymous SNV	IRF2BP1	p.A76D	2.91262	0.0833333
AA-19_CD4	AA CD4	2	226795115	AT	GG	nonframeshift substitution	IRS1		9.36709	NA
AA-45_CD4	AA CD4	20	34438603	ACC	-	nonframeshift deletion	ITCH	p.107_108del	2.17984	NA
HC-11_CD8	healthy CD8	20	34445308	C	A	nonsynonymous SNV	ITCH	p.N219K	2.29008	0.25
HC-21_CD8	healthy CD8	5	53062931	T	A	splicing	ITGA2		7.14286	1
AA-6_CD8	AA CD8	17	50079494	A	G	synonymous SNV	ITGA3	p.G881G	3.37838	NA
AA-45_CD4	AA CD4	2	181482522	G	T	synonymous SNV	ITGA4	p.S304S	14.1221	NA
AA-48_CD8	AA CD8	12	54399750	C	T	synonymous SNV	ITGA5	p.P912P	3.7037	NA
HC-3_CD4	healthy CD4	16	31410790	C	-	frameshift deletion	ITGAD	p.A423fs	3.48259	NA
HC-17_CD8	healthy CD8	16	31266064	A	T	nonsynonymous SNV	ITGAM	p.E115V	5.21472	0.454545
AA-47_CD8	AA CD8	16	31357258	C	T	synonymous SNV	ITGAX	p.C108C	4.47761	NA
AA-45_CD4	AA CD4	21	44901575	C	G	nonsynonymous SNV	ITGB2	p.E220Q	10.4027	0.545455
HC-2_CD8	healthy CD8	17	75737568	T	C	nonsynonymous SNV	ITGB4	p.I715T	2.45399	0.666667
AA-15_CD4	AA CD4	1	64873427	-	T	frameshift insertion	JAK1	p.K142fs	2.41379	NA
AA-45_CD8	AA CD8	1	64841313	-	T	frameshift insertion	JAK1	p.P861fs	2.29885	NA
AA-46_CD4	AA CD4	1	64841313	-	T	frameshift insertion	JAK1	p.P861fs	3.48837	NA
AA-50_CD4	AA CD4	1	64841313	-	T	frameshift insertion	JAK1	p.P861fs	2.14724	NA
AA-6_CD4	AA CD4	1	64841313	-	T	frameshift insertion	JAK1	p.P861fs	2.00803	NA
AA-7_2_CD8	AA CD8	1	64873428	T	-	frameshift deletion	JAK1	p.K142fs	2.16216	NA
HC-4_CD8	healthy CD8	1	64841313	-	T	frameshift insertion	JAK1	p.P861fs	2.63158	NA
AA-5_2_CD4	AA CD4	19	17841498	C	T	nonsynonymous SNV	JAK3	p.V345M	2.08333	0.75
HC-11_CD4	healthy CD4	19	17844303	G	-	frameshift deletion	JAK3	p.Q39fs	3.36134	NA
AA-45_CD4	AA CD4	6	15496584	G	A	synonymous SNV	JARID2	p.P281P	6.16114	NA
HC-18_CD8	healthy CD8	19	18281257	G	A	synonymous SNV	JUND	p.D33D	3.63636	NA
AA-49_CD8	AA CD8	3	20072446	T	C	synonymous SNV	KAT2B	p.C139C	5.58659	NA
HC-3_CD4	healthy CD4	10	101062934	C	T	synonymous SNV	KAZALD1	p.G114G	2.20588	NA
AA-14_CD8	AA CD8	X	45110146	G	A	nonsynonymous SNV	KDM6A	p.C1279Y	2.57802	0.916667
AA-49_CD4	AA CD4	7	142960945	C	T	nonsynonymous SNV	KEL	p.R128Q	15.1163	0.25
AA-44_CD4	AA CD4	19	54847969	G	C	nonsynonymous SNV	KIR2DS2	p.R292T	2.23152	NA
AA-44_CD4	AA CD4	19	54847980	CG	TC	nonframeshift substitution	KIR2DS2		2.54958	NA
AA-4_2_CD4	AA CD4	12	49032991	T	A	nonsynonymous SNV	KMT2D	p.Q3905L	2	0.272727
HC-4_CD8	healthy CD8	12	49033125	C	T	synonymous SNV	KMT2D	p.Q3860Q	3.22581	NA
HC-8_CD4	healthy CD4	12	49033106	G	A	stopgain	KMT2D	p.Q3867X	3.08642	1
AA-3_3_BM_CD8	AA CD8	12	25225628	C	G	nonsynonymous SNV	KRAS	p.A146P	4.44444	0.916667
AA-6_CD8	AA CD8	16	2967559	TGC	-	nonframeshift deletion	KREMEN2	p.339_340del	5.55556	NA
AA-43_CD8	AA CD8	17	41586598	GCT	-	nonframeshift deletion	KRT14	p.79_79del	5.76923	NA
AA-15_CD8	AA CD8	X	153872212	A	C	nonsynonymous SNV	L1CAM	p.C109G	10.1695	0.916667
AA-26_CD8	AA CD8	X	153866826	C	T	nonsynonymous SNV	L1CAM	p.V747M	4.19162	0.916667
AA-2_3_CD4	AA CD4	7	108123139	A	-	frameshift deletion	LAMB4	p.L9fs	1.88679	NA
AA-2_3_CD8	AA CD8	7	108048044	C	T	nonsynonymous SNV	LAMB4	p.R1397Q	2.5878	0
HC-17_CD8	healthy CD8	7	108123139	A	-	frameshift deletion	LAMB4	p.L9fs	1.47783	NA
HC-4_CD4	healthy CD4	7	108066501	C	T	nonsynonymous SNV	LAMB4	p.R849H	2.34375	0
AA-6_CD8	AA CD8	1	32280202	C	G	nonsynonymous SNV	LCK	p.P389R	2.45902	1
HC-8_CD8	healthy CD8	5	170270842	C	G	nonsynonymous SNV	LCP2	p.E134Q	5.09091	0.636364
AA-3_3_BM_CD8	AA CD8	11	27369145	-	A	splicing	LGR4		2.75229	NA
AA-4_1_CD8	AA CD8	11	27369077	A	G	nonsynonymous SNV	LGR4	p.F525S	9.38124	0.666667
AA-15_CD4	AA CD4	19	48137655	G	A	nonsynonymous SNV	LIG1	p.A306V	4.49438	0.166667
AA-1_CD8	AA CD8	19	54575980	A	T	nonsynonymous SNV	LILRA2	p.N364Y	3.10559	0
AA-15_CD4	AA CD4	19	54338199	G	T	nonsynonymous SNV	LILRA4	p.P131H	3.14465	0.416667
HC-17_CD8	healthy CD8	19	54633060	A	T	nonsynonymous SNV	LILRB1	p.T335S	7.97414	0.166667
HC-10_CD4	healthy CD4	19	54222123	G	A	synonymous SNV	LILRB3	p.Y121Y	7.28863	NA
AA-50_CD8	AA CD8	6	160585167	G	A	stopgain	LPA	p.R1390X	25.5814	0.333333
HC-15_CD4	healthy CD4	6	160532553	G	A	nonsynonymous SNV	LPA	p.A1980V	4.7619	0.0909091
AA-40_CD4	AA CD4	12	57162440	C	-	frameshift deletion	LRP1	p.P776fs	2.36686	NA
HC-18_CD4	healthy CD4	12	57185564	G	A	nonsynonymous SNV	LRP1	p.C2166Y	2.83019	0.916667
AA-15_CD8	AA CD8	12	40278178	A	G	nonsynonymous SNV	LRRK2	p.N720D	9.92908	0
HC-14_CD8	healthy CD8	12	40320067	-	A	frameshift insertion	LRRK2	p.S1636fs	1.95759	NA
HC-14_CD8	healthy CD8	12	40320068	A	-	frameshift deletion	LRRK2	p.S1636fs	1.95759	NA
AA-7_2_CD8	AA CD8	1	235809870	G	C	synonymous SNV	LYST	p.T316T	3.82353	NA
HC-17_CD4	healthy CD4	7	2002123	T	A	splicing	MAD1L1		4.66667	0.8
HC-6_CD4	healthy CD4	7	2069281	G	A	synonymous SNV	MAD1L1	p.S285S	3.05344	NA
HC-4_CD4	healthy CD4	18	58681257	A	G	synonymous SNV	MALT1	p.K99K	3.0303	NA
AA-14_CD8	AA CD8	12	53482752	C	A	nonsynonymous SNV	MAP3K12	p.G684V	10.1333	0.5
AA-2_3_CD8	AA CD8	6	161098343	C	-	frameshift deletion	MAP3K4	p.A1193fs	2.18069	NA
AA-2_3_CD8	AA CD8	6	161098345	GC	-	frameshift deletion	MAP3K4	p.A1194fs	2.16718	NA
HC-6_CD4	healthy CD4	6	160992015	G	A	synonymous SNV	MAP3K4	p.P28P	4.87805	NA
HC-2_CD4	healthy CD4	6	136792005	CGG	-	nonframeshift deletion	MAP3K5	p.51_51del	2.77778	NA
AA-46_CD4	AA CD4	2	39250640	G	A	nonsynonymous SNV	MAP4K3	p.A867V	2.05128	0.833333
AA-2_3_CD8	AA CD8	2	101842667	G	T	nonsynonymous SNV	MAP4K4	p.Q336H	3.39806	0.5
AA-45_CD4	AA CD4	22	21867421	G	A	nonsynonymous SNV	MAPK1	p.A7V	6.25	0.166667
HC-11_CD4	healthy CD4	17	19382217	T	C	synonymous SNV	MAPK7	p.P499P	4.46097	NA
HC-17_CD8	healthy CD8	22	50603951	G	-	frameshift deletion	MAPK8IP2	p.G218fs	5.66038	NA
HC-12_CD4	healthy CD4	16	1766530	G	T	stopgain	MAPK8IP3	p.E934X	2.72727	0.857143
HC-18_CD8	healthy CD8	5	180269371	A	G	nonsynonymous SNV	MAPK9	p.V54A	2.34807	0.727273
HC-4_CD8	healthy CD8	1	206685319	C	-	frameshift deletion	MAPKAPK2	p.H30fs	4.28571	NA
HC-4_CD8	healthy CD8	1	11046966	G	-	frameshift deletion	MASP2	p.P53fs	2.61194	NA
AA-47_CD8	AA CD8	X	21843270	G	A	nonsynonymous SNV	MBTPS2	p.R59H	2.5	1
AA-5_2_CD8	AA CD8	2	46941624	G	A	nonsynonymous SNV	MCFD2,TTC7A	p.R14W	5.71429	0.5
AA-40_CD4	AA CD4	10	13197702	A	G	nonsynonymous SNV	MCM10	p.K685R	2.02703	0
AA-40_CD4	AA CD4	3	169112846	G	T	nonsynonymous SNV	MECOM	p.L652I	3.40909	0.416667
AA-2_3_CD8	AA CD8	17	39410039	T	C	nonsynonymous SNV	MED1	p.M728V	2.75229	0.363636
HC-4_CD4	healthy CD4	3	197010748	G	A	nonsynonymous SNV	MELTF	p.T427M	3.7037	0.166667
AA-49_CD4	AA CD4	1	11997344	T	C	synonymous SNV	MFN2	p.H174H	13.0682	NA
AA-14_CD4	AA CD4	1	19657029	A	C	nonsynonymous SNV	MINOS1-NBL1,NBL1	p.H149P	5.18519	0
AA-14_CD8	AA CD8	1	2629382	G	C	nonsynonymous SNV	MMEL1	p.L35V	4.70588	0.416667
AA-19_CD4	AA CD4	1	2629382	G	C	nonsynonymous SNV	MMEL1	p.L35V	2.51572	0.416667
AA-46_CD4	AA CD4	1	2629382	G	C	nonsynonymous SNV	MMEL1	p.L35V	7.14286	0.416667
AA-7_2_CD8	AA CD8	1	2629382	G	C	nonsynonymous SNV	MMEL1	p.L35V	2.94118	0.416667
AA-41_CD8	AA CD8	16	3058483	C	-	frameshift deletion	MMP25	p.P411fs	4	NA
AA-48_CD4	AA CD4	11	102843458	C	T	nonsynonymous SNV	MMP3	p.S30N	2.8777	0
HC-21_CD8	healthy CD8	20	46013347	G	C	nonsynonymous SNV	MMP9	p.V475L	2.96296	0
HC-8_CD4	healthy CD4	20	46013337	A	G	synonymous SNV	MMP9	p.G471G	3.4632	NA
AA-48_CD4	AA CD4	17	58271727	C	T	nonsynonymous SNV	MPO	p.R653H	2.67857	0.25
AA-45_CD8	AA CD8	3	138402184	A	-	frameshift deletion	MRAS	p.E105fs	2.24215	NA
HC-15_CD8	healthy CD8	11	19055698	G	A	synonymous SNV	MRGPRX2	p.C235C	2.7027	NA
AA-45_CD8	AA CD8	11	60468274	-	A	frameshift insertion	MS4A1	p.E234fs	3.0303	NA
HC-18_CD4	healthy CD4	11	60468274	-	A	frameshift insertion	MS4A1	p.E234fs	3.11526	NA
AA-6_CD4	AA CD4	14	105466451	TG	CC	nonframeshift substitution	MTA1		4.47761	NA
AA-7_2_CD8	AA CD8	14	105470183	G	A	nonsynonymous SNV	MTA1	p.V706I	4.80349	0.166667
HC-8_CD8	healthy CD8	1	11228782	G	A	synonymous SNV	MTOR	p.V972V	6.8323	NA
AA-15_CD4	AA CD4	X	3322815	G	C	nonsynonymous SNV	MXRA5	p.S957C	3.1401	0.333333
AA-7_2_CD4	AA CD4	16	15718400	C	T	nonsynonymous SNV	MYH11	p.R1737Q	4.08163	0.666667
AA-19_CD4	AA CD4	3	123649196	-	GG	splicing	MYLK		4.60251	NA
HC-2_CD4	healthy CD4	17	29110525	G	A	nonsynonymous SNV	MYO18A	p.R1000C	2.18978	1
AA-26_CD8	AA CD8	13	35156093	A	C	nonsynonymous SNV	NBEA	p.K846N	2.29885	0.583333
AA-49_CD8	AA CD8	13	35232515	C	T	nonsynonymous SNV	NBEA	p.A1891V	3.36134	0.833333
AA-47_CD8	AA CD8	3	47009004	G	A	synonymous SNV	NBEAL2	p.A2681A	4.71698	0.25
AA-50_CD8	AA CD8	11	113205544	C	T	nonsynonymous SNV	NCAM1	p.A123V	1.71674	0.727273
HC-12_CD8	healthy CD8	11	112961661	G	T	nonsynonymous SNV	NCAM1	p.A17S	2.06186	NA
AA-4_2_CD4	AA CD4	12	124363682	G	-	frameshift deletion	NCOR2	p.P957fs	2.67857	NA
AA-40_CD4	AA CD4	12	124426673	C	T	nonsynonymous SNV	NCOR2	p.R425H	3.53982	0.833333
AA-47_CD8	AA CD8	11	47579105	C	T	nonsynonymous SNV	NDUFS3	p.A5V	5.47945	0
HC-18_CD8	healthy CD8	11	119665254	G	A	synonymous SNV	NECTIN1	p.A349A	4.66667	NA
AA-3_3_BM_CD8	AA CD8	20	51523337	C	T	nonsynonymous SNV	NFATC2	p.V282M	7.64331	0.166667
AA-45_CD4	AA CD4	16	68122002	A	T	nonsynonymous SNV	NFATC3	p.D40V	2.57511	0.416667
AA-45_CD4	AA CD4	14	24370179	C	A	synonymous SNV	NFATC4	p.R261R	11.3772	NA
AA-49_CD8	AA CD8	14	24372470	C	T	nonsynonymous SNV	NFATC4	p.P409L	6.25	0.833333
HC-13_CD8	healthy CD8	14	24373299	C	T	synonymous SNV	NFATC4	p.S496S	5.45906	NA
HC-4_CD4	healthy CD4	14	24369659	C	T	synonymous SNV	NFATC4	p.S87S	2.94118	NA
HC-18_CD8	healthy CD8	9	91409924	A	G	nonsynonymous SNV	NFIL3	p.S271P	2.22222	1
AA-43_CD4	AA CD4	11	129882181	G	T	nonsynonymous SNV	NFRKB	p.L391I	2.91262	0.0909091
HC-20_CD8	healthy CD8	11	129870009	T	C	nonsynonymous SNV	NFRKB	p.I1031V	5.66426	0.545455
HC-7_CD8	healthy CD8	5	173234846	C	T	nonsynonymous SNV	NKX2-5	p.A80T	2.29008	0.0833333
AA-41_CD4	AA CD4	17	28042952	CAC	-	nonframeshift deletion	NLK	p.27_27del	2.05479	NA
AA-42_CD4	AA CD4	17	28042952	CAC	-	nonframeshift deletion	NLK	p.27_27del	2.24719	NA
AA-49_CD4	AA CD4	17	5521756	AT	GC	nonframeshift substitution	NLRP1		15.3191	NA
AA-14_CD8	AA CD8	19	53807550	C	-	stopgain	NLRP12	p.V731X	2.58398	NA
AA-2_3_CD4	AA CD4	19	53807550	C	-	stopgain	NLRP12	p.V731X	2.08024	NA
AA-23_2_CD8	AA CD8	19	53807550	C	-	stopgain	NLRP12	p.V731X	3.22581	NA
AA-40_CD4	AA CD4	19	53807550	C	-	stopgain	NLRP12	p.V731X	3.90625	NA
AA-48_CD4	AA CD4	19	53807550	C	-	stopgain	NLRP12	p.V731X	2.8777	NA
AA-26_CD8	AA CD8	19	55912123	T	C	nonsynonymous SNV	NLRP13	p.E565G	6.10932	0.181818
AA-45_CD4	AA CD4	11	7062467	C	G	nonsynonymous SNV	NLRP14	p.A980G	7.43243	0.5
HC-4_CD8	healthy CD8	19	54990027	T	G	nonsynonymous SNV	NLRP2	p.V769G	2.69231	0
HC-4_CD8	healthy CD8	19	56032615	C	T	nonsynonymous SNV	NLRP5	p.R761W	2.29008	0.0833333
AA-40_CD4	AA CD4	11	280763	C	T	synonymous SNV	NLRP6	p.C343C	7.54717	NA
HC-11_CD8	healthy CD8	11	281834	C	T	synonymous SNV	NLRP6	p.G700G	5.05051	NA
HC-1_CD4	healthy CD4	19	55711924	C	T	nonsynonymous SNV	NLRP9	p.A907T	2.15827	0
HC-14_CD4	healthy CD4	19	55738356	A	-	frameshift deletion	NLRP9	p.S7fs	2.34192	NA
AA-49_CD4	AA CD4	16	67174367	G	T	nonsynonymous SNV	NOL3	p.Q66H	5	0.416667
HC-6_CD8	healthy CD8	16	67174734	G	-	frameshift deletion	NOL3	p.P133fs	2.01005	NA
AA-42_CD4	AA CD4	9	136503188	C	T	nonsynonymous SNV	NOTCH1	p.V1721M	3.37079	0.833333
AA-43_CD8	AA CD8	9	136507992	G	A	nonsynonymous SNV	NOTCH1	p.A1158V	3.47826	0.833333
AA-2_3_CD8	AA CD8	11	89340169	T	G	nonsynonymous SNV	NOX4	p.D407A	2.93367	0.818182
HC-17_CD4	healthy CD4	11	89490908	G	-	frameshift deletion	NOX4	p.P22fs	3.0623	NA
AA-48_CD4	AA CD4	9	99828360	C	T	synonymous SNV	NR4A3	p.H106H	2.63158	NA
AA-6_CD8	AA CD8	9	99828485	T	C	nonsynonymous SNV	NR4A3	p.F148S	3.66972	0.75
AA-46_CD8	AA CD8	1	200174077	A	T	nonsynonymous SNV	NR5A2	p.Q426L	6.84932	0.818182
AA-2_3_CD4	AA CD4	1	114716123	C	T	nonsynonymous SNV	NRAS	p.G13D	4.4586	0.666667
HC-21_CD4	healthy CD4	1	114716123	C	T	nonsynonymous SNV	NRAS	p.G13D	2.04313	0.666667
AA-14_CD8	AA CD8	21	14965960	CTCT	-	frameshift deletion	NRIP1	p.R744fs	10.2792	NA
HC-20_CD8	healthy CD8	12	5494910	T	C	synonymous SNV	NTF3	p.N232N	4.54545	NA
AA-45_CD4	AA CD4	19	49061396	C	T	nonsynonymous SNV	NTF4	p.C201Y	4.10959	0.916667
AA-49_CD8	AA CD8	17	9022590	C	-	frameshift deletion	NTN1	p.P73fs	4	NA
HC-3_CD8	healthy CD8	1	156873710	G	A	nonsynonymous SNV	NTRK1	p.A310T	2.06897	0.0833333
AA-5_2_CD4	AA CD4	19	40667975	C	-	frameshift deletion	NUMBL	p.Q400fs	5.55556	NA
AA-5_2_CD4	AA CD4	19	40667977	GC	-	frameshift deletion	NUMBL	p.Q399fs	5.26316	NA
HC-6_CD4	healthy CD4	19	40667975	C	-	frameshift deletion	NUMBL	p.Q400fs	4.28571	NA
HC-6_CD4	healthy CD4	19	40667977	GC	-	frameshift deletion	NUMBL	p.Q399fs	4.10959	NA
AA-44_CD8	AA CD8	9	131192225	A	T	nonsynonymous SNV	NUP214	p.T24S	6.25	0
AA-45_CD4	AA CD4	17	819471	C	T	nonsynonymous SNV	NXN	p.R155Q	2.63158	0.666667
HC-18_CD8	healthy CD8	17	3241431	T	A	unknown	OR1D4		4.14013	NA
AA-45_CD4	AA CD4	10	34131566	C	A	nonsynonymous SNV	PARD3	p.S1037I	5.75221	0.833333
AA-46_CD4	AA CD4	11	14644838	G	A	nonsynonymous SNV	PDE3B	p.A255T	2.63158	0.0833333
AA-47_CD4	AA CD4	11	14867704	G	T	nonsynonymous SNV	PDE3B	p.D1029Y	6.25	0.5
HC-16_CD8	healthy CD8	11	14644608	A	G	nonsynonymous SNV	PDE3B	p.D178G	2.08333	0
HC-13_CD8	healthy CD8	4	54285866	G	A	nonsynonymous SNV	PDGFRA	p.R822H	1.7341	0.916667
AA-26_CD4	AA CD4	13	32758105	G	T	synonymous SNV	PDS5B	p.L1025L	2.41935	NA
HC-5_CD8	healthy CD8	13	32746085	T	G	nonsynonymous SNV	PDS5B	p.C907W	2.38908	0.636364
AA-19_CD4	AA CD4	2	64104713	A	G	synonymous SNV	PELI1	p.P63P	2.1327	NA
AA-26_CD4	AA CD4	2	64104699	ACC	TTT	frameshift substitution	PELI1		6.80272	NA
AA-42_CD8	AA CD8	21	44321793	G	A	nonsynonymous SNV	PFKL	p.R419H	10.4167	1
AA-44_CD8	AA CD8	21	44318587	G	A	nonsynonymous SNV	PFKL	p.V352M	2.88462	0.833333
HC-11_CD8	healthy CD8	19	15472024	C	T	synonymous SNV	PGLYRP2	p.P403P	4.34783	NA
AA-4_1_CD8	AA CD8	1	119734662	C	G	nonsynonymous SNV	PHGDH	p.P180R	10.241	0.75
AA-45_CD4	AA CD4	19	18162265	C	A	nonsynonymous SNV	PIK3R2	p.P322Q	8.11966	0.0833333
AA-40_CD8	AA CD8	12	122989858	T	G	nonsynonymous SNV	PITPNM2	p.H887P	12.5	0.0833333
AA-49_CD4	AA CD4	1	155290622	G	A	stopgain	PKLR	p.R559X	17.1875	0.571429
AA-49_CD8	AA CD8	1	186965457	A	G	nonsynonymous SNV	PLA2G4A	p.K483R	2.06897	0.416667
AA-26_CD8	AA CD8	15	41985865	T	C	nonsynonymous SNV	PLA2G4E	p.N726D	3.68664	0.25
AA-26_CD8	AA CD8	15	42150123	T	A	nonsynonymous SNV	PLA2G4F	p.S302C	5.58659	0.0833333
AA-45_CD4	AA CD4	15	42142593	G	A	nonsynonymous SNV	PLA2G4F	p.P755L	6.69643	0.833333
AA-15_CD4	AA CD4	2	159944930	-	T	frameshift insertion	PLA2R1	p.G1372fs	2.39521	NA
AA-43_CD8	AA CD8	2	159944931	T	-	frameshift deletion	PLA2R1	p.K1371fs	2.6087	NA
AA-44_CD4	AA CD4	2	159944930	-	T	frameshift insertion	PLA2R1	p.G1372fs	3.06748	NA
AA-43_CD4	AA CD4	15	40301960	G	T	synonymous SNV	PLCB2	p.G193G	3.22581	NA
AA-43_CD8	AA CD8	11	64267482	G	T	nonsynonymous SNV	PLCB3	p.G1144C	5.88235	0.5
AA-45_CD4	AA CD4	20	41170218	G	T	synonymous SNV	PLCG1	p.L919L	9.81132	NA
AA-26_CD4	AA CD4	3	16885140	A	G	nonsynonymous SNV	PLCL2	p.E34G	3.27869	0.222222
AA-26_CD4	AA CD4	8	143932459	CCT	-	nonframeshift deletion	PLEC	p.625_626del	3.125	NA
AA-41_CD8	AA CD8	8	143918777	C	T	nonsynonymous SNV	PLEC	p.A3668T	3.7037	0
AA-41_CD8	AA CD8	8	143934811	T	C	nonsynonymous SNV	PLEC	p.E301G	3.0303	0.666667
AA-43_CD8	AA CD8	8	143917124	C	T	nonsynonymous SNV	PLEC	p.A4219T	2.60417	0.75
AA-43_CD8	AA CD8	8	143932459	CCT	-	nonframeshift deletion	PLEC	p.625_626del	2.27273	NA
AA-44_CD8	AA CD8	8	143932459	CCT	-	nonframeshift deletion	PLEC	p.625_626del	2.5974	NA
HC-1_CD4	healthy CD4	8	143925208	G	A	nonsynonymous SNV	PLEC	p.A1560V	4.34783	0.5
HC-18_CD8	healthy CD8	8	143932459	CCT	-	nonframeshift deletion	PLEC	p.625_626del	3.7037	NA
AA-14_CD8	AA CD8	1	44801718	C	G	nonsynonymous SNV	PLK3	p.Q178E	9.17431	0.272727
AA-44_CD8	AA CD8	7	132179838	G	T	nonsynonymous SNV	PLXNA4	p.S1241R	2.88462	0.583333
HC-14_CD4	healthy CD4	12	94149380	C	T	nonsynonymous SNV	PLXNC1	p.R137W	8.33333	0.333333
HC-16_CD8	healthy CD8	3	184365148	T	G	nonsynonymous SNV	POLR2H	p.L58W	3.52697	1
AA-3_3_BM_CD8	AA CD8	2	130075335	C	T	nonsynonymous SNV	POTEF	p.G713S	16.129	0.636364
AA-3_3_BM_CD8	AA CD8	2	130656786	G	A	nonsynonymous SNV	POTEJ	p.G676S	17.6471	0.444444
AA-3_3_BM_CD4	AA CD4	19	42096209	A	G	nonsynonymous SNV	POU2F2	p.L179P	4.16667	0.636364
AA-49_CD4	AA CD4	19	42096214	C	T	synonymous SNV	POU2F2	p.P177P	29.8969	NA
AA-49_CD4	AA CD4	19	42099726	C	G	nonsynonymous SNV	POU2F2	p.Q133H	21.5686	0.5
HC-4_CD4	healthy CD4	19	42092161	A	G	synonymous SNV	POU2F2	p.T436T	3.75	NA
AA-42_CD4	AA CD4	8	22527512	A	-	frameshift deletion	PPP3CC	p.E355fs	2.31214	NA
AA-48_CD8	AA CD8	8	22527512	A	-	frameshift deletion	PPP3CC	p.E355fs	3.06122	NA
HC-2_CD4	healthy CD4	20	48650031	C	T	nonsynonymous SNV	PREX1	p.R998H	2.17391	0.416667
AA-3_3_BM_CD8	AA CD8	10	70598650	C	T	synonymous SNV	PRF1	p.R357R	5.45455	NA
AA-2_3_CD8	AA CD8	5	40762977	G	A	nonsynonymous SNV	PRKAA1	p.S494L	2.4024	0.75
AA-47_CD8	AA CD8	5	40764540	T	C	nonsynonymous SNV	PRKAA1	p.Y470C	5.97015	0.916667
HC-20_CD4	healthy CD4	19	14117529	C	T	nonsynonymous SNV	PRKACA	p.A7T	12.9032	0.0833333
AA-1_CD8	AA CD8	3	53186637	G	-	frameshift deletion	PRKCD	p.G432fs	1.6129	NA
AA-4_1_CD8	AA CD8	8	47788994	T	C	nonsynonymous SNV	PRKDC	p.N3605S	6.84932	0
AA-6_CD4	AA CD4	8	47954350	TT	-	frameshift deletion	PRKDC	p.K165fs	2.40964	NA
HC-5_CD4	healthy CD4	8	47954350	TT	-	frameshift deletion	PRKDC	p.K165fs	2.40964	NA
AA-3_3_BM_CD8	AA CD8	6	161548996	C	T	nonsynonymous SNV	PRKN	p.R165Q	2.22222	0.833333
AA-49_CD4	AA CD4	6	162201135	G	T	nonsynonymous SNV	PRKN	p.T177N	16.9492	0.416667
HC-13_CD4	healthy CD4	2	178450415	C	A	nonsynonymous SNV	PRKRA	p.C10F	2.73556	0.111111
AA-49_CD8	AA CD8	4	15992326	A	G	synonymous SNV	PROM1	p.G602G	4.16667	NA
AA-2_3_CD8	AA CD8	3	93893055	C	T	nonsynonymous SNV	PROS1	p.D345N	3.375	0.5
AA-15_CD8	AA CD8	12	49631428	TT	CC	nonframeshift substitution	PRPF40B		4.54545	NA
HC-15_CD4	healthy CD4	12	49642645	G	A	synonymous SNV	PRPF40B	p.R661R	2.16049	NA
AA-3_3_BM_CD4	AA CD4	6	31629709	T	G	synonymous SNV	PRRC2A	p.G706G	2.73752	NA
AA-47_CD8	AA CD8	19	43071931	G	A	nonsynonymous SNV	PSG2	p.H245Y	2.77778	0
HC-18_CD4	healthy CD4	19	43071931	G	A	nonsynonymous SNV	PSG2	p.H245Y	3.14961	0
HC-15_CD8	healthy CD8	19	43184803	A	G	nonsynonymous SNV	PSG5	p.Y137H	4.66667	0
AA-42_CD4	AA CD4	19	43261911	G	A	nonsynonymous SNV	PSG9	p.R220W	2.64901	0.0909091
AA-46_CD8	AA CD8	17	4796222	G	T	stopgain	PSMB6	p.G10X	2.71739	0.142857
AA-5_2_CD4	AA CD4	21	39183309	T	C	nonsynonymous SNV	PSMG1	p.E26G	7.40741	0.166667
AA-47_CD8	AA CD8	1	186675998	T	C	nonsynonymous SNV	PTGS2	p.Q386R	4.4586	0.333333
AA-3_3_BM_CD4	AA CD4	8	140789490	G	A	synonymous SNV	PTK2	p.H274H	4.2328	0.2
HC-14_CD4	healthy CD4	8	140744759	T	A	synonymous SNV	PTK2	p.S509S	3.19149	0.2
AA-40_CD4	AA CD4	12	112489068	C	T	nonsynonymous SNV	PTPN11	p.R502W	5.88235	1
AA-44_CD8	AA CD8	12	112486532	G	A	nonsynonymous SNV	PTPN11	p.V432M	7.86517	1
AA-7_2_CD8	AA CD8	18	12836879	C	G	nonsynonymous SNV	PTPN2	p.R29P	5.81395	1
HC-8_CD4	healthy CD4	1	198692348	G	A	synonymous SNV	PTPRC	p.G25G	4	NA
AA-2_3_CD4	AA CD4	11	48121032	G	T	nonsynonymous SNV	PTPRJ	p.V128F	2.32558	0.272727
AA-2_3_CD8	AA CD8	11	48121014	G	T	nonsynonymous SNV	PTPRJ	p.V122L	2.18579	0.272727
AA-15_CD8	AA CD8	12	70656729	T	C	nonsynonymous SNV	PTPRR	p.I374V	5.83333	0.75
HC-20_CD8	healthy CD8	12	70746009	C	T	synonymous SNV	PTPRR	p.S27S	2.94118	NA
HC-4_CD8	healthy CD8	1	29282775	G	A	synonymous SNV	PTPRU	p.A656A	2.06897	NA
AA-26_CD8	AA CD8	12	120215218	G	A	nonsynonymous SNV	PXN	p.P344L	3.66492	0.636364
AA-48_CD8	AA CD8	5	181242277	G	A	nonsynonymous SNV	RACK1	p.R60W	4.06504	0.5
AA-15_CD8	AA CD8	4	159352799	C	T	nonsynonymous SNV	RAPGEF2	p.S1166L	10.4575	0.166667
HC-13_CD8	healthy CD8	4	159350173	C	T	nonsynonymous SNV	RAPGEF2	p.S1089F	2.1097	0.916667
HC-10_CD4	healthy CD4	3	141487133	C	T	nonsynonymous SNV	RASA2	p.A17V	4.16667	0
AA-24_CD8	AA CD8	15	79058383	C	T	nonsynonymous SNV	RASGRF1	p.R161Q	5.40541	0.833333
AA-40_CD4	AA CD4	13	48452991	A	G	splicing	RB1		3.57143	0.8
AA-46_CD4	AA CD4	13	48459775	T	-	frameshift deletion	RB1	p.L683fs	2.32558	NA
AA-7_2_CD8	AA CD8	13	48303979	CCG	-	nonframeshift deletion	RB1	p.23_23del	2.43902	NA
AA-7_2_CD8	AA CD8	13	48303981	G	A	synonymous SNV	RB1	p.P23P	2.83688	NA
HC-7_CD8	healthy CD8	13	48303999	T	C	synonymous SNV	RB1	p.P29P	7.31707	NA
AA-14_CD4	AA CD4	X	16869605	A	G	nonsynonymous SNV	RBBP7	p.S13P	3.57143	0.0909091
AA-26_CD8	AA CD8	20	428972	G	A	nonsynonymous SNV	RBCK1	p.A274T	4.87805	0.75
HC-8_CD8	healthy CD8	20	408739	A	G	nonsynonymous SNV	RBCK1	p.M1V	2.10526	0.6
AA-5_2_CD8	AA CD8	4	26415503	C	T	nonsynonymous SNV	RBPJ	p.L62F	6.2069	1
AA-2_3_CD8	AA CD8	2	60918414	G	T	nonsynonymous SNV	REL	p.V221L	2.3166	0.583333
HC-20_CD4	healthy CD4	2	60918408	C	T	nonsynonymous SNV	REL	p.R219C	2.55682	0.916667
AA-3_3_BM_CD8	AA CD8	19	45028908	C	T	unknown	RELB		2.21519	NA
AA-40_CD8	AA CD8	3	16377929	C	T	synonymous SNV	RFTN1	p.P205P	3.13901	NA
AA-14_CD8	AA CD8	13	36819536	C	-	frameshift deletion	RFXAP	p.A60fs	2.52708	NA
AA-40_CD8	AA CD8	1	155904795	T	C	nonsynonymous SNV	RIT1	p.Y22C	2.32558	0.833333
HC-20_CD4	healthy CD4	16	11345611	C	T	nonsynonymous SNV	RMI2	p.A47V	4.54545	0.181818
AA-42_CD4	AA CD4	3	196472595	C	T	nonsynonymous SNV	RNF168	p.V314I	2.95567	0.166667
HC-3_CD4	healthy CD4	2	11192156	G	T	nonsynonymous SNV	ROCK2	p.N1299K	4.45609	0.333333
HC-1_CD8	healthy CD8	1	64142566	A	C	nonsynonymous SNV	ROR1	p.N364H	2.38095	0.833333
HC-4_CD8	healthy CD8	11	64369566	G	A	nonsynonymous SNV	RPS6KA4	p.V511M	2.29008	0.666667
HC-16_CD4	healthy CD4	6	89411928	C	A	nonsynonymous SNV	RRAGD	p.E22D	7.14286	0.0909091
HC-2_CD8	healthy CD8	3	197675055	G	A	nonsynonymous SNV	RUBCN	p.A961V	3.2	0.363636
HC-4_CD8	healthy CD8	21	34792204	G	A	synonymous SNV	RUNX1	p.S431S	2.12766	NA
AA-15_CD4	AA CD4	1	24907383	C	T	synonymous SNV	RUNX3	p.P193P	3.16456	NA
AA-45_CD4	AA CD4	1	155324488	T	C	nonsynonymous SNV	RUSC1	p.L24P	5.35714	0
AA-44_CD4	AA CD4	1	153390239	T	C	nonsynonymous SNV	S100A8	p.K73R	1.06383	0
HC-17_CD8	healthy CD8	11	18245442	T	C	nonsynonymous SNV	SAA2	p.K102E	2.10526	0
AA-42_CD4	AA CD4	17	28385267	C	T	nonsynonymous SNV	SARM1	p.A541V	7.31707	0.9
HC-5_CD4	healthy CD4	17	1643883	G	T	nonsynonymous SNV	SCARF1	p.A117E	6.66667	0
AA-24_CD4	AA CD4	3	38581154	-	A	frameshift insertion	SCN5A	p.P1002fs	2.46305	NA
HC-2_CD4	healthy CD4	3	38581154	-	A	frameshift insertion	SCN5A	p.P1002fs	4.16667	NA
AA-7_2_CD4	AA CD4	17	73419216	C	T	synonymous SNV	SDK2	p.Q712Q	3.71429	NA
HC-17_CD4	healthy CD4	7	83977195	G	A	nonsynonymous SNV	SEMA3A	p.R552C	2.62557	0.833333
HC-18_CD8	healthy CD8	7	84011182	C	T	splicing	SEMA3A		3.73665	0.8
AA-14_CD4	AA CD4	15	74433809	AGC	-	nonframeshift deletion	SEMA7A	p.36_37del	4.87805	NA
HC-16_CD8	healthy CD8	15	74433798	C	T	nonsynonymous SNV	SEMA7A	p.A41T	6.25	0.166667
HC-6_CD8	healthy CD8	15	74433809	AGC	-	nonframeshift deletion	SEMA7A	p.36_37del	4.65116	NA
AA-14_CD8	AA CD8	18	63987234	A	-	frameshift deletion	SERPINB8	p.K181fs	4.7619	NA
AA-40_CD4	AA CD4	18	44951167	C	T	synonymous SNV	SETBP1	p.P609P	6.41711	NA
AA-48_CD8	AA CD8	18	45063473	G	T	synonymous SNV	SETBP1	p.L1522L	16	NA
AA-48_CD8	AA CD8	2	197396092	G	A	nonsynonymous SNV	SF3B1	p.A1168V	2.24719	0.916667
AA-6_CD8	AA CD8	12	111447460	-	G	frameshift insertion	SH2B3	p.D182fs	29.9435	NA
HC-12_CD4	healthy CD4	19	50666830	A	C	synonymous SNV	SHANK1	p.G1710G	3.26087	NA
AA-6_CD8	AA CD8	20	3698027	G	-	frameshift deletion	SIGLEC1	p.P631fs	2.8777	NA
AA-50_CD4	AA CD4	19	51454239	TG	CA	nonframeshift substitution	SIGLEC8		28.125	NA
AA-19_CD4	AA CD4	20	1578678	G	C	nonsynonymous SNV	SIRPB1	p.D31E	3.65854	0
AA-24_CD4	AA CD4	20	1578678	G	C	nonsynonymous SNV	SIRPB1	p.D31E	3.22581	0
HC-3_CD8	healthy CD8	20	1578678	G	C	nonsynonymous SNV	SIRPB1	p.D31E	4.70588	0
HC-4_CD8	healthy CD8	20	1570851	C	A	synonymous SNV	SIRPB1	p.L346L	4.25532	NA
AA-19_CD4	AA CD4	10	67884929	GCG	-	nonframeshift deletion	SIRT1	p.70_70del	3.7037	NA
AA-26_CD8	AA CD8	2	218387897	G	A	nonsynonymous SNV	SLC11A1	p.G246D	2.85714	0.833333
AA-49_CD4	AA CD4	1	169477374	G	A	synonymous SNV	SLC19A2	p.T196T	13.8614	NA
AA-44_CD8	AA CD8	16	3590712	G	T	nonsynonymous SNV	SLX4	p.H976N	2.33918	0
AA-6_CD8	AA CD8	15	66703338	GCG	-	nonframeshift deletion	SMAD6	p.27_28del	3.2967	NA
AA-7_2_CD4	AA CD4	15	66703941	G	A	nonsynonymous SNV	SMAD6	p.R228H	4.83871	0.75
HC-19_CD8	healthy CD8	15	66703750	GCT	-	nonframeshift deletion	SMAD6	p.164_165del	3.61446	NA
HC-8_CD4	healthy CD4	15	66781118	C	T	synonymous SNV	SMAD6	p.Y358Y	2.94118	NA
HC-1_CD8	healthy CD8	18	48949961	A	G	nonsynonymous SNV	SMAD7	p.L155P	2.38095	0.5
AA-42_CD4	AA CD4	X	53409123	C	T	nonsynonymous SNV	SMC1A	p.S495N	5	0.666667
AA-49_CD8	AA CD8	X	53405385	C	T	nonsynonymous SNV	SMC1A	p.A640T	3.65854	0.666667
HC-3_CD4	healthy CD4	X	53421893	A	C	splicing	SMC1A		2.72277	0.2
AA-5_2_CD8	AA CD8	11	6391632	-	C	frameshift insertion	SMPD1	p.K189fs	20.614	NA
HC-17_CD4	healthy CD4	11	6391624	C	-	frameshift deletion	SMPD1	p.P187fs	4.14201	NA
AA-23_2_CD8	AA CD8	16	11255329	G	-	frameshift deletion	SOCS1	p.P50fs	4.61538	NA
HC-10_CD4	healthy CD4	2	39120337	T	C	nonsynonymous SNV	SOS1	p.K29R	3.0303	0.333333
AA-45_CD8	AA CD8	2	230294309	-	A	frameshift insertion	SP140	p.R555fs	4.36893	NA
AA-14_CD8	AA CD8	5	148127023	C	G	nonsynonymous SNV	SPINK5	p.P970A	2.38095	0
AA-41_CD8	AA CD8	5	148120312	AA	-	frameshift deletion	SPINK5	p.E820fs	3.0303	NA
AA-44_CD4	AA CD4	5	148120312	AA	-	frameshift deletion	SPINK5	p.E820fs	2.5	NA
AA-48_CD4	AA CD4	5	148120312	AA	-	frameshift deletion	SPINK5	p.E820fs	3.36134	NA
AA-44_CD8	AA CD8	16	29664695	G	T	nonsynonymous SNV	SPN	p.G323W	3.0303	0.25
AA-5_2_CD8	AA CD8	2	65334634	A	-	frameshift deletion	SPRED2	p.V112fs	3.2967	NA
AA-4_1_CD8	AA CD8	1	158645571	C	A	nonsynonymous SNV	SPTA1	p.S1307I	4.70588	0.181818
AA-46_CD4	AA CD4	1	158636667	G	A	synonymous SNV	SPTA1	p.L1762L	3.37079	NA
HC-14_CD8	healthy CD8	17	17823608	C	T	splicing	SREBF1		3.38983	0.4
AA-3_3_BM_CD4	AA CD4	X	124045368	G	A	nonsynonymous SNV	STAG2	p.A223T	8.69565	0.916667
HC-11_CD4	healthy CD4	2	190991284	C	T	synonymous SNV	STAT1	p.T327T	2.18579	NA
HC-4_CD8	healthy CD8	2	190995094	C	T	nonsynonymous SNV	STAT1	p.R304H	2.50896	0.916667
AA-23_2_CD4	AA CD4	12	56349033	G	-	frameshift deletion	STAT2	p.P489fs	3.0303	NA
AA-4_1_CD8	AA CD8	17	42322464	T	A	nonsynonymous SNV	STAT3	p.Y640F	17.737	0.666667
AA-43_CD8	AA CD8	17	42322464	T	A	nonsynonymous SNV	STAT3	p.Y640F	10.2439	0.666667
HC-14_CD8	healthy CD8	17	42310529	G	A	nonsynonymous SNV	STAT5A	p.D719N	2.0202	0.75
HC-15_CD8	healthy CD8	17	42217243	C	G	nonsynonymous SNV	STAT5B	p.E433Q	2.4	1
AA-2_3_CD8	AA CD8	17	31993864	G	T	splicing	SUZ12		3.83795	0.8
AA-24_CD4	AA CD4	17	31966158	A	T	nonsynonymous SNV	SUZ12	p.H133L	4.73934	0.583333
AA-26_CD4	AA CD4	17	31993864	G	T	splicing	SUZ12		2.18341	0.8
AA-7_2_CD4	AA CD4	17	31993864	G	T	splicing	SUZ12		2.85714	0.8
AA-48_CD8	AA CD8	11	9749928	AG	-	frameshift deletion	SWAP70	p.E514fs	4.22535	NA
AA-50_CD8	AA CD8	11	9713523	A	-	frameshift deletion	SWAP70	p.K100fs	3.16206	NA
AA-15_CD8	AA CD8	2	161223975	C	T	nonsynonymous SNV	TANK	p.P130S	7.25806	0
HC-4_CD4	healthy CD4	16	29985697	G	A	nonsynonymous SNV	TAOK2	p.A610T	4.22535	0.636364
AA-6_CD8	AA CD8	12	64496985	G	A	synonymous SNV	TBK1	p.T599T	7.14286	NA
AA-46_CD4	AA CD4	7	98224843	C	-	frameshift deletion	TECPR1	p.G883fs	2.73973	NA
HC-7_CD8	healthy CD8	4	182773619	G	A	synonymous SNV	TENM3	p.S1680S	3.84615	NA
AA-45_CD4	AA CD4	5	1294550	G	-	frameshift deletion	TERT	p.P112fs	5.55556	NA
HC-19_CD8	healthy CD8	5	1293640	G	A	stopgain	TERT	p.R416X	4.08163	0.333333
AA-3_3_BM_CD4	AA CD4	4	105272621	C	A	nonsynonymous SNV	TET2	p.Q1414K	2.04678	0.909091
HC-7_CD8	healthy CD8	2	187467754	T	-	frameshift deletion	TFPI	p.K269fs	2.1978	NA
AA-26_CD8	AA CD8	5	136054753	G	T	nonsynonymous SNV	TGFBI	p.L434F	2.0794	0.666667
AA-23_2_CD8	AA CD8	3	30650380	AA	-	frameshift deletion	TGFBR2	p.E125fs	1.75439	NA
HC-6_CD4	healthy CD4	3	30650380	AA	-	frameshift deletion	TGFBR2	p.E125fs	1.48699	NA
AA-45_CD4	AA CD4	3	184372727	G	A	nonsynonymous SNV	THPO	p.S283F	10.221	0
AA-40_CD4	AA CD4	21	31266874	C	T	synonymous SNV	TIAM1	p.S33S	3.10078	NA
AA-45_CD4	AA CD4	21	31120412	G	A	nonsynonymous SNV	TIAM1	p.R1578C	9.41176	0.75
HC-17_CD8	healthy CD8	21	31251838	C	G	nonsynonymous SNV	TIAM1	p.A439P	2.64026	0.666667
HC-17_CD8	healthy CD8	21	31266560	T	A	nonsynonymous SNV	TIAM1	p.D138V	4.3956	0.5
AA-42_CD4	AA CD4	19	4816488	C	T	synonymous SNV	TICAM1	p.P630P	2.41935	NA
AA-45_CD8	AA CD8	19	4816453	G	-	frameshift deletion	TICAM1	p.P642fs	5	NA
AA-26_CD8	AA CD8	11	126292936	T	C	nonsynonymous SNV	TIRAP	p.I176T	2.35294	0.909091
AA-43_CD4	AA CD4	4	153703369	G	A	synonymous SNV	TLR2	p.L154L	16.1137	NA
AA-14_CD4	AA CD4	4	186076660	T	C	nonsynonymous SNV	TLR3	p.L14P	2.07469	0.416667
AA-40_CD8	AA CD8	6	31577176	C	T	nonsynonymous SNV	TNF	p.A114V	2.22222	0.416667
AA-3_3_BM_CD8	AA CD8	6	137875835	G	-	frameshift deletion	TNFAIP3	p.D212fs	3.92157	NA
HC-21_CD4	healthy CD4	18	62354427	C	T	nonsynonymous SNV	TNFRSF11A	p.T107M	4.25532	0.909091
AA-41_CD8	AA CD8	16	11967657	C	T	nonsynonymous SNV	TNFRSF17	p.T122M	2.27273	0.583333
AA-49_CD8	AA CD8	1	6462047	G	A	nonsynonymous SNV	TNFRSF25	p.A108V	7.84314	0
HC-13_CD4	healthy CD4	1	1212061	G	-	frameshift deletion	TNFRSF4	p.P172fs	6.09756	NA
AA-3_3_BM_CD8	AA CD8	3	189880121	A	T	nonsynonymous SNV	TP63	p.K375N	2.91777	0.555556
HC-4_CD4	healthy CD4	3	189867903	G	A	nonsynonymous SNV	TP63	p.R139H	2.25564	1
HC-2_CD4	healthy CD4	16	67154780	G	A	nonsynonymous SNV	TRADD	p.R270W	3.65854	0.416667
HC-3_CD4	healthy CD4	9	120909293	C	G	synonymous SNV	TRAF1	p.S201S	2.6738	NA
AA-23_2_CD4	AA CD4	2	238329189	G	-	frameshift deletion	TRAF3IP1	p.E254fs	2.20994	NA
AA-19_CD4	AA CD4	16	2172589	T	C	nonsynonymous SNV	TRAF7	p.S262P	2.40964	0.5
HC-14_CD8	healthy CD8	16	2173540	G	A	nonsynonymous SNV	TRAF7	p.A358T	2.45902	0.416667
HC-4_CD4	healthy CD4	12	112141000	A	G	nonsynonymous SNV	TRAFD1	p.E140G	2.72109	0.416667
AA-7_2_CD4	AA CD4	17	59064371	C	A	nonsynonymous SNV	TRIM37	p.V248F	2.0979	0.75
HC-4_CD4	healthy CD4	3	140683138	G	A	nonsynonymous SNV	TRIM42	p.A340T	2.25564	0.583333
AA-1_CD8	AA CD8	8	66154051	A	G	nonsynonymous SNV	TRIM55	p.E414G	2.8481	0.583333
AA-48_CD4	AA CD4	1	231209016	C	T	nonsynonymous SNV	TRIM67	p.A630V	2.04082	0.416667
HC-20_CD8	healthy CD8	5	181204737	G	A	nonsynonymous SNV	TRIM7	p.A125V	3.7037	0.181818
AA-45_CD4	AA CD4	3	32873937	C	G	synonymous SNV	TRIM71	p.L324L	9.44882	NA
AA-40_CD8	AA CD8	10	102655202	C	G	nonsynonymous SNV	TRIM8	p.S231R	14.2857	0.166667
AA-49_CD4	AA CD4	14	50981868	G	A	synonymous SNV	TRIM9	p.D613D	13.0024	NA
AA-40_CD8	AA CD8	21	44391350	G	A	nonsynonymous SNV	TRPM2	p.G507R	6.21469	0.916667
AA-43_CD8	AA CD8	21	44366853	G	-	frameshift deletion	TRPM2	p.G175fs	4.34783	NA
AA-6_CD8	AA CD8	21	44366853	G	-	frameshift deletion	TRPM2	p.G175fs	2.77778	NA
AA-7_2_CD8	AA CD8	21	44366853	G	-	frameshift deletion	TRPM2	p.G175fs	2.2293	NA
HC-4_CD4	healthy CD4	21	44427098	G	A	nonsynonymous SNV	TRPM2	p.A1321T	4	0.333333
HC-13_CD4	healthy CD4	16	2076511	C	T	synonymous SNV	TSC2	p.L721L	3.2491	NA
HC-3_CD8	healthy CD8	16	2076509	C	T	nonsynonymous SNV	TSC2	p.L721F	3.31754	0.75
HC-15_CD8	healthy CD8	5	111072933	G	A	splicing	TSLP		5.78778	0.8
AA-44_CD4	AA CD4	16	11679278	G	-	frameshift deletion	TXNDC11	p.Q480fs	4.32099	NA
AA-2_3_CD8	AA CD8	15	41573419	G	C	synonymous SNV	TYRO3	p.L654L	3.65854	NA
AA-4_2_CD4	AA CD4	19	55660516	T	C	synonymous SNV	U2AF2	p.I77I	6.86275	NA
AA-49_CD4	AA CD4	8	102314790	C	T	synonymous SNV	UBR5	p.T616T	7.36196	NA
AA-43_CD8	AA CD8	12	131915951	C	-	frameshift deletion	ULK1	p.A557fs	2.98507	NA
AA-26_CD4	AA CD4	17	19783757	G	-	frameshift deletion	ULK2	p.P800fs	3.10078	NA
AA-45_CD4	AA CD4	21	42111218	G	A	nonsynonymous SNV	UMODL1	p.E594K	7.88177	0
HC-15_CD8	healthy CD8	3	49302514	A	G	nonsynonymous SNV	USP4	p.F339S	4.39276	0.916667
HC-12_CD8	healthy CD8	Y	13355213	A	G	synonymous SNV	UTY	p.A437A	5.88235	NA
HC-13_CD8	healthy CD8	9	133777404	G	A	synonymous SNV	VAV2	p.C640C	5.01319	NA
AA-47_CD8	AA CD8	1	107574182	C	A	synonymous SNV	VAV3	p.V229V	5.43478	NA
HC-16_CD8	healthy CD8	1	100731268	C	G	nonsynonymous SNV	VCAM1	p.C333W	2.30461	0.583333
AA-49_CD8	AA CD8	5	83541675	C	T	nonsynonymous SNV	VCAN	p.S1904F	2.9703	0.0833333
AA-47_CD8	AA CD8	12	47857663	C	T	synonymous SNV	VDR	p.Q101Q	8.96552	NA
HC-10_CD4	healthy CD4	1	156298799	C	A	nonsynonymous SNV	VHLL	p.A131S	2.41935	NA
AA-49_CD8	AA CD8	X	108076203	C	T	nonsynonymous SNV	VSIG1	p.T272I	3.19149	0.0833333
AA-15_CD8	AA CD8	12	5985057	C	T	nonsynonymous SNV	VWF	p.E2322K	3.53982	0.666667
HC-18_CD8	healthy CD8	12	6057017	G	A	synonymous SNV	VWF	p.C595C	3.19149	NA
AA-4_1_CD8	AA CD8	13	26676562	T	C	nonsynonymous SNV	WASF3	p.I185T	9.79228	0.416667
AA-7_2_CD8	AA CD8	13	26685699	A	-	frameshift deletion	WASF3	p.K452fs	1.73913	NA
HC-7_CD8	healthy CD8	9	128635189	A	G	nonsynonymous SNV	WDR34	p.V295A	4.61538	0.916667
AA-49_CD8	AA CD8	17	46876521	C	A	nonsynonymous SNV	WNT9B	p.P293T	6.54206	0.833333
AA-40_CD8	AA CD8	11	32399996	G	A	synonymous SNV	WT1	p.C333C	3.84615	0.4
AA-15_CD4	AA CD4	2	61498915	-	AAA	splicing	XPO1		7.31707	NA
AA-3_3_BM_CD4	AA CD4	2	61498915	-	AA	splicing	XPO1		6.55738	NA
AA-44_CD8	AA CD8	2	216141226	G	T	nonsynonymous SNV	XRCC5	p.M461I	3.14961	0.916667
AA-45_CD4	AA CD4	2	216162010	G	A	nonsynonymous SNV	XRCC5	p.R599H	8.17439	0.583333
AA-24_CD4	AA CD4	19	19535630	C	T	synonymous SNV	YJEFN3	p.A165A	2.38095	NA
HC-19_CD8	healthy CD8	17	1362010	T	A	splicing	YWHAE		14.5455	0.8
AA-46_CD8	AA CD8	14	100239722	G	A	nonsynonymous SNV	YY1	p.G160S	2.0979	0
AA-5_2_CD4	AA CD4	14	100262307	A	-	frameshift deletion	YY1	p.E228fs	2.17391	NA
AA-6_CD4	AA CD4	6	109467736	-	A	splicing	ZBTB24		3.4632	NA
HC-7_CD8	healthy CD8	6	109467736	-	A	splicing	ZBTB24		3.2967	NA
AA-19_CD4	AA CD4	10	79307537	T	C	nonsynonymous SNV	ZMIZ1	p.L934P	2.97297	0.333333
AA-41_CD8	AA CD8	10	79307505	C	-	frameshift deletion	ZMIZ1	p.H923fs	2.6738	NA
AA-42_CD4	AA CD4	10	79307505	C	-	frameshift deletion	ZMIZ1	p.H923fs	2.25989	NA
AA-45_CD8	AA CD8	10	79307505	C	-	frameshift deletion	ZMIZ1	p.H923fs	2.29508	NA
AA-47_CD8	AA CD8	10	79307505	C	-	frameshift deletion	ZMIZ1	p.H923fs	2.46914	NA
sample ID	group	Chr	Start	Ref	Alt	Variant type	Gene	Amino acid change	VAF 1 (%)	VAF 2 (%)	Proportion of damaging-predictions from all used in silico methods
AA-5_2	LMCH	9	17235656	A	G	splicing	CNTLN		5.29248	6.71835	0.8
AA-19	LMCH	9	136941414	C	T	nonsynonymous SNV	FBXW5	p.D432N	9.14077	9.58333	0.583333
AA-14	LMCH	6	160064456	G	-	frameshift deletion	IGF2R	p.T1314fs	2.45098	2.84553	NA
AA-1	LMCH	19	54763940	C	T	synonymous SNV	KIR2DL1,KIR2DL3	p.T238T	30	23.8054	NA
AA-5_2	LMCH	19	54595911	G	A	nonsynonymous SNV	LILRA1	p.D312N	19.9507	16.1504	0.333333
AA-5_2	LMCH	19	54221107	CA	TG	nonframeshift substitution	LILRB3		13.3333	7.24638	NA
AA-43	LMCH	11	18934624	C	A	nonsynonymous SNV	MRGPRX1	p.C54F	27.027	28.7671	0
AA-45	LMCH	17	31229408	A	-	frameshift deletion	NF1	p.P931fs	4.70588	3.78788	NA
AA-4_2	LMCH	19	54983263	AA	GG	nonframeshift substitution	NLRP2		18.3884	20.4545	NA
AA-41	LMCH	19	54983263	AA	GG	nonframeshift substitution	NLRP2		21.5054	21.3235	NA
AA-41	LMCH	19	55738227	C	A	nonsynonymous SNV	NLRP9	p.A50S	3.09478	3.5533	0.363636
AA-49	LMCH	8	22250514	G	A	nonsynonymous SNV	POLR3D	p.R398Q	14.7287	3.1746	0.454545
AA-23_2	LMCH	19	43081095	G	C	nonsynonymous SNV	PSG2	p.I72M	3.43643	4.5	0
AA-3_3	LMCH	9	2039793	AG	-	frameshift deletion	SMARCA2	p.Q228fs,SMARCA2	3.57143	3.81679	NA
AA-3_3	LMCH	9	2039796	A	-	frameshift deletion	SMARCA2	p.Q229fs,SMARCA2	3.4965	3.7594	NA
AA-15	LMCH	4	182754856	G	C	nonsynonymous SNV	TENM3	p.A1497P	21.1494	19.3182	0.909091
AA-26	LMCH	15	39582433	C	T	nonsynonymous SNV	THBS1	p.T103M	3.18471	2.3569	0.583333
AA-6	LMCH	4	153703369	G	A	synonymous SNV	TLR2	p.L154L	8.25921	6.04027	NA
AA-26	LMCH	4	153703369	G	A	synonymous SNV	TLR2	p.L154L	6.79612	9.06433	NA
