# Supplementary material for: Somatic mutations in lymphocytes in patients with immune-mediated aplastic anemia
Source: Leukemia. 2021 Mar 30;35(5):1365–79. doi: 10.1038/s41375-021-01231-3 (PMC8102188; doi:10.1038/s41375-021-01231-3)
Supplement: Supplementary file 5 — Supplemental table S4 [file 41375_2021_1231_MOESM5_ESM.xlsx]

## Sheet: Sheet1
Table S4. Results from amplicon validation.
Validation	n
TP	14
FP	1
Amplicon did not work	1
Variants validated with amplicon (TP)
sample_ID	Chr	Start	Ref	Alt	Variant type	Gene	Amino acid change	VAF (%)
AA-3_2_CD8	3	9893298	T	A	nonsynonymous SNV	JAGN1	p.V158E	3.03738
AA-3_3_PB_CD8	3	9893298	T	A	nonsynonymous SNV	JAGN1	p.V158E	3.5
AA-7_2_CD8	18	12836879	C	G	nonsynonymous SNV	PTPN2	p.R29P	5.81395
AA-5_1_MNC	X	15324664	C	-	splicing	PIGA		14.4186
AA-3_3_BM_CD8	12	25225628	C	G	nonsynonymous SNV	KRAS	p.A146P	4.44444
AA-3_2_CD8	12	25225628	C	G	nonsynonymous SNV	KRAS	p.A146P	3.0303
AA-3_3_PB_CD8	12	25225628	C	G	nonsynonymous SNV	KRAS	p.A146P	7.82609
AA-5_1_MNC	2	25234304	A	T	nonsynonymous SNV	DNMT3A	p.L753Q	12.9167
HC-8_CD8	2	25240306	A	G	nonsynonymous SNV	DNMT3A	p.L621P	4.19162
AA-5_2_CD8	2	65334634	A	-	frameshift deletion	SPRED2	p.V112fs	3.2967
AA-2_2_CD8	15	89306164	G	A	nonsynonymous SNV	FANCI	p.M1109I	3.8806
HC-8_CD8	9	130880097	T	C	nonsynonymous SNV	ABL1	p.S485P	5.54273
AA-3_3_BM_CD8	6	137875835	G	-	frameshift deletion	TNFAIP3	p.D212fs	3.92157
AA-3_3_PB_CD8	6	137875835	G	-	frameshift deletion	TNFAIP3	p.D212fs	6.58683
AA-3_3_BM_CD8	20	51523337	C	T	nonsynonymous SNV	NFATC2	p.V282M	7.64331
AA-3_3_PB_CD8	20	51523337	C	T	nonsynonymous SNV	NFATC2	p.V282M	7.38636
AA-4_1_CD8	17	42322464	T	A	nonsynonymous SNV	STAT3	p.Y640F	1.8
AA-45_CD8	11	102331110	C	G	nonsynonymous SNV	BIRC3	p.T398R	3.7
AA-3_3_PB_CD8	1	113859412	T	C	nonsynonymous SNV	PTPN22	p.T46A	3.53698
Variants not validated with amplicon (FP)
sample_ID	Chr	Start	Ref	Alt	Variant type	Gene	Amino acid change	VAF (%)
AA-45_CD4	11	119285565	T	C	nonsynonymous SNV	CBL	p.M647T	8.80282
Amplicon did not work
sample_ID	Chr	Start	Ref	Alt	Variant type	Gene	Amino acid change	VAF (%)
AA-2_3_CD4	1	114716123	C	T	nonsynonymous SNV	NRAS	p.G13D	4.4586
