# Supplementary material for: Somatic mutations in lymphocytes in patients with immune-mediated aplastic anemia
Source: Leukemia. 2021 Mar 30;35(5):1365–79. doi: 10.1038/s41375-021-01231-3 (PMC8102188; doi:10.1038/s41375-021-01231-3)
Supplement: Supplementary file 6 — Supplemental table S5 [file 41375_2021_1231_MOESM6_ESM.xlsx]

## Sheet: Supplementary_table_S5
Table S5. Differentially expressed genes in scRNA sequencing used in cluster annotation of AA-4
cluster	gene	p value	logFC (mean)	pct 1	pct 2	adjusted p value
0 CD4+ CM	HLA-B	1e-193	-146	0.968	0.998	3.3e-189
0 CD4+ CM	B2M	5.5e-193	-314.3	1	1	1.8e-188
0 CD4+ CM	RPS26	3.1e-191	-114.4	0.955	0.995	1.1e-186
0 CD4+ CM	MT-ND4L	2.6e-188	-109.7	0.882	0.991	8.9e-184
0 CD4+ CM	MT-CO2	2.6e-187	-248.5	0.978	0.998	8.7e-183
0 CD4+ CM	FAU	2.3e-186	-101.7	0.885	0.989	7.6e-182
0 CD4+ CM	RPS27	8.7e-186	-278.7	0.998	0.999	2.9e-181
0 CD4+ CM	MT-ND3	2.7e-185	-119.7	0.904	0.992	9.1e-181
0 CD4+ CM	RPS27A	4.5e-185	-182.7	0.987	0.999	1.5e-180
0 CD4+ CM	RPS3	5.6e-181	-227	0.98	0.998	1.9e-176
0 CD4+ CM	RPL41	1.1e-179	-393.7	1	1	3.8e-175
0 CD4+ CM	RPL30	5.1e-179	-258.5	0.993	0.999	1.7e-174
0 CD4+ CM	RPS7	8.2e-178	-144	0.911	0.992	2.7e-173
0 CD4+ CM	MALAT1	2.5e-177	-406.7	1	1	8.4e-173
0 CD4+ CM	RPLP2	2.6e-175	-128.6	0.931	0.995	8.8e-171
0 CD4+ CM	RPS15A	1.3e-174	-214.6	0.986	0.999	4.5e-170
0 CD4+ CM	RPL7A	1.7e-174	-177.8	0.917	0.991	5.8e-170
0 CD4+ CM	MT-CYB	2.1e-174	-124.9	0.93	0.995	6.9e-170
0 CD4+ CM	RPL34	3.8e-173	-211.5	0.995	0.999	1.3e-168
0 CD4+ CM	RPL6	3.9e-173	-107.7	0.892	0.988	1.3e-168
0 CD4+ CM	RPL14	5.8e-173	-100.7	0.906	0.991	2e-168
0 CD4+ CM	HLA-C	1.7e-172	-67.6	0.816	0.975	5.7e-168
0 CD4+ CM	RPL28	8e-172	-254.7	0.993	0.999	2.7e-167
0 CD4+ CM	RPL10	8.6e-172	-349.7	0.999	1	2.9e-167
0 CD4+ CM	RPL35A	1.1e-171	-134.8	0.938	0.993	3.7e-167
0 CD4+ CM	RPS15	1.2e-171	-128.1	0.938	0.994	4e-167
0 CD4+ CM	HLA-A	2e-171	-85.1	0.87	0.983	6.7e-167
0 CD4+ CM	EEF1D	4.3e-171	-28.4	0.555	0.931	1.4e-166
0 CD4+ CM	RPL23A	6.7e-171	-111.1	0.89	0.986	2.2e-166
0 CD4+ CM	RPL21	1.4e-170	-106.4	0.902	0.985	4.6e-166
0 CD4+ CM	RPS14	2.2e-170	-204.7	0.986	0.998	7.2e-166
0 CD4+ CM	RPL37	2.6e-170	-183.6	0.969	0.996	8.6e-166
0 CD4+ CM	HLA-E	1e-169	-32.2	0.598	0.926	3.3e-165
0 CD4+ CM	RPS28	1.5e-168	-166.4	0.98	0.998	4.9e-164
0 CD4+ CM	RPL24	1.6e-168	-75.3	0.719	0.964	5.4e-164
0 CD4+ CM	RPS24	1.7e-168	-145.4	0.929	0.992	5.8e-164
0 CD4+ CM	RPS21	1.7e-167	-101.8	0.917	0.991	5.7e-163
0 CD4+ CM	RPL39	4.5e-167	-215.7	0.986	0.999	1.5e-162
0 CD4+ CM	EEF1A1	6.4e-167	-604.7	1	1	2.1e-162
0 CD4+ CM	RPS3A	1.9e-166	-234.5	0.989	0.999	6.5e-162
0 CD4+ CM	PTMA	3.8e-166	-178.8	0.772	0.976	1.3e-161
0 CD4+ CM	MT-CO3	4e-165	-227.7	0.925	0.995	1.4e-160
0 CD4+ CM	RPS4X	4.4e-165	-276.7	0.978	0.998	1.5e-160
0 CD4+ CM	RPL19	9.8e-165	-214.4	0.98	0.999	3.3e-160
0 CD4+ CM	RPS29	1.5e-163	-75.8	0.803	0.97	4.9e-159
0 CD4+ CM	RPL11	3.5e-163	-172.7	0.978	0.998	1.2e-158
0 CD4+ CM	RPL18	5.7e-163	-109	0.927	0.992	1.9e-158
0 CD4+ CM	MT-ATP6	3.5e-162	-175	0.963	0.996	1.2e-157
0 CD4+ CM	NACA	4.7e-162	-84.8	0.806	0.972	1.6e-157
0 CD4+ CM	RPL12	5e-161	-157.6	0.919	0.991	1.7e-156
0 CD4+ CM	RPL32	7.2e-161	-248.7	0.993	0.999	2.4e-156
0 CD4+ CM	RPL29	1.8e-160	-144.5	0.921	0.991	6.1e-156
0 CD4+ CM	RPL36AL	1.9e-159	-25	0.457	0.898	6.3e-155
0 CD4+ CM	RPS12	1.9e-159	-380.7	0.999	1	6.4e-155
0 CD4+ CM	RPL26	3.3e-159	-83	0.785	0.96	1.1e-154
0 CD4+ CM	RPS19	4.6e-159	-148.3	0.964	0.996	1.5e-154
0 CD4+ CM	RPL18A	1.3e-158	-167.4	0.959	0.995	4.4e-154
0 CD4+ CM	RPL37A	1.7e-158	-152	0.792	0.967	5.7e-154
0 CD4+ CM	TMA7	9.2e-158	-14.8	0.373	0.854	3.1e-153
0 CD4+ CM	RPL15	3.3e-157	-137.3	0.846	0.978	1.1e-152
0 CD4+ CM	RPL5	3.6e-157	-149.7	0.857	0.985	1.2e-152
0 CD4+ CM	RPL9	1.2e-156	-114.7	0.892	0.985	3.9e-152
0 CD4+ CM	RPS23	1.2e-156	-224.7	0.982	0.997	4e-152
0 CD4+ CM	UBA52	5.3e-156	-73	0.754	0.962	1.8e-151
0 CD4+ CM	RPS25	5.3e-155	-152.8	0.937	0.992	1.8e-150
0 CD4+ CM	RPS16	3.1e-154	-111.6	0.853	0.979	1e-149
0 CD4+ CM	RPL13	9e-154	-281.7	0.995	0.999	3e-149
0 CD4+ CM	RPL8	1.6e-153	-104.7	0.88	0.984	5.3e-149
0 CD4+ CM	RPL3	2e-153	-140.8	0.934	0.991	6.7e-149
0 CD4+ CM	BTF3	3.2e-152	-43.5	0.529	0.909	1.1e-147
0 CD4+ CM	RACK1	7.1e-152	-97.8	0.787	0.968	2.4e-147
0 CD4+ CM	RPLP1	2.2e-151	-338.7	0.995	1	7.2e-147
0 CD4+ CM	MT-ND5	5.4e-151	-73.3	0.813	0.98	1.8e-146
0 CD4+ CM	RPL7	7e-151	-73.7	0.607	0.928	2.3e-146
0 CD4+ CM	RPS8	1.1e-149	-267.7	0.976	0.998	3.6e-145
0 CD4+ CM	MT-ND1	1.4e-149	-55.8	0.677	0.957	4.7e-145
0 CD4+ CM	RPL22	1.9e-149	-71.8	0.766	0.966	6.3e-145
0 CD4+ CM	RPL35	2.2e-149	-72.4	0.732	0.955	7.4e-145
0 CD4+ CM	RPS9	1.1e-148	-87	0.832	0.973	3.6e-144
0 CD4+ CM	RPL27	1.9e-148	-53.9	0.648	0.935	6.5e-144
0 CD4+ CM	TMSB10	6.6e-148	-387.4	0.969	0.996	2.2e-143
0 CD4+ CM	RPL31	1.1e-147	-57.2	0.558	0.92	3.6e-143
0 CD4+ CM	PCBP2	1.8e-147	-35.6	0.498	0.906	6e-143
0 CD4+ CM	RPS13	2.5e-147	-179.5	0.961	0.995	8.3e-143
0 CD4+ CM	RPS6	7.4e-147	-214.5	0.962	0.994	2.5e-142
0 CD4+ CM	MT-ND2	2.7e-146	-100.2	0.557	0.929	9e-142
0 CD4+ CM	RPL38	1.1e-145	-41	0.654	0.928	3.8e-141
0 CD4+ CM	RPL13A	2.2e-145	-89.2	0.757	0.965	7.5e-141
0 CD4+ CM	RPL36	2.9e-145	-90.5	0.885	0.983	9.9e-141
0 CD4+ CM	TOMM7	6.1e-144	-18	0.453	0.878	2.1e-139
0 CD4+ CM	HNRNPA1	1.4e-143	-125.2	0.562	0.913	4.7e-139
0 CD4+ CM	PFDN5	7.3e-143	-34.6	0.538	0.912	2.5e-138
0 CD4+ CM	RPL10A	3e-142	-105	0.808	0.969	1e-137
0 CD4+ CM	IFITM1	8.4e-142	-62.5	0.676	0.932	2.8e-137
0 CD4+ CM	RPS18	9.5e-142	-267.4	0.976	0.995	3.2e-137
0 CD4+ CM	ARHGDIB	1.3e-141	-79.4	0.534	0.898	4.3e-137
0 CD4+ CM	COX4I1	2e-141	-30.7	0.444	0.889	6.8e-137
0 CD4+ CM	TPT1	2.3e-141	-264.7	0.997	0.999	7.7e-137
0 CD4+ CM	CALM1	2.9e-141	-32.6	0.474	0.876	9.8e-137
0 CD4+ CM	EIF1	5.6e-141	-130.1	0.757	0.966	1.9e-136
0 CD4+ CM	MT-CO1	8.1e-141	-353.4	0.987	0.999	2.7e-136
0 CD4+ CM	CD3E	5.4e-140	-17.1	0.45	0.837	1.8e-135
0 CD4+ CM	MT-ND4	6.7e-140	-39.3	0.509	0.921	2.2e-135
0 CD4+ CM	RPS2	1.1e-138	-182.6	0.91	0.986	3.7e-134
0 CD4+ CM	CIRBP	1.7e-137	-17.4	0.314	0.834	5.8e-133
0 CD4+ CM	RPSA	4.2e-137	-110.1	0.825	0.977	1.4e-132
0 CD4+ CM	RPS5	1.5e-136	-95.5	0.823	0.972	5e-132
0 CD4+ CM	UQCRB	1.1e-135	-14	0.335	0.816	3.6e-131
0 CD4+ CM	HNRNPDL	5e-135	-9.7	0.315	0.81	1.7e-130
0 CD4+ CM	EEF1B2	9.5e-134	-82.4	0.704	0.947	3.2e-129
0 CD4+ CM	DAZAP2	2.2e-133	-9.8	0.26	0.797	7.3e-129
0 CD4+ CM	UBC	1.4e-132	-93.4	0.5	0.904	4.8e-128
0 CD4+ CM	MT-ATP8	9.3e-132	-56.2	0.633	0.929	3.1e-127
0 CD4+ CM	SRP14	2.2e-131	-18.2	0.279	0.806	7.3e-127
0 CD4+ CM	ITM2B	4.3e-131	-26.8	0.389	0.848	1.4e-126
0 CD4+ CM	FXYD5	5.6e-131	-27.7	0.438	0.868	1.9e-126
0 CD4+ CM	COMMD6	3.2e-130	-9.3	0.327	0.807	1.1e-125
0 CD4+ CM	SERF2	9e-130	-35.8	0.461	0.882	3e-125
0 CD4+ CM	SARAF	1.8e-129	-67.5	0.487	0.879	5.9e-125
0 CD4+ CM	TMSB4X	1.3e-128	-357	0.984	0.996	4.5e-124
0 CD4+ CM	RPS20	1.8e-128	-30.8	0.385	0.841	5.9e-124
0 CD4+ CM	BTG1	2.9e-128	-59.3	0.53	0.922	9.7e-124
0 CD4+ CM	PNRC1	7.4e-127	-20.9	0.379	0.828	2.5e-122
0 CD4+ CM	EIF3K	1.6e-126	-13.1	0.284	0.785	5.3e-122
0 CD4+ CM	COX7C	2.5e-126	-16.9	0.414	0.845	8.2e-122
0 CD4+ CM	ATP5F1E	3e-126	-33.5	0.495	0.878	1e-121
0 CD4+ CM	RPS11	3.5e-126	-47.6	0.45	0.887	1.2e-121
0 CD4+ CM	HMGB1	9.4e-126	-120	0.324	0.809	3.2e-121
0 CD4+ CM	EEF2	1.5e-125	-56.9	0.614	0.924	4.9e-121
0 CD4+ CM	MYL12A	7.4e-125	-30.5	0.497	0.862	2.5e-120
0 CD4+ CM	RPL4	1.1e-124	-81.3	0.697	0.94	3.7e-120
0 CD4+ CM	CCNI	1.5e-124	-15	0.333	0.81	5e-120
0 CD4+ CM	YWHAZ	1.6e-124	-25.9	0.39	0.823	5.3e-120
0 CD4+ CM	RPL27A	2.3e-124	-44.4	0.51	0.883	7.6e-120
0 CD4+ CM	NOP53	5.2e-124	-11.6	0.31	0.784	1.7e-119
0 CD4+ CM	PPDPF	1.2e-123	-15.2	0.28	0.784	3.9e-119
0 CD4+ CM	EIF3F	4.8e-123	-13.1	0.278	0.768	1.6e-118
0 CD4+ CM	RPLP0	1.3e-121	-161.5	0.886	0.985	4.3e-117
0 CD4+ CM	SNRPD2	2.2e-121	-11.2	0.276	0.769	7.5e-117
0 CD4+ CM	CD37	4.8e-121	-41	0.325	0.813	1.6e-116
0 CD4+ CM	ATP5MG	1.2e-120	-22.3	0.372	0.821	3.9e-116
0 CD4+ CM	DDX5	1.9e-120	-30.3	0.595	0.899	6.5e-116
0 CD4+ CM	LAPTM5	4.4e-120	-25.9	0.382	0.827	1.5e-115
0 CD4+ CM	ATP5MC2	2.4e-119	-26.2	0.335	0.826	8.2e-115
0 CD4+ CM	UBB	1.8e-118	-24.3	0.235	0.747	6.1e-114
0 CD4+ CM	PFN1	1.8e-117	-185.8	0.797	0.957	6.2e-113
0 CD4+ CM	SH3BGRL3	5.2e-117	-147.9	0.644	0.913	1.7e-112
0 CD4+ CM	PABPC1	1.3e-116	-53.3	0.694	0.938	4.2e-112
0 CD4+ CM	RPL36A	8.3e-116	-21.9	0.387	0.805	2.8e-111
0 CD4+ CM	SRSF5	1.2e-115	-6.8	0.238	0.738	4.1e-111
0 CD4+ CM	RPL23	2.8e-115	-15.6	0.308	0.791	9.5e-111
0 CD4+ CM	PSME1	7.5e-115	-16.1	0.27	0.773	2.5e-110
0 CD4+ CM	RPL17	3.3e-114	-26.7	0.413	0.828	1.1e-109
0 CD4+ CM	MIF	4.5e-114	-35.1	0.29	0.772	1.5e-109
0 CD4+ CM	GMFG	1.1e-113	-13.8	0.198	0.686	3.5e-109
0 CD4+ CM	ATP6V1G1	2.3e-113	-4	0.181	0.686	7.6e-109
0 CD4+ CM	SKP1	2.7e-113	-3.8	0.19	0.661	9.1e-109
0 CD4+ CM	TSC22D3	1e-112	-41.3	0.514	0.88	3.4e-108
0 CD4+ CM	TXNIP	1.4e-112	-53.2	0.768	0.909	4.7e-108
0 CD4+ CM	PCBP1	3.7e-112	-37	0.309	0.793	1.2e-107
0 CD4+ CM	CD52	1.8e-111	-60	0.638	0.889	5.9e-107
0 CD4+ CM	PPIA	3.2e-111	-82.5	0.502	0.882	1.1e-106
0 CD4+ CM	NPM1	3.2e-111	-89.6	0.473	0.865	1.1e-106
0 CD4+ CM	CFL1	7.5e-111	-77.9	0.566	0.898	2.5e-106
0 CD4+ CM	CNBP	9.6e-111	-5	0.256	0.739	3.2e-106
0 CD4+ CM	YBX1	4.4e-110	-36	0.4	0.839	1.5e-105
0 CD4+ CM	TRIR	7.3e-110	-3.5	0.174	0.667	2.4e-105
0 CD4+ CM	HINT1	3.2e-109	-22.1	0.359	0.814	1.1e-104
0 CD4+ CM	RHOA	2.9e-107	-28	0.352	0.795	9.6e-103
0 CD4+ CM	NDUFA4	8.1e-107	-7.3	0.182	0.68	2.7e-102
0 CD4+ CM	SSR2	1.4e-106	-13.3	0.206	0.726	4.7e-102
0 CD4+ CM	ZFP36L2	1.4e-106	-96.1	0.558	0.904	4.8e-102
0 CD4+ CM	MYL12B	5.7e-106	-14.3	0.235	0.717	1.9e-101
0 CD4+ CM	HMGN2	6.1e-106	-75.3	0.18	0.678	2e-101
0 CD4+ CM	RBM3	6.7e-106	-19.6	0.272	0.763	2.2e-101
0 CD4+ CM	GUK1	9.9e-106	-3.4	0.138	0.621	3.3e-101
0 CD4+ CM	CHCHD2	1.7e-105	-19.3	0.238	0.748	5.6e-101
0 CD4+ CM	SUMO2	2.4e-105	-11.3	0.222	0.696	8e-101
0 CD4+ CM	C12orf57	4.2e-105	-14.3	0.244	0.714	1.4e-100
0 CD4+ CM	H3F3B	4.7e-105	-190.3	0.581	0.935	1.6e-100
0 CD4+ CM	RBM39	1.9e-104	-6.5	0.2	0.683	6.5e-100
0 CD4+ CM	SAP18	6.4e-104	-2.8	0.145	0.619	2.1e-99
0 CD4+ CM	COX6C	1e-103	-18.6	0.222	0.711	3.5e-99
0 CD4+ CM	HNRNPK	1.9e-103	-6.2	0.226	0.682	6.4e-99
0 CD4+ CM	AES	2e-103	-21.2	0.241	0.719	6.6e-99
0 CD4+ CM	TPM3	7.3e-102	-22.1	0.312	0.768	2.5e-97
0 CD4+ CM	EVL	2.4e-100	-7.7	0.268	0.707	8.2e-96
0 CD4+ CM	HSP90AB1	4.1e-100	-69.1	0.294	0.748	1.4e-95
0 CD4+ CM	H3F3A	7.6e-100	-75.8	0.387	0.838	2.5e-95
0 CD4+ CM	CD48	1.3e-99	-9.5	0.256	0.72	4.4e-95
0 CD4+ CM	SF1	6.6e-99	-7.6	0.201	0.675	2.2e-94
0 CD4+ CM	HSPA8	8.9e-99	-45.7	0.433	0.841	3e-94
0 CD4+ CM	ELOB	1.7e-98	-10.4	0.2	0.665	5.7e-94
0 CD4+ CM	YWHAB	2.9e-98	-12.8	0.259	0.71	9.6e-94
0 CD4+ CM	PRR13	7.3e-98	-8.1	0.177	0.619	2.4e-93
0 CD4+ CM	EIF4B	8.9e-98	-5.6	0.27	0.728	3e-93
0 CD4+ CM	ARF1	1.3e-97	-5.6	0.159	0.656	4.5e-93
0 CD4+ CM	GPSM3	3.1e-97	-8.6	0.232	0.689	1.1e-92
0 CD4+ CM	SLC25A6	4.4e-97	-33	0.339	0.809	1.5e-92
0 CD4+ CM	CD99	7e-97	-15.1	0.229	0.665	2.3e-92
0 CD4+ CM	HCST	1.4e-96	-18.9	0.328	0.754	4.6e-92
0 CD4+ CM	NDUFS5	3.4e-96	-6.5	0.141	0.576	1.1e-91
0 CD4+ CM	UBE2D2	5.3e-96	-3.9	0.145	0.607	1.8e-91
0 CD4+ CM	UBE2D3	6.4e-96	-10.7	0.205	0.688	2.1e-91
0 CD4+ CM	COX5B	1e-95	-6.8	0.17	0.641	3.5e-91
0 CD4+ CM	CXCR4	2.1e-95	-18.7	0.194	0.643	7.1e-91
0 CD4+ CM	HNRNPA2B1	2.1e-95	-37.8	0.39	0.777	7.2e-91
0 CD4+ CM	CORO1A	1.2e-94	-47.9	0.367	0.778	4e-90
0 CD4+ CM	NDUFA1	3.3e-93	-3.9	0.148	0.575	1.1e-88
0 CD4+ CM	ARPC2	5.2e-93	-23.5	0.302	0.766	1.8e-88
0 CD4+ CM	HNRNPC	5.3e-93	-11.4	0.181	0.614	1.8e-88
0 CD4+ CM	MORF4L1	1.1e-92	-2.6	0.145	0.604	3.6e-88
0 CD4+ CM	PTPRC	1.6e-92	-26.5	0.513	0.834	5.3e-88
0 CD4+ CM	EIF3H	3.1e-92	-8.6	0.247	0.702	1e-87
0 CD4+ CM	HNRNPA0	6.2e-92	-5.2	0.195	0.666	2.1e-87
0 CD4+ CM	EPC1	6.3e-92	-3.2	0.128	0.569	2.1e-87
0 CD4+ CM	MBNL1	1.1e-91	-6.4	0.272	0.676	3.8e-87
0 CD4+ CM	2009-09-01	1.7e-91	-5.7	0.181	0.615	5.6e-87
0 CD4+ CM	LIMD2	5.6e-91	-15.6	0.233	0.696	1.9e-86
0 CD4+ CM	FUS	1.6e-90	-3.4	0.151	0.591	5.4e-86
0 CD4+ CM	LITAF	2.1e-90	-12.6	0.217	0.682	7e-86
0 CD4+ CM	RAN	2.8e-90	-12.8	0.14	0.599	9.4e-86
0 CD4+ CM	ATP5F1D	3.2e-90	-8.4	0.161	0.599	1.1e-85
0 CD4+ CM	COX6B1	3.6e-90	-12.4	0.166	0.632	1.2e-85
0 CD4+ CM	EDF1	4.6e-90	-4.1	0.201	0.662	1.5e-85
0 CD4+ CM	COX7A2	1.3e-89	-4.3	0.155	0.628	4.2e-85
0 CD4+ CM	RAC2	1.7e-89	-28	0.312	0.712	5.8e-85
0 CD4+ CM	2007-09-01	1.7e-89	-4.9	0.158	0.613	5.8e-85
0 CD4+ CM	LDHB	5.2e-89	-22.9	0.365	0.748	1.7e-84
0 CD4+ CM	GSTK1	7.4e-89	-11.3	0.227	0.679	2.5e-84
0 CD4+ CM	KLF2	2.7e-88	-12	0.166	0.648	9.1e-84
0 CD4+ CM	UBXN1	7e-88	-3.1	0.147	0.584	2.3e-83
0 CD4+ CM	PNISR	7.6e-88	-3.5	0.143	0.585	2.6e-83
0 CD4+ CM	CDC42	8.2e-88	-6.7	0.273	0.675	2.8e-83
0 CD4+ CM	IL32	1.2e-87	-113.9	0.65	0.838	4.1e-83
0 CD4+ CM	HSP90AA1	1.3e-87	-24.5	0.247	0.721	4.5e-83
0 CD4+ CM	MYL6	1.8e-87	-48.8	0.376	0.814	5.9e-83
0 CD4+ CM	UBL5	5.5e-87	-6.2	0.153	0.58	1.9e-82
0 CD4+ CM	EIF4A2	5.8e-87	-3.2	0.158	0.607	1.9e-82
0 CD4+ CM	SRGN	6.5e-87	-46.2	0.314	0.719	2.2e-82
0 CD4+ CM	EIF3G	9.6e-87	-4.4	0.17	0.623	3.2e-82
0 CD4+ CM	CCND3	1.5e-86	-5.3	0.186	0.623	5.1e-82
0 CD4+ CM	SRSF7	1.8e-86	-8.6	0.161	0.614	6.1e-82
0 CD4+ CM	APRT	1.9e-86	-3.9	0.171	0.617	6.2e-82
0 CD4+ CM	JAK1	3.4e-86	-6.7	0.18	0.603	1.1e-81
0 CD4+ CM	IFITM2	8.7e-86	-54.4	0.425	0.787	2.9e-81
0 CD4+ CM	ICAM3	1.7e-85	-5.6	0.142	0.592	5.8e-81
0 CD4+ CM	LY6E	1.7e-85	-16.5	0.187	0.626	5.8e-81
0 CD4+ CM	UQCR11	2.4e-85	-3.6	0.17	0.614	8e-81
0 CD4+ CM	ANP32B	2.7e-85	-25.4	0.196	0.646	9.2e-81
0 CD4+ CM	SON	4.9e-85	-3.2	0.178	0.621	1.6e-80
0 CD4+ CM	SRRM1	5e-85	-3.2	0.177	0.598	1.7e-80
0 CD4+ CM	SF3B2	5.4e-85	-1.8	0.122	0.523	1.8e-80
0 CD4+ CM	TOMM20	6.6e-85	-3.1	0.133	0.564	2.2e-80
0 CD4+ CM	LSP1	1.9e-84	-29.6	0.285	0.746	6.2e-80
0 CD4+ CM	EIF3E	2.3e-84	-13.2	0.256	0.681	7.8e-80
0 CD4+ CM	PTGES3	2.9e-84	-6	0.16	0.577	9.9e-80
0 CD4+ CM	ARL6IP5	3.8e-84	-3.8	0.164	0.564	1.3e-79
0 CD4+ CM	OST4	5.8e-84	-5.5	0.271	0.707	2e-79
0 CD4+ CM	SLC25A3	6.2e-84	-13.4	0.165	0.614	2.1e-79
0 CD4+ CM	COX6A1	9e-84	-13.5	0.164	0.653	3e-79
0 CD4+ CM	EIF3L	1.4e-83	-15.7	0.214	0.677	4.8e-79
0 CD4+ CM	ITGB2	1.9e-83	-25.1	0.286	0.678	6.3e-79
0 CD4+ CM	ACTB	5.3e-83	#NAME?	0.98	0.995	1.8e-78
0 CD4+ CM	ANAPC16	6.4e-83	-2.5	0.146	0.523	2.1e-78
0 CD4+ CM	EMP3	7.5e-83	-32.3	0.277	0.724	2.5e-78
0 CD4+ CM	JUNB	1.2e-82	-109	0.531	0.85	4.1e-78
0 CD4+ CM	HIGD2A	1.3e-82	-9.9	0.171	0.623	4.2e-78
0 CD4+ CM	ARHGEF1	2.6e-82	-2.1	0.11	0.527	8.7e-78
0 CD4+ CM	ARL6IP4	2.7e-82	-2.6	0.135	0.578	9.2e-78
0 CD4+ CM	GTF3A	6.8e-82	-2.8	0.159	0.561	2.3e-77
0 CD4+ CM	SRSF2	1.2e-81	-5.7	0.102	0.505	3.9e-77
0 CD4+ CM	ATP5MPL	1.7e-81	-4	0.124	0.517	5.8e-77
0 CD4+ CM	STK17A	1.7e-81	-4.2	0.094	0.515	5.8e-77
0 CD4+ CM	SOD1	1.8e-81	-3.8	0.15	0.58	6.1e-77
0 CD4+ CM	KRT10	3e-81	-2	0.089	0.482	1e-76
0 CD4+ CM	ZFAS1	1.8e-80	-16.2	0.187	0.628	6.2e-76
0 CD4+ CM	HCLS1	3.6e-80	-9.6	0.165	0.576	1.2e-75
0 CD4+ CM	HLA-F	5.2e-80	-4.7	0.126	0.548	1.7e-75
0 CD4+ CM	NCL	7.8e-80	-5.6	0.215	0.65	2.6e-75
0 CD4+ CM	RBM8A	1.2e-79	-3	0.084	0.499	4.2e-75
0 CD4+ CM	RARRES3	5.4e-79	-15.4	0.158	0.59	1.8e-74
0 CD4+ CM	GAPDH	7.6e-79	-195.3	0.576	0.909	2.5e-74
0 CD4+ CM	FYB1	8.1e-79	-13.3	0.238	0.615	2.7e-74
0 CD4+ CM	MT-ND6	9.4e-79	-19.9	0.098	0.634	3.2e-74
0 CD4+ CM	CD44	1.5e-78	-10.4	0.194	0.61	5.1e-74
0 CD4+ CM	RAP1B	1.5e-78	-4.8	0.186	0.59	5.2e-74
0 CD4+ CM	UXT	2.8e-78	-3.7	0.173	0.591	9.3e-74
0 CD4+ CM	CD3D	2.9e-78	-9.4	0.217	0.59	9.8e-74
0 CD4+ CM	ARPC3	5.3e-78	-25.3	0.29	0.737	1.8e-73
0 CD4+ CM	NDUFB9	7.8e-78	-6.7	0.135	0.566	2.6e-73
0 CD4+ CM	LDHA	9.2e-78	-43.4	0.168	0.614	3.1e-73
0 CD4+ CM	C9orf16	1.9e-77	-2.4	0.112	0.535	6.3e-73
0 CD4+ CM	ERP29	2.3e-77	-5.6	0.164	0.61	7.6e-73
0 CD4+ CM	JTB	2.7e-77	-1.6	0.105	0.484	8.9e-73
0 CD4+ CM	S100A4	2.8e-77	-152.7	0.682	0.872	9.3e-73
0 CD4+ CM	ACTG1	4.2e-77	-252.9	0.647	0.914	1.4e-72
0 CD4+ CM	HMGN1	6.3e-77	-9	0.164	0.584	2.1e-72
0 CD4+ CM	CYBA	8.8e-77	-39.9	0.355	0.741	2.9e-72
0 CD4+ CM	RSL24D1	1.4e-76	-5.5	0.13	0.547	4.6e-72
0 CD4+ CM	TMBIM6	1.7e-76	-13.7	0.181	0.593	5.8e-72
0 CD4+ CM	CUTA	5.1e-76	-2.5	0.136	0.543	1.7e-71
0 CD4+ CM	C19orf53	8e-76	-2.6	0.127	0.535	2.7e-71
0 CD4+ CM	CSDE1	9.8e-76	-2.7	0.209	0.614	3.3e-71
0 CD4+ CM	LEPROTL1	1.1e-75	-7.8	0.177	0.577	3.8e-71
0 CD4+ CM	SNU13	1.3e-75	-1.9	0.098	0.469	4.4e-71
0 CD4+ CM	LCK	1.5e-75	-3.7	0.157	0.54	4.9e-71
0 CD4+ CM	SNHG8	1.9e-75	-5.3	0.165	0.561	6.3e-71
0 CD4+ CM	NDUFB11	3.5e-75	-4.7	0.15	0.568	1.2e-70
0 CD4+ CM	ARHGDIA	3.5e-75	-2.7	0.12	0.534	1.2e-70
0 CD4+ CM	RWDD1	4.4e-75	-1.7	0.099	0.462	1.5e-70
0 CD4+ CM	KMT2E	5.7e-75	-4.9	0.122	0.551	1.9e-70
0 CD4+ CM	PSMB1	5.9e-75	-5.6	0.11	0.528	2e-70
0 CD4+ CM	WDR83OS	1.5e-74	-2.4	0.091	0.462	4.9e-70
0 CD4+ CM	SCAND1	3e-74	-2.9	0.094	0.478	1e-69
0 CD4+ CM	BIN2	3.3e-74	-3.2	0.151	0.558	1.1e-69
0 CD4+ CM	GYPC	5.2e-74	-6.6	0.141	0.569	1.7e-69
0 CD4+ CM	TRBC2	5.6e-74	-7	0.177	0.564	1.9e-69
0 CD4+ CM	ATP5MD	7.9e-74	-2.4	0.131	0.52	2.7e-69
0 CD4+ CM	CNN2	8.4e-74	-31.3	0.203	0.595	2.8e-69
0 CD4+ CM	TAPBP	1.3e-73	-1.9	0.125	0.512	4.3e-69
0 CD4+ CM	CYTIP	4.7e-73	-4	0.173	0.541	1.6e-68
0 CD4+ CM	SUN2	4.7e-73	-2.2	0.117	0.513	1.6e-68
0 CD4+ CM	SERBP1	5e-73	-9.5	0.112	0.514	1.7e-68
0 CD4+ CM	SERP1	5.4e-73	-13.4	0.186	0.618	1.8e-68
0 CD4+ CM	UQCRH	7.7e-73	-8.6	0.166	0.606	2.6e-68
0 CD4+ CM	PRRC2C	1.5e-72	-2.9	0.143	0.544	5.1e-68
0 CD4+ CM	XRCC6	1.8e-72	-4.6	0.108	0.494	5.9e-68
0 CD4+ CM	LCP1	2.4e-72	-26	0.331	0.677	8e-68
0 CD4+ CM	SQSTM1	4.7e-72	-2.4	0.081	0.446	1.6e-67
0 CD4+ CM	PARK7	1.5e-71	-5.3	0.132	0.521	4.9e-67
0 CD4+ CM	PEBP1	1.5e-71	-5.7	0.1	0.494	4.9e-67
0 CD4+ CM	KRTCAP2	1.6e-71	-3	0.115	0.523	5.5e-67
0 CD4+ CM	GPX4	2.1e-71	-7.6	0.103	0.494	7.1e-67
0 CD4+ CM	EID1	2.1e-71	-2.1	0.115	0.485	7.1e-67
0 CD4+ CM	SLC25A5	3.8e-71	-21.9	0.153	0.571	1.3e-66
0 CD4+ CM	CDC37	4e-71	-2	0.111	0.499	1.3e-66
0 CD4+ CM	PAXX	4e-71	-5.7	0.114	0.482	1.3e-66
0 CD4+ CM	CD7	4.6e-71	-31.6	0.27	0.655	1.5e-66
0 CD4+ CM	SELENOW	5e-71	-1.6	0.102	0.47	1.7e-66
0 CD4+ CM	LAMTOR4	5.6e-71	-2.2	0.115	0.504	1.9e-66
0 CD4+ CM	C9orf78	8.4e-71	-1.9	0.126	0.507	2.8e-66
0 CD4+ CM	UQCRFS1	8.9e-71	-2.2	0.095	0.456	3e-66
0 CD4+ CM	DDX24	1e-70	-2	0.109	0.464	3.4e-66
0 CD4+ CM	ST13	1.7e-70	-3.8	0.147	0.529	5.7e-66
0 CD4+ CM	ALDOA	2e-70	-22.9	0.146	0.574	6.6e-66
0 CD4+ CM	TBC1D10C	2.2e-70	-1.7	0.101	0.454	7.5e-66
0 CD4+ CM	RNPS1	2.4e-70	-1.9	0.099	0.478	8.2e-66
0 CD4+ CM	CIB1	3.5e-70	-9.5	0.099	0.478	1.2e-65
0 CD4+ CM	SSR4	5.5e-70	-31.3	0.194	0.68	1.8e-65
0 CD4+ CM	EIF2S3	1e-69	-2.8	0.19	0.565	3.5e-65
0 CD4+ CM	EMD	1.1e-69	-0.9	0.062	0.374	3.5e-65
0 CD4+ CM	CD247	2.1e-69	-7	0.148	0.542	7e-65
0 CD4+ CM	NDUFB4	2.4e-69	-1.7	0.086	0.426	8.1e-65
0 CD4+ CM	EIF3M	2.5e-69	-4.7	0.122	0.5	8.4e-65
0 CD4+ CM	COX8A	2.7e-69	-11.8	0.136	0.561	9e-65
0 CD4+ CM	WIPF1	3.5e-69	-2	0.137	0.512	1.2e-64
0 CD4+ CM	NFKBIA	3.6e-69	-102.2	0.21	0.66	1.2e-64
0 CD4+ CM	CALM3	4.5e-69	-20.5	0.12	0.464	1.5e-64
0 CD4+ CM	NDUFB10	4.8e-69	-1.3	0.086	0.395	1.6e-64
0 CD4+ CM	CAPZB	6e-69	-12.1	0.188	0.589	2e-64
0 CD4+ CM	CCL5	6e-69	-57.9	0.612	0.643	2e-64
0 CD4+ CM	ATP5IF1	6.8e-69	-3.6	0.129	0.494	2.3e-64
0 CD4+ CM	ARGLU1	7.6e-69	-1.9	0.147	0.51	2.6e-64
0 CD4+ CM	PSMA7	8e-69	-5.6	0.116	0.527	2.7e-64
0 CD4+ CM	KLF6	2.4e-68	-46.4	0.284	0.715	8.1e-64
0 CD4+ CM	STK4	2.7e-68	-1.8	0.152	0.527	9.2e-64
0 CD4+ CM	TRAF3IP3	2.9e-68	-2.5	0.136	0.47	9.8e-64
0 CD4+ CM	CTSW	3e-68	-35.5	0.342	0.628	9.9e-64
0 CD4+ CM	PPP1R2	3.5e-68	-2	0.111	0.461	1.2e-63
0 CD4+ CM	ISCU	4e-68	-1.3	0.102	0.465	1.3e-63
0 CD4+ CM	ANKRD12	5.2e-68	-3	0.164	0.527	1.8e-63
0 CD4+ CM	UBE2B	5.4e-68	-1.9	0.074	0.415	1.8e-63
0 CD4+ CM	SYF2	5.4e-68	-1.4	0.092	0.446	1.8e-63
0 CD4+ CM	HNRNPM	6.1e-68	-1.4	0.114	0.474	2e-63
0 CD4+ CM	ZAP70	1.2e-67	-2.1	0.106	0.473	4.1e-63
0 CD4+ CM	DPP7	1.4e-67	-1.1	0.078	0.422	4.7e-63
0 CD4+ CM	EIF4G2	1.5e-67	-5	0.17	0.557	5e-63
0 CD4+ CM	DUSP1	2e-67	-66	0.367	0.735	6.6e-63
0 CD4+ CM	HNRNPU	2.9e-67	-3.8	0.161	0.538	9.9e-63
0 CD4+ CM	REX1BD	4.6e-67	-1.5	0.084	0.428	1.5e-62
0 CD4+ CM	FKBP8	5.9e-67	-1.4	0.103	0.471	2e-62
0 CD4+ CM	CAP1	6.2e-67	-8.8	0.171	0.525	2.1e-62
0 CD4+ CM	CCNL1	7e-67	-2.2	0.109	0.469	2.4e-62
0 CD4+ CM	SRSF3	8e-67	-9.5	0.116	0.492	2.7e-62
0 CD4+ CM	ZC3H15	2.6e-66	-1.3	0.075	0.393	8.6e-62
0 CD4+ CM	EWSR1	2.8e-66	-1.3	0.095	0.429	9.2e-62
0 CD4+ CM	HNRNPA3	3e-66	-10.3	0.193	0.559	1e-61
0 CD4+ CM	GZMM	4.4e-66	-5.7	0.123	0.504	1.5e-61
0 CD4+ CM	ACAP1	4.7e-66	-1.8	0.11	0.47	1.6e-61
0 CD4+ CM	CDC42SE2	6.6e-66	-2.5	0.126	0.525	2.2e-61
0 CD4+ CM	EIF3D	7.8e-66	-2.1	0.104	0.457	2.6e-61
0 CD4+ CM	NSA2	9.8e-66	-2.8	0.157	0.524	3.3e-61
0 CD4+ CM	HP1BP3	1.1e-65	-1.2	0.119	0.428	3.6e-61
0 CD4+ CM	MSN	1.1e-65	-5.8	0.184	0.544	3.7e-61
0 CD4+ CM	STK17B	1.3e-65	-8.5	0.183	0.56	4.2e-61
0 CD4+ CM	CD69	1.5e-65	-46.2	0.244	0.653	5e-61
0 CD4+ CM	CCDC85B	1.9e-65	-1.3	0.089	0.429	6.4e-61
0 CD4+ CM	SEC62	2.2e-65	-1.1	0.085	0.421	7.4e-61
0 CD4+ CM	OAZ1	3.5e-65	-37.1	0.271	0.68	1.2e-60
0 CD4+ CM	ATP6V0C	3.9e-65	-16.7	0.102	0.532	1.3e-60
0 CD4+ CM	SRSF11	4.7e-65	-1.4	0.104	0.464	1.6e-60
0 CD4+ CM	PPP1CA	5.3e-65	-7.4	0.149	0.489	1.8e-60
0 CD4+ CM	PGK1	6.6e-65	-8.1	0.156	0.559	2.2e-60
0 CD4+ CM	PDIA3	7.8e-65	-19.4	0.182	0.607	2.6e-60
0 CD4+ CM	2001-09-01	8.1e-65	-2.1	0.122	0.476	2.7e-60
0 CD4+ CM	ELF1	1.3e-64	-2.5	0.119	0.463	4.3e-60
0 CD4+ CM	UBE2I	1.6e-64	-1.4	0.087	0.43	5.3e-60
0 CD4+ CM	ERH	2.4e-64	-3.6	0.09	0.415	8.2e-60
0 CD4+ CM	CLIC1	2.6e-64	-20.4	0.24	0.596	8.8e-60
0 CD4+ CM	PRDX6	2.8e-64	-1.6	0.094	0.46	9.5e-60
0 CD4+ CM	TMEM258	3.2e-64	-8.5	0.125	0.49	1.1e-59
0 CD4+ CM	P4HB	3.5e-64	-6.6	0.1	0.479	1.2e-59
0 CD4+ CM	LTB	4.4e-64	-195.6	0.472	0.656	1.5e-59
0 CD4+ CM	ATP5MC3	4.5e-64	-12.5	0.113	0.5	1.5e-59
0 CD4+ CM	SF3B1	1.1e-63	-1.9	0.161	0.514	3.6e-59
0 CD4+ CM	SUB1	1.2e-63	-50.3	0.208	0.702	4e-59
0 CD4+ CM	SELENOH	1.2e-63	-2.9	0.094	0.415	4.1e-59
0 CD4+ CM	HNRNPH3	1.3e-63	-4	0.078	0.424	4.3e-59
0 CD4+ CM	ANXA11	1.3e-63	-1.8	0.108	0.471	4.4e-59
0 CD4+ CM	UQCR10	1.5e-63	-2.2	0.115	0.486	5.2e-59
0 CD4+ CM	EIF5A	1.7e-63	-6.2	0.114	0.473	5.7e-59
0 CD4+ CM	HMGN3	1.7e-63	-1.2	0.079	0.391	5.8e-59
0 CD4+ CM	DNAJB6	1.9e-63	-2.2	0.067	0.385	6.3e-59
0 CD4+ CM	POLR2L	2e-63	-2.4	0.109	0.456	6.7e-59
0 CD4+ CM	EIF5	2.4e-63	-1.3	0.079	0.394	8e-59
0 CD4+ CM	FLNA	3.8e-63	-4.7	0.131	0.474	1.3e-58
0 CD4+ CM	2006-09-01	4.4e-63	-8.6	0.141	0.496	1.5e-58
0 CD4+ CM	TGFB1	6.4e-63	-1.7	0.053	0.377	2.1e-58
0 CD4+ CM	MRPS21	6.6e-63	-1.3	0.093	0.425	2.2e-58
0 CD4+ CM	NDFIP1	7.4e-63	-2.3	0.134	0.493	2.5e-58
0 CD4+ CM	SNRPB	7.8e-63	-4.2	0.075	0.435	2.6e-58
0 CD4+ CM	XBP1	8.6e-63	-2.7	0.111	0.455	2.9e-58
0 CD4+ CM	NDUFB2	9e-63	-3.9	0.118	0.478	3e-58
0 CD4+ CM	MDH2	1.1e-62	-3.1	0.085	0.431	3.6e-58
0 CD4+ CM	TBCA	1.4e-62	-1.7	0.112	0.462	4.8e-58
0 CD4+ CM	NKG7	1.6e-62	-139.2	0.704	0.643	5.4e-58
0 CD4+ CM	STRAP	1.9e-62	-1.2	0.067	0.402	6.2e-58
0 CD4+ CM	TNFRSF14	1.9e-62	-1.6	0.086	0.407	6.4e-58
0 CD4+ CM	PIK3IP1	2.1e-62	-3.3	0.117	0.477	7e-58
0 CD4+ CM	CD2	2.7e-62	-7.2	0.135	0.488	9e-58
0 CD4+ CM	FLT3LG	3.3e-62	-3	0.118	0.447	1.1e-57
0 CD4+ CM	POLR1D	4.3e-62	-1.7	0.076	0.402	1.4e-57
0 CD4+ CM	VPS28	5.8e-62	-1.1	0.082	0.416	2e-57
0 CD4+ CM	CLEC2B	7.8e-62	-8.5	0.122	0.483	2.6e-57
0 CD4+ CM	PSMB9	8.6e-62	-13.4	0.173	0.533	2.9e-57
0 CD4+ CM	CAST	1e-61	-10.4	0.161	0.487	3.4e-57
0 CD4+ CM	TRA2B	1.1e-61	-6.5	0.102	0.445	3.6e-57
0 CD4+ CM	MCL1	1.1e-61	-12.5	0.141	0.505	3.6e-57
0 CD4+ CM	ATP5ME	1.1e-61	-1.3	0.095	0.444	3.7e-57
0 CD4+ CM	TMEM50A	1.5e-61	-1.5	0.087	0.439	5.2e-57
0 CD4+ CM	DEK	1.6e-61	-9.9	0.08	0.392	5.5e-57
0 CD4+ CM	C4orf3	2e-61	-1.4	0.11	0.455	6.6e-57
0 CD4+ CM	MED10	2.5e-61	-1.1	0.074	0.436	8.4e-57
0 CD4+ CM	EIF4H	3.3e-61	-1.7	0.096	0.432	1.1e-56
0 CD4+ CM	GIMAP7	3.6e-61	-4.3	0.135	0.472	1.2e-56
0 CD4+ CM	H2AFZ	3.7e-61	-42.6	0.087	0.416	1.2e-56
0 CD4+ CM	ATP5F1A	3.7e-61	-4.9	0.125	0.492	1.2e-56
0 CD4+ CM	MCUB	3.8e-61	-1.9	0.104	0.432	1.3e-56
0 CD4+ CM	BIN1	3.9e-61	-2	0.105	0.458	1.3e-56
0 CD4+ CM	ARPC5L	4.9e-61	-2.3	0.076	0.406	1.6e-56
0 CD4+ CM	TRMT112	5.5e-61	-1.6	0.096	0.443	1.9e-56
0 CD4+ CM	SUMO1	1.1e-60	-1.4	0.075	0.395	3.6e-56
0 CD4+ CM	CD53	1.2e-60	-2.7	0.12	0.463	4.1e-56
0 CD4+ CM	SELENOK	1.3e-60	-3.6	0.08	0.449	4.4e-56
0 CD4+ CM	PTPRCAP	1.5e-60	-3.7	0.114	0.475	5e-56
0 CD4+ CM	NDUFA12	2.1e-60	-1.7	0.073	0.382	7.2e-56
0 CD4+ CM	ENO1	3.2e-60	-11	0.153	0.522	1.1e-55
0 CD4+ CM	PDCD4	3.2e-60	-2.3	0.104	0.447	1.1e-55
0 CD4+ CM	ARL4C	3.3e-60	-4.6	0.1	0.451	1.1e-55
0 CD4+ CM	SIGIRR	3.4e-60	-1.3	0.093	0.438	1.2e-55
0 CD4+ CM	BZW1	4e-60	-5.5	0.113	0.447	1.3e-55
0 CD4+ CM	SPOCK2	5.2e-60	-5.7	0.115	0.49	1.8e-55
0 CD4+ CM	PAIP2	6.6e-60	-1.9	0.115	0.49	2.2e-55
0 CD4+ CM	PSMB8	6.8e-60	-4.8	0.118	0.472	2.3e-55
0 CD4+ CM	COX7B	7.7e-60	-4	0.111	0.461	2.6e-55
0 CD4+ CM	YWHAQ	9.8e-60	-5.6	0.125	0.479	3.3e-55
0 CD4+ CM	ATP5PB	1.1e-59	-3.7	0.101	0.444	3.6e-55
0 CD4+ CM	FNBP1	1.2e-59	-2.9	0.084	0.394	3.9e-55
0 CD4+ CM	ADD3	1.2e-59	-1.8	0.134	0.463	3.9e-55
0 CD4+ CM	CELF2	1.7e-59	-2.4	0.136	0.471	5.8e-55
0 CD4+ CM	MTRNR2L12	1.8e-59	-426.3	0.996	0.994	6e-55
0 CD4+ CM	RAB2A	1.9e-59	-1	0.06	0.366	6.4e-55
0 CD4+ CM	DRAP1	2.1e-59	-3.4	0.104	0.441	7e-55
0 CD4+ CM	RALY	2.4e-59	-4.7	0.09	0.432	8.1e-55
0 CD4+ CM	COPS9	2.4e-59	-0.9	0.065	0.372	8.2e-55
0 CD4+ CM	CMPK1	3.1e-59	-1.1	0.086	0.409	1e-54
0 CD4+ CM	ARID4B	3.9e-59	-1.8	0.086	0.41	1.3e-54
0 CD4+ CM	NEDD8	4.4e-59	-1.2	0.09	0.403	1.5e-54
0 CD4+ CM	SF3B6	5.3e-59	-2.8	0.072	0.403	1.8e-54
0 CD4+ CM	CRIP1	5.5e-59	-7.5	0.127	0.451	1.8e-54
0 CD4+ CM	PHB2	6e-59	-3.4	0.124	0.488	2e-54
0 CD4+ CM	HNRNPUL1	8e-59	-1.3	0.083	0.401	2.7e-54
0 CD4+ CM	LAT	1.2e-58	-2	0.089	0.412	4.1e-54
0 CD4+ CM	S100A10	1.5e-58	-150.9	0.373	0.767	5.1e-54
0 CD4+ CM	IKZF1	1.6e-58	-2	0.125	0.467	5.3e-54
0 CD4+ CM	PIK3R1	2e-58	-4.9	0.153	0.492	6.6e-54
0 CD4+ CM	MBP	2.4e-58	-1.7	0.102	0.423	7.9e-54
0 CD4+ CM	ATP5F1B	2.7e-58	-8.3	0.127	0.529	8.9e-54
0 CD4+ CM	UFC1	2.7e-58	-1.6	0.11	0.469	9e-54
0 CD4+ CM	TAGLN2	2.8e-58	-65	0.326	0.694	9.4e-54
0 CD4+ CM	PRKCH	2.8e-58	-1.5	0.11	0.419	9.5e-54
0 CD4+ CM	NAP1L1	3.2e-58	-6.7	0.136	0.469	1.1e-53
0 CD4+ CM	UQCRQ	3.6e-58	-4.7	0.086	0.423	1.2e-53
0 CD4+ CM	RTRAF	3.9e-58	-2.9	0.092	0.445	1.3e-53
0 CD4+ CM	CAMLG	4.5e-58	-1	0.054	0.343	1.5e-53
0 CD4+ CM	SSBP1	4.7e-58	-0.9	0.087	0.378	1.6e-53
0 CD4+ CM	FBL	5.5e-58	-1.6	0.112	0.446	1.9e-53
0 CD4+ CM	NSD3	5.6e-58	-1.3	0.097	0.404	1.9e-53
0 CD4+ CM	MEAF6	5.8e-58	-0.7	0.059	0.328	2e-53
0 CD4+ CM	METTL26	8e-58	-0.8	0.07	0.353	2.7e-53
0 CD4+ CM	LCP2	1e-57	-3.6	0.113	0.417	3.4e-53
0 CD4+ CM	TMED10	1.1e-57	-2.2	0.1	0.435	3.7e-53
0 CD4+ CM	PPP1CC	1.3e-57	-1.7	0.089	0.414	4.3e-53
0 CD4+ CM	RSL1D1	1.3e-57	-2.1	0.126	0.471	4.5e-53
0 CD4+ CM	SNRPF	1.4e-57	-2.1	0.077	0.384	4.6e-53
0 CD4+ CM	POMP	2.5e-57	-1.8	0.087	0.411	8.3e-53
0 CD4+ CM	JUN	2.5e-57	-82.7	0.327	0.685	8.5e-53
0 CD4+ CM	GABARAP	3.1e-57	-29.5	0.22	0.672	1e-52
0 CD4+ CM	CD3G	3.9e-57	-3.1	0.154	0.492	1.3e-52
0 CD4+ CM	SBDS	3.9e-57	-5	0.098	0.474	1.3e-52
0 CD4+ CM	C11orf58	5.7e-57	-1.5	0.11	0.48	1.9e-52
0 CD4+ CM	PSME2	6e-57	-19.5	0.162	0.512	2e-52
0 CD4+ CM	MAP1LC3B	7.3e-57	-3.8	0.101	0.439	2.4e-52
0 CD4+ CM	VAMP2	7.6e-57	-1.8	0.07	0.415	2.5e-52
0 CD4+ CM	MGAT4A	8.4e-57	-2.6	0.124	0.471	2.8e-52
0 CD4+ CM	STAT3	8.9e-57	-1.9	0.086	0.385	3e-52
0 CD4+ CM	GADD45B	9.1e-57	-40.6	0.069	0.41	3.1e-52
0 CD4+ CM	ANXA6	9.3e-57	-3.3	0.151	0.469	3.1e-52
0 CD4+ CM	CST7	1e-56	-27.2	0.275	0.482	3.4e-52
0 CD4+ CM	RIPOR2	1.7e-56	-2.9	0.171	0.479	5.7e-52
0 CD4+ CM	LSM14A	2.4e-56	-1	0.092	0.395	7.9e-52
0 CD4+ CM	ANXA1	2.6e-56	-41.3	0.23	0.559	8.6e-52
0 CD4+ CM	CALM2	2.8e-56	-69.3	0.189	0.565	9.3e-52
0 CD4+ CM	TUBB	3.7e-56	-92.5	0.123	0.442	1.2e-51
0 CD4+ CM	BCLAF1	4e-56	-2.8	0.127	0.453	1.3e-51
0 CD4+ CM	ATP6V0E1	4.2e-56	-2.8	0.088	0.404	1.4e-51
0 CD4+ CM	HIST1H4C	4.8e-56	-105.5	0.123	0.438	1.6e-51
0 CD4+ CM	TUBA1A	5.7e-56	-33.2	0.136	0.501	1.9e-51
0 CD4+ CM	TAX1BP1	7.6e-56	-1.5	0.101	0.426	2.6e-51
0 CD4+ CM	RPL22L1	7.7e-56	-1.5	0.082	0.379	2.6e-51
0 CD4+ CM	TMEM59	8e-56	-1.7	0.099	0.462	2.7e-51
0 CD4+ CM	PPP3CC	8.1e-56	-1.1	0.088	0.393	2.7e-51
0 CD4+ CM	SF3B5	8.4e-56	-8.7	0.094	0.463	2.8e-51
0 CD4+ CM	PET100	8.6e-56	-0.9	0.075	0.374	2.9e-51
0 CD4+ CM	FNBP4	9.6e-56	-1	0.089	0.384	3.2e-51
0 CD4+ CM	OTUB1	9.7e-56	-0.9	0.062	0.372	3.3e-51
0 CD4+ CM	TSPO	1e-55	-12.5	0.123	0.481	3.4e-51
0 CD4+ CM	S100A6	1e-55	-96.7	0.463	0.842	3.4e-51
0 CD4+ CM	LSM7	1.1e-55	-1.6	0.093	0.437	3.6e-51
0 CD4+ CM	PKM	1.5e-55	-20.5	0.136	0.491	5e-51
0 CD4+ CM	LAMP1	1.7e-55	-1	0.082	0.406	5.7e-51
0 CD4+ CM	PSMC5	1.9e-55	-1.5	0.064	0.353	6.4e-51
0 CD4+ CM	CD47	2e-55	-1.2	0.101	0.4	6.6e-51
0 CD4+ CM	TBRG1	2e-55	-0.7	0.061	0.349	6.6e-51
0 CD4+ CM	WDR1	2.1e-55	-2.8	0.104	0.413	7e-51
0 CD4+ CM	TCF25	2.2e-55	-2.3	0.088	0.4	7.3e-51
0 CD4+ CM	BCAP31	2.2e-55	-1.1	0.078	0.367	7.4e-51
0 CD4+ CM	YME1L1	2.5e-55	-0.8	0.075	0.348	8.3e-51
0 CD4+ CM	VDAC2	2.5e-55	-2.8	0.082	0.395	8.3e-51
0 CD4+ CM	HMGB2	2.6e-55	-58.6	0.083	0.399	8.8e-51
0 CD4+ CM	NUCKS1	2.7e-55	-1.3	0.093	0.369	9e-51
0 CD4+ CM	VAPA	2.9e-55	-1.1	0.083	0.402	9.8e-51
0 CD4+ CM	ZNF207	3.5e-55	-0.9	0.094	0.371	1.2e-50
0 CD4+ CM	APH1A	3.5e-55	-1.6	0.069	0.377	1.2e-50
0 CD4+ CM	NDUFA6	3.5e-55	-1.1	0.064	0.36	1.2e-50
0 CD4+ CM	CYTH1	4.2e-55	-1.2	0.122	0.426	1.4e-50
0 CD4+ CM	ARF5	4.2e-55	-4.6	0.096	0.468	1.4e-50
0 CD4+ CM	PPP2R5C	5.2e-55	-3.9	0.115	0.428	1.7e-50
0 CD4+ CM	SET	5.2e-55	-1.6	0.093	0.407	1.8e-50
0 CD4+ CM	SLC9A3R1	6e-55	-9.2	0.136	0.45	2e-50
0 CD4+ CM	PPP2R1A	6.1e-55	-1.1	0.064	0.329	2.1e-50
0 CD4+ CM	KHDRBS1	8.5e-55	-1.2	0.076	0.377	2.8e-50
0 CD4+ CM	TMEM219	9.2e-55	-0.9	0.074	0.349	3.1e-50
0 CD4+ CM	COPE	9.2e-55	-1.9	0.082	0.398	3.1e-50
0 CD4+ CM	SPSB3	1e-54	-0.8	0.046	0.341	3.4e-50
0 CD4+ CM	SHISA5	1e-54	-1.2	0.081	0.385	3.5e-50
0 CD4+ CM	ATP5F1C	1.1e-54	-2.8	0.081	0.389	3.6e-50
0 CD4+ CM	EAPP	1.9e-54	-0.8	0.056	0.335	6.4e-50
0 CD4+ CM	TMEM123	2e-54	-3.1	0.203	0.507	6.7e-50
0 CD4+ CM	TMED2	3.3e-54	-4.6	0.098	0.447	1.1e-49
0 CD4+ CM	TECR	3.3e-54	-1.8	0.078	0.398	1.1e-49
0 CD4+ CM	BSG	3.7e-54	-1.1	0.077	0.377	1.2e-49
0 CD4+ CM	NCBP2-AS2	4.6e-54	-0.7	0.053	0.324	1.5e-49
0 CD4+ CM	RAD21	4.6e-54	-5.6	0.115	0.383	1.6e-49
0 CD4+ CM	AUP1	4.9e-54	-1	0.074	0.38	1.7e-49
0 CD4+ CM	HNRNPF	5.8e-54	-3.3	0.108	0.412	1.9e-49
0 CD4+ CM	VCP	6.6e-54	-1.2	0.067	0.363	2.2e-49
0 CD4+ CM	SNRPA	8e-54	-1.2	0.074	0.352	2.7e-49
0 CD4+ CM	DBI	9.7e-54	-17.8	0.116	0.458	3.3e-49
0 CD4+ CM	DAD1	1.4e-53	-3.9	0.092	0.407	4.6e-49
0 CD4+ CM	PSMD7	1.4e-53	-2	0.057	0.356	4.7e-49
0 CD4+ CM	SH3BGRL	1.6e-53	-4.5	0.099	0.441	5.4e-49
0 CD4+ CM	FAM96B	1.6e-53	-0.8	0.075	0.341	5.5e-49
0 CD4+ CM	SSU72	1.7e-53	-1.2	0.094	0.424	5.6e-49
0 CD4+ CM	ISG20	1.9e-53	-12.5	0.12	0.501	6.2e-49
0 CD4+ CM	SKAP1	2.9e-53	-1.6	0.11	0.392	9.7e-49
0 CD4+ CM	MAPK1IP1L	3.6e-53	-1.6	0.077	0.375	1.2e-48
0 CD4+ CM	RBMX	3.7e-53	-3.6	0.088	0.428	1.2e-48
0 CD4+ CM	FOXP1	3.8e-53	-2.9	0.118	0.421	1.3e-48
0 CD4+ CM	PSMB6	3.8e-53	-1.3	0.077	0.38	1.3e-48
0 CD4+ CM	RHOH	3.9e-53	-1.9	0.082	0.394	1.3e-48
0 CD4+ CM	NME2	4e-53	-7.3	0.104	0.422	1.4e-48
0 CD4+ CM	CBX3	4.4e-53	-1.4	0.082	0.362	1.5e-48
0 CD4+ CM	CCT4	4.8e-53	-1	0.084	0.382	1.6e-48
0 CD4+ CM	FIS1	5e-53	-1.2	0.088	0.418	1.7e-48
0 CD4+ CM	OCIAD2	5.3e-53	-1	0.061	0.35	1.8e-48
0 CD4+ CM	TCEA1	5.3e-53	-2.8	0.109	0.429	1.8e-48
0 CD4+ CM	NOSIP	5.4e-53	-13.5	0.17	0.464	1.8e-48
0 CD4+ CM	PSIP1	5.4e-53	-1.6	0.109	0.397	1.8e-48
0 CD4+ CM	GNAS	6.9e-53	-1.3	0.069	0.342	2.3e-48
0 CD4+ CM	RSRP1	6.9e-53	-1.5	0.118	0.422	2.3e-48
0 CD4+ CM	IL10RA	8.1e-53	-3	0.092	0.39	2.7e-48
0 CD4+ CM	NONO	1.2e-52	-1.2	0.089	0.353	4.1e-48
0 CD4+ CM	CD6	1.2e-52	-2.9	0.084	0.396	4.2e-48
0 CD4+ CM	SRP9	1.6e-52	-1.9	0.117	0.422	5.5e-48
0 CD4+ CM	TSTD1	1.7e-52	-0.9	0.061	0.351	5.6e-48
0 CD4+ CM	ZFP36	1.8e-52	-78	0.317	0.725	6.1e-48
0 CD4+ CM	RASGRP2	2e-52	-1.7	0.071	0.354	6.7e-48
0 CD4+ CM	DSTN	2e-52	-1.9	0.099	0.412	6.8e-48
0 CD4+ CM	ATP5MF	2.5e-52	-7	0.099	0.43	8.5e-48
0 CD4+ CM	PGAM1	2.7e-52	-7.4	0.087	0.401	9.1e-48
0 CD4+ CM	PPIG	2.9e-52	-1	0.057	0.344	9.6e-48
0 CD4+ CM	MRPL57	3e-52	-0.8	0.056	0.3	1e-47
0 CD4+ CM	SNRPD1	3.8e-52	-2.2	0.057	0.322	1.3e-47
0 CD4+ CM	PYURF	3.9e-52	-0.9	0.07	0.386	1.3e-47
0 CD4+ CM	NOL7	4.2e-52	-1	0.066	0.374	1.4e-47
0 CD4+ CM	PRMT2	4.7e-52	-1.9	0.12	0.45	1.6e-47
0 CD4+ CM	ATP5PD	5.1e-52	-2	0.113	0.43	1.7e-47
0 CD4+ CM	RHOG	6.1e-52	-6.8	0.088	0.399	2e-47
0 CD4+ CM	LYAR	6.3e-52	-3.7	0.09	0.381	2.1e-47
0 CD4+ CM	ADGRE5	6.5e-52	-7.7	0.107	0.446	2.2e-47
0 CD4+ CM	ARHGAP15	6.7e-52	-2.3	0.118	0.446	2.2e-47
0 CD4+ CM	ATP5PF	7.2e-52	-2.8	0.098	0.413	2.4e-47
0 CD4+ CM	DDX6	7.3e-52	-1.2	0.123	0.417	2.4e-47
0 CD4+ CM	SYNE2	9.6e-52	-3.1	0.143	0.449	3.2e-47
0 CD4+ CM	FCMR	9.7e-52	-4.6	0.099	0.396	3.2e-47
0 CD4+ CM	TBCB	1e-51	-0.9	0.065	0.346	3.5e-47
0 CD4+ CM	TRABD	1.2e-51	-0.9	0.059	0.331	3.9e-47
0 CD4+ CM	SNRPG	1.2e-51	-1.5	0.067	0.363	4.2e-47
0 CD4+ CM	RNF213	1.5e-51	-2	0.122	0.409	4.9e-47
0 CD4+ CM	RGS10	1.5e-51	-11.6	0.095	0.424	5.1e-47
0 CD4+ CM	BRK1	1.6e-51	-4.3	0.101	0.422	5.2e-47
0 CD4+ CM	GHITM	1.8e-51	-2.8	0.071	0.387	5.9e-47
0 CD4+ CM	GNB2	1.9e-51	-6.9	0.105	0.464	6.3e-47
0 CD4+ CM	MYH9	2.2e-51	-6.6	0.154	0.498	7.5e-47
0 CD4+ CM	RHOF	2.3e-51	-1	0.071	0.36	7.8e-47
0 CD4+ CM	RAP1A	2.4e-51	-1.1	0.086	0.375	8.2e-47
0 CD4+ CM	DDIT4	2.7e-51	-52.5	0.13	0.49	8.9e-47
0 CD4+ CM	LRRFIP1	2.8e-51	-5.2	0.121	0.462	9.3e-47
0 CD4+ CM	SELENOT	2.9e-51	-0.8	0.064	0.327	9.8e-47
0 CD4+ CM	IL7R	3e-51	-58.7	0.426	0.627	1e-46
0 CD4+ CM	PSMB10	3.1e-51	-5.4	0.09	0.404	1e-46
0 CD4+ CM	NDUFB7	3.1e-51	-1.1	0.083	0.385	1.1e-46
0 CD4+ CM	PA2G4	3.3e-51	-1.2	0.086	0.38	1.1e-46
0 CD4+ CM	RAD23A	3.3e-51	-0.8	0.074	0.352	1.1e-46
0 CD4+ CM	ANAPC11	3.3e-51	-1.5	0.057	0.314	1.1e-46
0 CD4+ CM	MZT2A	3.4e-51	-6.6	0.083	0.392	1.2e-46
0 CD4+ CM	CAPN2	3.7e-51	-3	0.104	0.418	1.2e-46
0 CD4+ CM	IDS	3.8e-51	-1.6	0.08	0.382	1.3e-46
0 CD4+ CM	LAMTOR1	5e-51	-3.1	0.074	0.351	1.7e-46
0 CD4+ CM	DDX39A	5.5e-51	-3.7	0.057	0.325	1.8e-46
0 CD4+ CM	TOMM22	5.5e-51	-1	0.059	0.363	1.8e-46
0 CD4+ CM	HSPE1	5.6e-51	-1.9	0.063	0.376	1.9e-46
0 CD4+ CM	PSMB3	6.2e-51	-2	0.084	0.389	2.1e-46
0 CD4+ CM	TRAM1	7.1e-51	-3.1	0.12	0.451	2.4e-46
0 CD4+ CM	EML4	1.4e-50	-3.1	0.102	0.413	4.8e-46
0 CD4+ CM	C8orf59	1.5e-50	-1.5	0.074	0.36	5.1e-46
0 CD4+ CM	RASSF5	1.6e-50	-1.2	0.087	0.381	5.3e-46
0 CD4+ CM	PIM1	1.8e-50	-5.1	0.114	0.426	6.1e-46
0 CD4+ CM	KLF3	1.9e-50	-4.5	0.108	0.423	6.3e-46
0 CD4+ CM	TERF2IP	2e-50	-1	0.089	0.398	6.7e-46
0 CD4+ CM	R3HDM4	2.1e-50	-0.8	0.065	0.324	7.2e-46
0 CD4+ CM	GNLY	2.4e-50	-241.9	0.867	0.659	8.1e-46
0 CD4+ CM	SMCHD1	2.5e-50	-2	0.145	0.452	8.5e-46
0 CD4+ CM	NDUFA3	2.7e-50	-1.1	0.092	0.388	9e-46
0 CD4+ CM	GNG2	3.1e-50	-1.6	0.115	0.391	1e-45
0 CD4+ CM	DNAJB1	3.3e-50	-37.1	0.186	0.574	1.1e-45
0 CD4+ CM	IRF1	3.7e-50	-11.5	0.14	0.455	1.2e-45
0 CD4+ CM	TPI1	3.9e-50	-15.4	0.157	0.529	1.3e-45
0 CD4+ CM	WAS	4.8e-50	-2.4	0.101	0.417	1.6e-45
0 CD4+ CM	RBM25	4.8e-50	-1.2	0.106	0.384	1.6e-45
0 CD4+ CM	GGNBP2	5e-50	-1	0.07	0.364	1.7e-45
0 CD4+ CM	SLC3A2	5.1e-50	-1.5	0.053	0.328	1.7e-45
0 CD4+ CM	H2AFV	5.3e-50	-11.8	0.081	0.377	1.8e-45
0 CD4+ CM	RNF126	5.6e-50	-0.7	0.053	0.323	1.9e-45
0 CD4+ CM	UCP2	6e-50	-15	0.157	0.487	2e-45
0 CD4+ CM	ARHGAP45	6.6e-50	-1	0.068	0.36	2.2e-45
0 CD4+ CM	TUFM	1e-49	-1.2	0.079	0.371	3.4e-45
0 CD4+ CM	PCNP	1e-49	-0.8	0.081	0.359	3.5e-45
0 CD4+ CM	ARRB2	1.1e-49	-5.7	0.093	0.412	3.6e-45
0 CD4+ CM	DNAJC8	1.2e-49	-0.8	0.068	0.334	3.9e-45
0 CD4+ CM	BUD31	1.7e-49	-0.9	0.047	0.312	5.8e-45
0 CD4+ CM	GPBP1	1.9e-49	-0.9	0.084	0.376	6.4e-45
0 CD4+ CM	MTDH	2.1e-49	-9.6	0.083	0.411	7e-45
0 CD4+ CM	CYCS	2.3e-49	-2	0.076	0.368	7.6e-45
0 CD4+ CM	VAMP8	2.4e-49	-7.4	0.106	0.433	8.2e-45
0 CD4+ CM	ACP1	2.5e-49	-0.7	0.063	0.347	8.5e-45
0 CD4+ CM	ZYX	2.6e-49	-9.7	0.109	0.431	8.6e-45
0 CD4+ CM	TAGAP	2.8e-49	-3.9	0.107	0.394	9.3e-45
0 CD4+ CM	TMEM243	2.8e-49	-0.6	0.052	0.284	9.5e-45
0 CD4+ CM	RPS17	3.4e-49	-0.6	0.06	0.287	1.1e-44
0 CD4+ CM	SIVA1	3.5e-49	-3.3	0.055	0.326	1.2e-44
0 CD4+ CM	PLP2	3.5e-49	-13.5	0.12	0.408	1.2e-44
0 CD4+ CM	DNAJA1	3.6e-49	-2.2	0.069	0.345	1.2e-44
0 CD4+ CM	CWC15	4.1e-49	-0.6	0.041	0.287	1.4e-44
0 CD4+ CM	SF3A2	4.1e-49	-0.9	0.06	0.366	1.4e-44
0 CD4+ CM	EIF1B	4.4e-49	-1.1	0.068	0.35	1.5e-44
0 CD4+ CM	NDUFAB1	4.4e-49	-0.6	0.047	0.296	1.5e-44
0 CD4+ CM	BCAS2	6e-49	-0.9	0.049	0.309	2e-44
0 CD4+ CM	SP100	6.1e-49	-1.1	0.1	0.407	2e-44
0 CD4+ CM	SDF4	7.6e-49	-0.8	0.056	0.299	2.5e-44
0 CD4+ CM	USP15	7.9e-49	-1.2	0.1	0.384	2.6e-44
0 CD4+ CM	SCAF11	9.9e-49	-1	0.086	0.361	3.3e-44
0 CD4+ CM	CYFIP2	1.3e-48	-1.1	0.093	0.39	4.4e-44
0 CD4+ CM	SNRPC	1.3e-48	-0.8	0.049	0.314	4.4e-44
0 CD4+ CM	FOS	1.3e-48	-112.9	0.407	0.691	4.4e-44
0 CD4+ CM	SEM1	1.4e-48	-1.1	0.065	0.334	4.8e-44
0 CD4+ CM	BUB3	1.5e-48	-1	0.073	0.321	5.1e-44
0 CD4+ CM	ATP6AP2	1.6e-48	-0.9	0.071	0.352	5.5e-44
0 CD4+ CM	MAX	2e-48	-0.8	0.075	0.347	6.8e-44
0 CD4+ CM	SYTL1	2.4e-48	-1.1	0.069	0.351	8e-44
0 CD4+ CM	MAT2B	2.4e-48	-0.8	0.075	0.329	8e-44
0 CD4+ CM	AIP	2.5e-48	-0.7	0.06	0.318	8.4e-44
0 CD4+ CM	SEC61G	2.5e-48	-20.5	0.113	0.506	8.5e-44
0 CD4+ CM	GZMH	2.9e-48	-31.2	0.254	0.418	9.7e-44
0 CD4+ CM	DDOST	2.9e-48	-2.8	0.056	0.346	9.7e-44
0 CD4+ CM	ARHGAP4	3.1e-48	-0.9	0.052	0.347	1e-43
0 CD4+ CM	FOXN3	4e-48	-0.6	0.056	0.284	1.3e-43
0 CD4+ CM	OXA1L	4.1e-48	-1.5	0.074	0.37	1.4e-43
0 CD4+ CM	WASHC1	4.8e-48	-0.9	0.064	0.339	1.6e-43
0 CD4+ CM	HSPA9	5.1e-48	-1	0.075	0.361	1.7e-43
0 CD4+ CM	ARF6	5.2e-48	-9.6	0.068	0.363	1.8e-43
0 CD4+ CM	ARPC5	5.5e-48	-9.6	0.125	0.422	1.8e-43
0 CD4+ CM	TNFAIP3	5.9e-48	-51.2	0.239	0.574	2e-43
0 CD4+ CM	AHNAK	9e-48	-16.5	0.195	0.491	3e-43
0 CD4+ CM	EZR	9.2e-48	-10.1	0.141	0.484	3.1e-43
0 CD4+ CM	ZFP36L1	1.1e-47	-42.5	0.106	0.467	3.6e-43
0 CD4+ CM	PAPOLA	1.1e-47	-2.7	0.091	0.395	3.8e-43
0 CD4+ CM	PPP1R15A	1.3e-47	-24.8	0.133	0.447	4.3e-43
0 CD4+ CM	CCDC59	1.4e-47	-1	0.058	0.323	4.8e-43
0 CD4+ CM	MAGOH	1.7e-47	-0.7	0.058	0.326	5.6e-43
0 CD4+ CM	HADHA	1.8e-47	-1.6	0.093	0.372	6.1e-43
0 CD4+ CM	RNF7	2.3e-47	-0.9	0.072	0.365	7.7e-43
0 CD4+ CM	COX5A	2.4e-47	-6.8	0.098	0.436	8.1e-43
0 CD4+ CM	KPNB1	2.7e-47	-0.7	0.066	0.318	9e-43
0 CD4+ CM	ATP6V1F	2.9e-47	-4.2	0.067	0.355	9.6e-43
0 CD4+ CM	TUBA1B	3.1e-47	-175.5	0.126	0.459	1e-42
0 CD4+ CM	CCDC12	3.3e-47	-1	0.044	0.288	1.1e-42
0 CD4+ CM	PSMA6	3.4e-47	-1	0.057	0.312	1.1e-42
0 CD4+ CM	MZT2B	3.9e-47	-1.4	0.059	0.307	1.3e-42
0 CD4+ CM	COX14	4.5e-47	-0.7	0.066	0.314	1.5e-42
0 CD4+ CM	CFLAR	4.6e-47	-1.2	0.082	0.34	1.5e-42
0 CD4+ CM	EIF3I	4.8e-47	-1.2	0.084	0.366	1.6e-42
0 CD4+ CM	G3BP2	5.3e-47	-1.3	0.092	0.388	1.8e-42
0 CD4+ CM	TRAPPC1	5.5e-47	-2.8	0.093	0.4	1.9e-42
0 CD4+ CM	RHBDD2	6.9e-47	-0.8	0.034	0.255	2.3e-42
0 CD4+ CM	DHRS7	6.9e-47	-1.1	0.082	0.355	2.3e-42
0 CD4+ CM	CLK1	7.1e-47	-0.9	0.065	0.325	2.4e-42
0 CD4+ CM	CASP4	9.2e-47	-1.1	0.067	0.325	3.1e-42
0 CD4+ CM	MPHOSPH8	1.1e-46	-1.1	0.082	0.379	3.6e-42
0 CD4+ CM	C6orf48	1.4e-46	-1.1	0.06	0.304	4.5e-42
0 CD4+ CM	IER2	1.4e-46	-51.4	0.187	0.636	4.5e-42
0 CD4+ CM	U2SURP	1.7e-46	-0.8	0.068	0.314	5.6e-42
0 CD4+ CM	ACTR3	2e-46	-6.5	0.159	0.467	6.7e-42
0 CD4+ CM	RPS27L	2.3e-46	-2.7	0.085	0.376	7.8e-42
0 CD4+ CM	TOMM5	2.7e-46	-0.7	0.057	0.329	9e-42
0 CD4+ CM	MMADHC	2.7e-46	-0.9	0.048	0.256	9.2e-42
0 CD4+ CM	SMIM26	2.8e-46	-0.9	0.067	0.332	9.5e-42
0 CD4+ CM	TUBA4A	2.9e-46	-2.4	0.067	0.355	9.6e-42
0 CD4+ CM	SRRM2	2.9e-46	-1.3	0.071	0.334	9.8e-42
0 CD4+ CM	PNPLA2	3.1e-46	-0.8	0.061	0.328	1.1e-41
0 CD4+ CM	SF3A1	3.3e-46	-0.8	0.066	0.337	1.1e-41
0 CD4+ CM	PCIF1	3.3e-46	-0.7	0.045	0.292	1.1e-41
0 CD4+ CM	DUSP2	3.5e-46	-53.4	0.157	0.51	1.2e-41
0 CD4+ CM	MAPRE2	3.8e-46	-2.3	0.068	0.336	1.3e-41
0 CD4+ CM	EIF1AX	4.3e-46	-0.9	0.073	0.342	1.4e-41
0 CD4+ CM	SNRPA1	4.6e-46	-0.9	0.041	0.298	1.5e-41
0 CD4+ CM	FAM49B	5.7e-46	-3.3	0.103	0.39	1.9e-41
0 CD4+ CM	PHF1	5.7e-46	-0.8	0.051	0.323	1.9e-41
0 CD4+ CM	ILF2	5.8e-46	-1.5	0.067	0.364	1.9e-41
0 CD4+ CM	RAC1	6.1e-46	-18.5	0.1	0.429	2e-41
0 CD4+ CM	CCDC69	6.1e-46	-0.8	0.065	0.322	2e-41
0 CD4+ CM	NDUFC1	7.3e-46	-0.6	0.061	0.296	2.5e-41
0 CD4+ CM	VPS51	8.2e-46	-0.8	0.066	0.34	2.7e-41
0 CD4+ CM	CITED2	9.1e-46	-15.7	0.1	0.397	3.1e-41
0 CD4+ CM	PRKCSH	9.3e-46	-0.6	0.045	0.267	3.1e-41
0 CD4+ CM	COX7A2L	9.4e-46	-1.4	0.092	0.39	3.1e-41
0 CD4+ CM	BRD2	1e-45	-0.9	0.058	0.308	3.4e-41
0 CD4+ CM	AP2M1	1e-45	-0.9	0.077	0.357	3.5e-41
0 CD4+ CM	LIME1	1.1e-45	-1.5	0.076	0.359	3.6e-41
0 CD4+ CM	RBX1	1.1e-45	-2.8	0.064	0.311	3.7e-41
0 CD4+ CM	TMC6	1.4e-45	-0.7	0.049	0.3	4.6e-41
0 CD4+ CM	VIM	1.4e-45	-250	0.607	0.883	4.7e-41
0 CD4+ CM	MRPL54	1.4e-45	-1.1	0.064	0.363	4.7e-41
0 CD4+ CM	TCF7	1.6e-45	-4.3	0.127	0.378	5.4e-41
0 CD4+ CM	PRDX5	1.7e-45	-2.3	0.084	0.381	5.8e-41
0 CD4+ CM	SNRPD3	1.9e-45	-0.8	0.057	0.286	6.3e-41
0 CD4+ CM	RNF166	2.5e-45	-0.9	0.056	0.326	8.4e-41
0 CD4+ CM	DDX21	2.7e-45	-3.8	0.08	0.331	9.1e-41
0 CD4+ CM	UBXN4	2.9e-45	-0.9	0.088	0.363	9.8e-41
0 CD4+ CM	TAF1D	3.2e-45	-1	0.082	0.345	1.1e-40
0 CD4+ CM	NDUFA5	3.6e-45	-0.6	0.048	0.305	1.2e-40
0 CD4+ CM	N4BP2L2	3.8e-45	-1.2	0.128	0.405	1.3e-40
0 CD4+ CM	ARIH2	4e-45	-0.7	0.064	0.323	1.3e-40
0 CD4+ CM	PPIB	4.7e-45	-78.2	0.258	0.73	1.6e-40
0 CD4+ CM	MYO1G	5.6e-45	-1.8	0.085	0.361	1.9e-40
0 CD4+ CM	PSMC1	6.6e-45	-0.4	0.031	0.223	2.2e-40
0 CD4+ CM	EPB41L4A-AS1	6.8e-45	-1.5	0.058	0.338	2.3e-40
0 CD4+ CM	SELL	6.9e-45	-19.2	0.23	0.478	2.3e-40
0 CD4+ CM	PDCD6	7.1e-45	-0.7	0.059	0.304	2.4e-40
0 CD4+ CM	UBE2N	7.2e-45	-0.8	0.058	0.312	2.4e-40
0 CD4+ CM	BNIP2	7.7e-45	-0.7	0.071	0.321	2.6e-40
0 CD4+ CM	PTP4A2	8.1e-45	-1.5	0.067	0.356	2.7e-40
0 CD4+ CM	CD164	8.5e-45	-3.9	0.097	0.364	2.8e-40
0 CD4+ CM	SLC2A3	9e-45	-16.7	0.083	0.365	3e-40
0 CD4+ CM	SH3KBP1	9.3e-45	-1	0.079	0.355	3.1e-40
0 CD4+ CM	BAX	9.7e-45	-6.6	0.072	0.346	3.3e-40
0 CD4+ CM	MAPRE1	1.1e-44	-0.5	0.038	0.255	3.5e-40
0 CD4+ CM	UBE2L3	1.1e-44	-0.9	0.073	0.359	3.6e-40
0 CD4+ CM	ABHD14B	1.2e-44	-1.1	0.066	0.339	4.2e-40
0 CD4+ CM	LINC00861	1.7e-44	-2.1	0.131	0.384	5.6e-40
0 CD4+ CM	NDUFA2	1.8e-44	-1	0.068	0.344	6.1e-40
0 CD4+ CM	NHP2	2e-44	-0.9	0.065	0.303	6.7e-40
0 CD4+ CM	PRPF38B	2.1e-44	-0.8	0.065	0.315	7e-40
0 CD4+ CM	SLC44A2	2.4e-44	-0.6	0.061	0.295	7.9e-40
0 CD4+ CM	CALR	2.5e-44	-40.3	0.203	0.598	8.4e-40
0 CD4+ CM	NDUFV1	2.5e-44	-0.9	0.068	0.331	8.4e-40
0 CD4+ CM	ITGA4	2.8e-44	-15.4	0.164	0.419	9.3e-40
0 CD4+ CM	HNRNPD	2.9e-44	-0.9	0.036	0.237	9.6e-40
0 CD4+ CM	WHAMM	2.9e-44	-1.7	0.053	0.294	9.7e-40
0 CD4+ CM	RCSD1	3.1e-44	-0.9	0.087	0.342	1e-39
0 CD4+ CM	PPP4C	3.1e-44	-0.8	0.05	0.303	1e-39
0 CD4+ CM	LSM8	3.4e-44	-0.8	0.081	0.352	1.1e-39
0 CD4+ CM	PSMG2	3.4e-44	-0.7	0.042	0.278	1.2e-39
0 CD4+ CM	PNRC2	3.7e-44	-0.7	0.08	0.331	1.2e-39
0 CD4+ CM	DYNLRB1	3.7e-44	-1.3	0.068	0.334	1.2e-39
0 CD4+ CM	SELENOF	4.4e-44	-2.7	0.089	0.352	1.5e-39
0 CD4+ CM	IMP3	4.5e-44	-0.7	0.058	0.311	1.5e-39
0 CD4+ CM	OSTF1	4.7e-44	-1.7	0.094	0.347	1.6e-39
0 CD4+ CM	C12orf75	4.7e-44	-10.6	0.07	0.35	1.6e-39
0 CD4+ CM	TNIP1	4.7e-44	-0.6	0.048	0.263	1.6e-39
0 CD4+ CM	METTL9	5.2e-44	-0.8	0.053	0.303	1.7e-39
0 CD4+ CM	CCT7	5.4e-44	-0.8	0.06	0.328	1.8e-39
0 CD4+ CM	C1orf43	6.6e-44	-0.6	0.043	0.266	2.2e-39
0 CD4+ CM	CCT2	6.8e-44	-0.6	0.05	0.276	2.3e-39
0 CD4+ CM	IQGAP1	6.9e-44	-2.3	0.107	0.368	2.3e-39
0 CD4+ CM	MT2A	7.9e-44	-34.5	0.11	0.422	2.7e-39
0 CD4+ CM	HNRNPR	8e-44	-1	0.082	0.349	2.7e-39
0 CD4+ CM	SFPQ	8.3e-44	-1.5	0.079	0.354	2.8e-39
0 CD4+ CM	DCTN3	8.4e-44	-0.8	0.055	0.316	2.8e-39
0 CD4+ CM	AKAP13	8.8e-44	-1.4	0.092	0.339	3e-39
0 CD4+ CM	GNG5	9.7e-44	-8.8	0.09	0.407	3.3e-39
0 CD4+ CM	HERPUD2	1e-43	-0.6	0.06	0.292	3.4e-39
0 CD4+ CM	ENY2	1e-43	-0.6	0.053	0.269	3.4e-39
0 CD4+ CM	ITGB7	1e-43	-1.8	0.064	0.319	3.5e-39
0 CD4+ CM	MRPL41	1.1e-43	-0.8	0.059	0.319	3.8e-39
0 CD4+ CM	KRAS	1.2e-43	-0.6	0.039	0.241	3.9e-39
0 CD4+ CM	TSC22D4	1.4e-43	-0.7	0.056	0.301	4.6e-39
0 CD4+ CM	SSB	1.4e-43	-0.8	0.06	0.317	4.8e-39
0 CD4+ CM	CDC42SE1	1.5e-43	-1.1	0.092	0.33	5e-39
0 CD4+ CM	PRELID1	1.6e-43	-12.9	0.111	0.419	5.4e-39
0 CD4+ CM	SSNA1	1.7e-43	-0.7	0.058	0.317	5.6e-39
0 CD4+ CM	CSNK1A1	1.7e-43	-0.7	0.069	0.312	5.6e-39
0 CD4+ CM	GRSF1	1.7e-43	-0.7	0.049	0.27	5.7e-39
0 CD4+ CM	SNHG9	1.9e-43	-0.6	0.028	0.244	6.4e-39
0 CD4+ CM	KIAA1551	2e-43	-2.1	0.133	0.381	6.6e-39
0 CD4+ CM	ATP1A1	2.3e-43	-1.1	0.08	0.336	7.6e-39
0 CD4+ CM	C1QBP	2.9e-43	-5.6	0.084	0.381	9.6e-39
0 CD4+ CM	PRNP	2.9e-43	-1.4	0.045	0.26	9.7e-39
0 CD4+ CM	P2RY8	3e-43	-1.1	0.061	0.324	1e-38
0 CD4+ CM	RNF125	3e-43	-1	0.075	0.307	1e-38
0 CD4+ CM	NIPBL	3.3e-43	-0.6	0.05	0.266	1.1e-38
0 CD4+ CM	ODC1	4.1e-43	-3.8	0.044	0.302	1.4e-38
0 CD4+ CM	CD5	4.7e-43	-2.7	0.074	0.326	1.6e-38
0 CD4+ CM	GOLGA7	4.8e-43	-0.7	0.057	0.296	1.6e-38
0 CD4+ CM	OCIAD1	5.9e-43	-0.8	0.078	0.341	2e-38
0 CD4+ CM	CCT8	8.3e-43	-1	0.07	0.315	2.8e-38
0 CD4+ CM	BTG2	8.5e-43	-25.2	0.123	0.455	2.8e-38
0 CD4+ CM	YPEL5	9.1e-43	-6.2	0.091	0.387	3.1e-38
0 CD4+ CM	CDKN1B	1.1e-42	-1.4	0.089	0.372	3.6e-38
0 CD4+ CM	SRI	1.1e-42	-0.6	0.059	0.293	3.9e-38
0 CD4+ CM	PNN	1.2e-42	-1.1	0.088	0.33	3.9e-38
0 CD4+ CM	RSRC2	1.6e-42	-0.9	0.052	0.309	5.3e-38
0 CD4+ CM	RPS19BP1	1.9e-42	-0.8	0.055	0.298	6.2e-38
0 CD4+ CM	RORA	2.3e-42	-1.2	0.079	0.317	7.6e-38
0 CD4+ CM	CLTB	2.4e-42	-0.5	0.042	0.251	7.9e-38
0 CD4+ CM	XRCC5	2.5e-42	-1.3	0.114	0.399	8.4e-38
0 CD4+ CM	DOK2	2.5e-42	-2.4	0.07	0.334	8.5e-38
0 CD4+ CM	RBMS1	2.7e-42	-0.7	0.057	0.274	9e-38
0 CD4+ CM	APEX1	3.2e-42	-2.5	0.071	0.337	1.1e-37
0 CD4+ CM	ROMO1	3.4e-42	-0.9	0.081	0.322	1.1e-37
0 CD4+ CM	SLC38A1	3.8e-42	-0.9	0.087	0.358	1.3e-37
0 CD4+ CM	CD96	4.2e-42	-0.9	0.088	0.333	1.4e-37
0 CD4+ CM	MRPS34	4.3e-42	-0.6	0.05	0.261	1.5e-37
0 CD4+ CM	NOP58	5.1e-42	-1.2	0.095	0.343	1.7e-37
0 CD4+ CM	PIN1	5.3e-42	-0.6	0.044	0.274	1.8e-37
0 CD4+ CM	SERPINB1	5.4e-42	-35.6	0.088	0.372	1.8e-37
0 CD4+ CM	COPS2	6.5e-42	-0.6	0.048	0.272	2.2e-37
0 CD4+ CM	FXR1	6.6e-42	-0.5	0.054	0.262	2.2e-37
0 CD4+ CM	ATRX	6.7e-42	-1.2	0.093	0.347	2.3e-37
0 CD4+ CM	ZNF800	6.7e-42	-0.6	0.056	0.279	2.3e-37
0 CD4+ CM	PRDX2	8.4e-42	-9.6	0.076	0.347	2.8e-37
0 CD4+ CM	AAK1	8.8e-42	-0.7	0.065	0.294	3e-37
0 CD4+ CM	TAP1	9e-42	-2.6	0.06	0.303	3e-37
0 CD4+ CM	FBXO7	9.1e-42	-6.6	0.062	0.298	3.1e-37
0 CD4+ CM	SSH2	9.5e-42	-0.8	0.06	0.279	3.2e-37
0 CD4+ CM	MKRN1	1.1e-41	-0.6	0.051	0.283	3.7e-37
0 CD4+ CM	EMC4	1.2e-41	-0.5	0.049	0.279	4.1e-37
0 CD4+ CM	PRPF40A	1.3e-41	-0.8	0.064	0.296	4.4e-37
0 CD4+ CM	PSMD4	1.4e-41	-0.6	0.055	0.281	4.6e-37
0 CD4+ CM	DDT	1.4e-41	-0.9	0.068	0.301	4.8e-37
0 CD4+ CM	ARID5A	1.5e-41	-1	0.039	0.279	5.1e-37
0 CD4+ CM	PCGF5	1.5e-41	-0.8	0.071	0.302	5.2e-37
0 CD4+ CM	THRAP3	1.6e-41	-0.9	0.08	0.343	5.2e-37
0 CD4+ CM	WSB1	1.8e-41	-7.6	0.071	0.288	5.9e-37
0 CD4+ CM	SRSF10	1.8e-41	-1.1	0.086	0.347	6.1e-37
0 CD4+ CM	SNX6	1.9e-41	-0.8	0.08	0.319	6.3e-37
0 CD4+ CM	SDCBP	2.1e-41	-1.7	0.053	0.292	7e-37
0 CD4+ CM	KTN1	2.1e-41	-0.9	0.067	0.303	7e-37
0 CD4+ CM	AC016831.7	2.1e-41	-1.1	0.072	0.304	7.1e-37
0 CD4+ CM	SNHG15	2.3e-41	-1.1	0.043	0.282	7.7e-37
0 CD4+ CM	CIR1	2.4e-41	-0.5	0.047	0.247	8.1e-37
0 CD4+ CM	FLI1	2.4e-41	-0.8	0.069	0.303	8.1e-37
0 CD4+ CM	HNRNPH1	2.5e-41	-0.9	0.086	0.329	8.4e-37
0 CD4+ CM	CANX	2.9e-41	-3.2	0.122	0.38	9.8e-37
0 CD4+ CM	ARHGAP9	3.2e-41	-1.1	0.069	0.324	1.1e-36
0 CD4+ CM	UQCRC2	3.3e-41	-1	0.058	0.275	1.1e-36
0 CD4+ CM	AC243960.1	3.7e-41	-0.7	0.052	0.266	1.2e-36
0 CD4+ CM	CA5B	3.8e-41	-0.7	0.049	0.258	1.3e-36
0 CD4+ CM	GCC2	4.2e-41	-1.1	0.08	0.332	1.4e-36
0 CD4+ CM	GABARAPL2	4.7e-41	-0.9	0.068	0.293	1.6e-36
0 CD4+ CM	PBXIP1	4.8e-41	-1.6	0.076	0.311	1.6e-36
0 CD4+ CM	STMP1	5e-41	-0.6	0.063	0.273	1.7e-36
0 CD4+ CM	RAB7A	6e-41	-3.4	0.084	0.353	2e-36
0 CD4+ CM	DENND1C	6.4e-41	-0.5	0.042	0.244	2.1e-36
0 CD4+ CM	RSF1	6.7e-41	-0.6	0.049	0.272	2.2e-36
0 CD4+ CM	ITGB1	6.8e-41	-6.1	0.157	0.399	2.3e-36
0 CD4+ CM	PXN	7.1e-41	-0.7	0.059	0.284	2.4e-36
0 CD4+ CM	NCOR1	7.2e-41	-0.8	0.079	0.332	2.4e-36
0 CD4+ CM	GPI	7.4e-41	-1.5	0.072	0.335	2.5e-36
0 CD4+ CM	NAA38	8.6e-41	-1	0.043	0.235	2.9e-36
0 CD4+ CM	LSM5	9e-41	-0.6	0.054	0.264	3e-36
0 CD4+ CM	TPR	1.1e-40	-4.1	0.098	0.348	3.7e-36
0 CD4+ CM	CCNDBP1	1.1e-40	-0.6	0.043	0.237	3.8e-36
0 CD4+ CM	LRPAP1	1.2e-40	-0.5	0.041	0.252	3.9e-36
0 CD4+ CM	IK	1.4e-40	-0.7	0.094	0.335	4.8e-36
0 CD4+ CM	TES	1.4e-40	-0.7	0.056	0.272	4.8e-36
0 CD4+ CM	SF3B4	1.6e-40	-0.6	0.043	0.253	5.5e-36
0 CD4+ CM	IL16	1.7e-40	-0.8	0.062	0.314	5.7e-36
0 CD4+ CM	BCL7B	1.8e-40	-0.7	0.04	0.254	6e-36
0 CD4+ CM	CCT3	1.8e-40	-0.8	0.071	0.315	6.2e-36
0 CD4+ CM	AC026979.2	1.9e-40	-0.9	0.037	0.26	6.2e-36
0 CD4+ CM	POLR3GL	1.9e-40	-0.6	0.053	0.288	6.4e-36
0 CD4+ CM	IGBP1	1.9e-40	-1.1	0.062	0.315	6.4e-36
0 CD4+ CM	C19orf66	1.9e-40	-0.6	0.052	0.292	6.5e-36
0 CD4+ CM	SPCS1	2.1e-40	-26.5	0.121	0.529	7.1e-36
0 CD4+ CM	SNRPE	2.1e-40	-0.7	0.051	0.271	7.1e-36
0 CD4+ CM	SNRPB2	2.3e-40	-0.7	0.063	0.312	7.6e-36
0 CD4+ CM	NAPA	2.3e-40	-0.7	0.057	0.283	7.7e-36
0 CD4+ CM	ALKBH7	3e-40	-1	0.067	0.332	1e-35
0 CD4+ CM	COX17	3e-40	-0.6	0.043	0.246	1e-35
0 CD4+ CM	RPS10	3.4e-40	-0.7	0.059	0.298	1.1e-35
0 CD4+ CM	FYN	3.4e-40	-1.4	0.074	0.332	1.2e-35
0 CD4+ CM	HMOX2	3.9e-40	-0.6	0.048	0.274	1.3e-35
0 CD4+ CM	UBE2L6	3.9e-40	-2.4	0.062	0.299	1.3e-35
0 CD4+ CM	ABRACL	4.3e-40	-1.6	0.075	0.312	1.5e-35
0 CD4+ CM	TMC8	4.4e-40	-0.8	0.076	0.331	1.5e-35
0 CD4+ CM	RTN4	4.4e-40	-1	0.056	0.297	1.5e-35
0 CD4+ CM	POLR2I	4.8e-40	-0.5	0.036	0.25	1.6e-35
0 CD4+ CM	SUPT4H1	5.5e-40	-1.1	0.046	0.259	1.8e-35
0 CD4+ CM	MRPL33	5.6e-40	-0.6	0.056	0.288	1.9e-35
0 CD4+ CM	PABPC4	5.6e-40	-2	0.062	0.289	1.9e-35
0 CD4+ CM	TAF7	6e-40	-0.7	0.065	0.296	2e-35
0 CD4+ CM	WASF2	6.3e-40	-1.2	0.087	0.334	2.1e-35
0 CD4+ CM	RAB11B	7.8e-40	-0.7	0.064	0.302	2.6e-35
0 CD4+ CM	C19orf70	7.9e-40	-1	0.082	0.324	2.6e-35
0 CD4+ CM	CHD2	8.6e-40	-1	0.073	0.293	2.9e-35
0 CD4+ CM	SELPLG	8.6e-40	-3.9	0.099	0.359	2.9e-35
0 CD4+ CM	SEC11A	1.1e-39	-6.6	0.082	0.36	3.8e-35
0 CD4+ CM	RAB5IF	1.1e-39	-2.4	0.058	0.31	3.8e-35
0 CD4+ CM	ATRAID	1.2e-39	-0.7	0.062	0.319	4e-35
0 CD4+ CM	PHF20	1.4e-39	-0.6	0.06	0.276	4.7e-35
0 CD4+ CM	RBBP6	1.8e-39	-0.9	0.04	0.284	6.1e-35
0 CD4+ CM	APBB1IP	1.8e-39	-1.2	0.089	0.362	6.2e-35
0 CD4+ CM	NDUFS8	1.8e-39	-0.9	0.057	0.295	6.2e-35
0 CD4+ CM	RAB14	1.9e-39	-0.6	0.057	0.269	6.3e-35
0 CD4+ CM	PPP1R18	2.3e-39	-2.8	0.08	0.333	7.7e-35
0 CD4+ CM	CSTB	2.3e-39	-22.2	0.107	0.429	7.8e-35
0 CD4+ CM	SERINC1	2.4e-39	-0.6	0.058	0.287	8e-35
0 CD4+ CM	RIOK3	2.9e-39	-0.7	0.062	0.264	9.6e-35
0 CD4+ CM	RASA3	3.1e-39	-0.6	0.069	0.279	1e-34
0 CD4+ CM	PPP2CA	3.2e-39	-0.5	0.044	0.246	1.1e-34
0 CD4+ CM	CAMK4	3.4e-39	-1.3	0.097	0.329	1.2e-34
0 CD4+ CM	KLRD1	3.8e-39	-9.6	0.155	0.338	1.3e-34
0 CD4+ CM	ISCA1	4e-39	-0.8	0.041	0.277	1.3e-34
0 CD4+ CM	SPCS2	4e-39	-2.3	0.116	0.362	1.3e-34
0 CD4+ CM	PHF3	4.4e-39	-0.7	0.078	0.298	1.5e-34
0 CD4+ CM	PDAP1	4.4e-39	-0.5	0.053	0.273	1.5e-34
0 CD4+ CM	ARL2BP	4.4e-39	-0.5	0.055	0.276	1.5e-34
0 CD4+ CM	NUCB1	4.5e-39	-0.9	0.068	0.332	1.5e-34
0 CD4+ CM	AURKAIP1	4.9e-39	-0.9	0.062	0.308	1.6e-34
0 CD4+ CM	MAF1	4.9e-39	-0.7	0.061	0.308	1.6e-34
0 CD4+ CM	ELOC	5.1e-39	-0.6	0.047	0.279	1.7e-34
0 CD4+ CM	CACYBP	5.2e-39	-0.8	0.059	0.295	1.8e-34
0 CD4+ CM	GADD45GIP1	7e-39	-0.6	0.052	0.285	2.3e-34
0 CD4+ CM	STUB1	7.6e-39	-0.5	0.044	0.262	2.6e-34
0 CD4+ CM	ETS1	8e-39	-1.5	0.152	0.423	2.7e-34
0 CD4+ CM	MLF2	8.8e-39	-0.6	0.047	0.273	3e-34
0 CD4+ CM	RNF181	8.9e-39	-0.6	0.046	0.264	3e-34
0 CD4+ CM	UPP1	9.2e-39	-1.6	0.05	0.29	3.1e-34
0 CD4+ CM	RNF167	9.8e-39	-0.9	0.066	0.315	3.3e-34
0 CD4+ CM	ILF3	1e-38	-0.9	0.074	0.328	3.4e-34
0 CD4+ CM	GTF2A2	1e-38	-0.5	0.057	0.267	3.4e-34
0 CD4+ CM	LAMTOR5	1e-38	-0.6	0.047	0.278	3.5e-34
0 CD4+ CM	CDC25B	1.1e-38	-1.5	0.095	0.34	3.5e-34
0 CD4+ CM	DGUOK	1.1e-38	-0.6	0.057	0.285	3.6e-34
0 CD4+ CM	HSPB1	1.4e-38	-3	0.07	0.329	4.6e-34
0 CD4+ CM	TMUB1	1.4e-38	-0.4	0.035	0.223	4.8e-34
0 CD4+ CM	TMEM160	1.5e-38	-0.5	0.049	0.268	4.9e-34
0 CD4+ CM	UFM1	1.5e-38	-0.6	0.062	0.267	4.9e-34
0 CD4+ CM	ACTR2	1.5e-38	-2.7	0.124	0.366	5e-34
0 CD4+ CM	RBCK1	1.5e-38	-0.6	0.046	0.261	5.2e-34
0 CD4+ CM	CHD1	1.6e-38	-0.8	0.056	0.252	5.4e-34
0 CD4+ CM	OPTN	1.6e-38	-0.9	0.067	0.328	5.4e-34
0 CD4+ CM	LBH	1.6e-38	-1.2	0.1	0.34	5.5e-34
0 CD4+ CM	TC2N	1.7e-38	-1	0.102	0.339	5.7e-34
0 CD4+ CM	PSMD8	1.7e-38	-1.2	0.074	0.328	5.8e-34
0 CD4+ CM	REEP5	1.8e-38	-1	0.059	0.298	6.2e-34
0 CD4+ CM	RABAC1	1.8e-38	-0.8	0.062	0.329	6.2e-34
0 CD4+ CM	RBM17	1.9e-38	-0.9	0.068	0.333	6.2e-34
0 CD4+ CM	NDUFB6	1.9e-38	-0.5	0.052	0.247	6.3e-34
0 CD4+ CM	SEC61B	1.9e-38	-32.4	0.145	0.527	6.4e-34
0 CD4+ CM	MPC2	1.9e-38	-17.6	0.046	0.251	6.5e-34
0 CD4+ CM	WBP2	1.9e-38	-0.5	0.042	0.237	6.5e-34
0 CD4+ CM	CHCHD10	2e-38	-2.9	0.065	0.297	6.8e-34
0 CD4+ CM	HSD17B11	2.1e-38	-0.8	0.058	0.277	6.9e-34
0 CD4+ CM	PPP1R12A	2.3e-38	-0.7	0.061	0.281	7.6e-34
0 CD4+ CM	PSMD6	2.3e-38	-0.5	0.05	0.275	7.6e-34
0 CD4+ CM	NR1H2	2.6e-38	-0.7	0.037	0.227	8.7e-34
0 CD4+ CM	DDX3X	2.9e-38	-1.2	0.105	0.357	9.8e-34
0 CD4+ CM	DDX17	3.4e-38	-1.2	0.141	0.382	1.2e-33
0 CD4+ CM	TTC3	3.7e-38	-0.9	0.073	0.291	1.3e-33
0 CD4+ CM	PUF60	4e-38	-0.5	0.057	0.276	1.3e-33
0 CD4+ CM	ZNF428	4.2e-38	-0.6	0.055	0.302	1.4e-33
0 CD4+ CM	RASSF1	4.2e-38	-0.9	0.054	0.275	1.4e-33
0 CD4+ CM	GZMA	4.3e-38	-26.2	0.26	0.428	1.5e-33
0 CD4+ CM	GIMAP4	4.5e-38	-3.1	0.119	0.367	1.5e-33
0 CD4+ CM	TBCC	5.6e-38	-0.6	0.038	0.258	1.9e-33
0 CD4+ CM	NDUFV2	5.6e-38	-1.6	0.075	0.33	1.9e-33
0 CD4+ CM	XRN2	5.7e-38	-0.7	0.075	0.282	1.9e-33
0 CD4+ CM	USP16	6.1e-38	-0.5	0.033	0.222	2.1e-33
0 CD4+ CM	KIF5B	6.9e-38	-1	0.054	0.287	2.3e-33
0 CD4+ CM	TOB1	6.9e-38	-2.6	0.085	0.305	2.3e-33
0 CD4+ CM	DNTTIP2	9.1e-38	-0.6	0.055	0.272	3e-33
0 CD4+ CM	CCDC124	9.3e-38	-0.4	0.034	0.213	3.1e-33
0 CD4+ CM	ARHGAP30	9.8e-38	-1	0.074	0.301	3.3e-33
0 CD4+ CM	ERGIC3	1.1e-37	-0.9	0.063	0.326	3.6e-33
0 CD4+ CM	THOC7	1.1e-37	-0.5	0.044	0.243	3.8e-33
0 CD4+ CM	PTPN1	1.3e-37	-0.5	0.056	0.251	4.3e-33
0 CD4+ CM	ITM2A	1.3e-37	-18.6	0.049	0.295	4.5e-33
0 CD4+ CM	FLOT2	1.4e-37	-0.6	0.049	0.265	4.8e-33
0 CD4+ CM	KLHDC2	1.5e-37	-0.5	0.041	0.24	4.9e-33
0 CD4+ CM	PAK2	1.5e-37	-1	0.091	0.353	5.1e-33
0 CD4+ CM	PPM1G	1.5e-37	-0.7	0.055	0.276	5.1e-33
0 CD4+ CM	FAM177A1	1.6e-37	-1.1	0.037	0.269	5.2e-33
0 CD4+ CM	IDI1	1.6e-37	-0.6	0.041	0.218	5.3e-33
0 CD4+ CM	SURF4	1.6e-37	-0.5	0.044	0.24	5.4e-33
0 CD4+ CM	LRP10	1.7e-37	-0.6	0.054	0.282	5.7e-33
0 CD4+ CM	SNW1	1.8e-37	-0.4	0.04	0.228	6e-33
0 CD4+ CM	PFDN2	1.9e-37	-0.8	0.041	0.261	6.2e-33
0 CD4+ CM	FMNL1	1.9e-37	-0.7	0.045	0.262	6.5e-33
0 CD4+ CM	PSMB4	2e-37	-0.5	0.044	0.236	6.7e-33
0 CD4+ CM	EMB	2.3e-37	-1	0.101	0.328	7.7e-33
0 CD4+ CM	PRELID3B	2.4e-37	-0.5	0.042	0.238	7.9e-33
0 CD4+ CM	ANP32A	2.4e-37	-1.5	0.072	0.312	8.2e-33
0 CD4+ CM	FAAP20	2.5e-37	-0.6	0.051	0.279	8.5e-33
0 CD4+ CM	EIF3A	2.6e-37	-1.3	0.079	0.32	8.7e-33
0 CD4+ CM	GRB2	2.7e-37	-3.8	0.086	0.352	8.9e-33
0 CD4+ CM	GTF2B	2.7e-37	-0.5	0.04	0.238	9e-33
0 CD4+ CM	CSNK1D	3e-37	-0.5	0.03	0.204	9.9e-33
0 CD4+ CM	SASH3	3.1e-37	-1	0.059	0.274	1.1e-32
0 CD4+ CM	PPP1R7	3.5e-37	-0.5	0.047	0.269	1.2e-32
0 CD4+ CM	NDUFS7	3.5e-37	-0.7	0.057	0.281	1.2e-32
0 CD4+ CM	SRSF4	3.6e-37	-0.6	0.056	0.288	1.2e-32
0 CD4+ CM	TMEM256	4e-37	-0.6	0.055	0.265	1.3e-32
0 CD4+ CM	2002-09-01	4.2e-37	-0.7	0.079	0.301	1.4e-32
0 CD4+ CM	REL	4.2e-37	-1.3	0.059	0.287	1.4e-32
0 CD4+ CM	SRPK2	4.3e-37	-0.5	0.04	0.229	1.4e-32
0 CD4+ CM	PTP4A1	4.7e-37	-1.3	0.058	0.282	1.6e-32
0 CD4+ CM	PMPCB	4.8e-37	-0.5	0.051	0.273	1.6e-32
0 CD4+ CM	GLUD1	5.5e-37	-0.7	0.04	0.252	1.8e-32
0 CD4+ CM	EMC7	5.6e-37	-0.5	0.03	0.222	1.9e-32
0 CD4+ CM	ENSA	6.1e-37	-0.9	0.081	0.338	2e-32
0 CD4+ CM	ACAP2	6.4e-37	-1.1	0.084	0.306	2.2e-32
0 CD4+ CM	POLR2K	6.8e-37	-0.4	0.037	0.23	2.3e-32
0 CD4+ CM	TRBC1	7e-37	-9.2	0.106	0.349	2.4e-32
0 CD4+ CM	FERMT3	7.8e-37	-0.8	0.053	0.253	2.6e-32
0 CD4+ CM	INO80E	7.9e-37	-0.4	0.046	0.248	2.6e-32
0 CD4+ CM	MFNG	8e-37	-0.6	0.057	0.264	2.7e-32
0 CD4+ CM	TMEM173	8.4e-37	-4	0.045	0.253	2.8e-32
0 CD4+ CM	BLOC1S2	9.1e-37	-0.4	0.029	0.197	3e-32
0 CD4+ CM	SUPT5H	1e-36	-0.4	0.039	0.23	3.4e-32
0 CD4+ CM	PTBP1	1.1e-36	-0.7	0.053	0.279	3.5e-32
0 CD4+ CM	AFF4	1.1e-36	-0.5	0.032	0.217	3.7e-32
0 CD4+ CM	OSBPL8	1.1e-36	-0.7	0.068	0.295	3.8e-32
0 CD4+ CM	LSM3	1.2e-36	-0.5	0.054	0.263	4e-32
0 CD4+ CM	SDHC	1.2e-36	-0.5	0.047	0.241	4e-32
0 CD4+ CM	CSK	1.4e-36	-3.1	0.049	0.261	4.7e-32
0 CD4+ CM	CLPP	1.5e-36	-0.5	0.053	0.257	5e-32
0 CD4+ CM	WBP11	1.5e-36	-0.5	0.047	0.261	5.1e-32
0 CD4+ CM	MAL	1.6e-36	-2.4	0.087	0.295	5.2e-32
0 CD4+ CM	ADRM1	1.7e-36	-0.6	0.045	0.289	5.8e-32
0 CD4+ CM	NKTR	1.9e-36	-0.6	0.082	0.28	6.4e-32
0 CD4+ CM	SARS	2e-36	-0.4	0.032	0.215	6.7e-32
0 CD4+ CM	SCP2	2.1e-36	-0.7	0.064	0.301	7e-32
0 CD4+ CM	AIMP1	2.1e-36	-0.5	0.038	0.246	7e-32
0 CD4+ CM	ROCK1	2.1e-36	-0.8	0.054	0.278	7.1e-32
0 CD4+ CM	MDH1	2.2e-36	-0.6	0.047	0.267	7.3e-32
0 CD4+ CM	PIM3	2.2e-36	-7.8	0.029	0.227	7.4e-32
0 CD4+ CM	YTHDF2	2.3e-36	-0.5	0.039	0.255	7.7e-32
0 CD4+ CM	TMEM230	2.4e-36	-0.6	0.071	0.298	8.2e-32
0 CD4+ CM	CLNS1A	2.7e-36	-0.7	0.06	0.279	9.2e-32
0 CD4+ CM	NR3C1	2.8e-36	-0.9	0.061	0.305	9.4e-32
0 CD4+ CM	DDX46	2.8e-36	-0.8	0.063	0.298	9.5e-32
0 CD4+ CM	FBXW5	2.9e-36	-0.6	0.044	0.238	9.8e-32
0 CD4+ CM	RBL2	3.1e-36	-1.2	0.11	0.382	1e-31
0 CD4+ CM	RNF114	3.1e-36	-0.5	0.044	0.249	1e-31
0 CD4+ CM	KDELR1	3.2e-36	-0.8	0.047	0.259	1.1e-31
0 CD4+ CM	CRBN	3.9e-36	-0.6	0.059	0.307	1.3e-31
0 CD4+ CM	UBAC2	3.9e-36	-0.4	0.046	0.228	1.3e-31
0 CD4+ CM	CDKN2D	3.9e-36	-3.2	0.041	0.268	1.3e-31
0 CD4+ CM	VDAC3	4e-36	-0.6	0.043	0.232	1.3e-31
0 CD4+ CM	PITPNC1	4.1e-36	-0.4	0.036	0.21	1.4e-31
0 CD4+ CM	PPHLN1	4.5e-36	-0.4	0.042	0.226	1.5e-31
0 CD4+ CM	DDA1	4.7e-36	-0.4	0.025	0.204	1.6e-31
0 CD4+ CM	SEMA4D	5.7e-36	-0.6	0.063	0.262	1.9e-31
0 CD4+ CM	RNF11	6e-36	-0.4	0.034	0.205	2e-31
0 CD4+ CM	SS18L2	6.8e-36	-0.5	0.038	0.242	2.3e-31
0 CD4+ CM	CYLD	6.8e-36	-0.8	0.087	0.292	2.3e-31
0 CD4+ CM	GLG1	7e-36	-0.7	0.068	0.289	2.4e-31
0 CD4+ CM	RAB11A	7.2e-36	-1.3	0.057	0.266	2.4e-31
0 CD4+ CM	DDX18	7.3e-36	-0.7	0.07	0.29	2.5e-31
0 CD4+ CM	BAZ1A	8.2e-36	-0.9	0.056	0.264	2.8e-31
0 CD4+ CM	POLR2J	8.5e-36	-0.4	0.043	0.221	2.8e-31
0 CD4+ CM	LGALS1	8.5e-36	-87.3	0.2	0.449	2.9e-31
0 CD4+ CM	YTHDC1	8.6e-36	-0.6	0.051	0.266	2.9e-31
0 CD4+ CM	TXNL1	9.5e-36	-0.7	0.044	0.261	3.2e-31
0 CD4+ CM	PDCD2	1e-35	-0.5	0.047	0.257	3.4e-31
0 CD4+ CM	DCXR	1.1e-35	-0.7	0.042	0.239	3.6e-31
0 CD4+ CM	RASAL3	1.2e-35	-0.7	0.064	0.286	4e-31
0 CD4+ CM	CD63	1.3e-35	-6.8	0.071	0.31	4.3e-31
0 CD4+ CM	PRPF4B	1.6e-35	-0.6	0.063	0.284	5.3e-31
0 CD4+ CM	MCRIP1	1.6e-35	-0.4	0.031	0.212	5.4e-31
0 CD4+ CM	YY1	1.7e-35	-0.5	0.051	0.236	5.5e-31
0 CD4+ CM	MIER1	1.7e-35	-0.5	0.056	0.236	5.6e-31
0 CD4+ CM	FNTA	1.8e-35	-0.4	0.042	0.225	5.9e-31
0 CD4+ CM	NUDC	1.8e-35	-0.5	0.049	0.258	5.9e-31
0 CD4+ CM	ELOVL5	1.9e-35	-2	0.054	0.264	6.4e-31
0 CD4+ CM	TCP1	1.9e-35	-0.5	0.033	0.23	6.5e-31
0 CD4+ CM	MVP	2e-35	-0.7	0.049	0.253	6.8e-31
0 CD4+ CM	RBBP4	2.3e-35	-0.8	0.074	0.296	7.7e-31
0 CD4+ CM	WTAP	2.3e-35	-0.7	0.043	0.288	7.8e-31
0 CD4+ CM	BUD23	2.4e-35	-0.5	0.041	0.246	7.9e-31
0 CD4+ CM	RBM38	2.7e-35	-1.5	0.03	0.242	9.2e-31
0 CD4+ CM	SAP30BP	2.7e-35	-0.5	0.041	0.25	9.2e-31
0 CD4+ CM	TMEM9B	3.3e-35	-0.5	0.043	0.238	1.1e-30
0 CD4+ CM	IRF2BP2	3.4e-35	-3.1	0.05	0.26	1.1e-30
0 CD4+ CM	ATXN2L	3.7e-35	-0.5	0.038	0.225	1.2e-30
0 CD4+ CM	MRPL43	4e-35	-0.4	0.039	0.235	1.3e-30
0 CD4+ CM	MATK	4.1e-35	-3.1	0.061	0.304	1.4e-30
0 CD4+ CM	SDHA	4.5e-35	-0.5	0.049	0.245	1.5e-30
0 CD4+ CM	NECAP2	5e-35	-0.5	0.042	0.229	1.7e-30
0 CD4+ CM	FGFBP2	5.1e-35	-13.7	0.16	0.302	1.7e-30
0 CD4+ CM	CNIH1	5.5e-35	-0.5	0.039	0.225	1.8e-30
0 CD4+ CM	SYAP1	5.7e-35	-0.9	0.042	0.225	1.9e-30
0 CD4+ CM	MMP24OS	5.9e-35	-0.5	0.034	0.223	2e-30
0 CD4+ CM	LSM4	6e-35	-1.5	0.059	0.279	2e-30
0 CD4+ CM	TRA2A	6e-35	-0.5	0.05	0.239	2e-30
0 CD4+ CM	JUND	6.6e-35	-3.7	0.035	0.212	2.2e-30
0 CD4+ CM	RNH1	6.8e-35	-7	0.054	0.28	2.3e-30
0 CD4+ CM	FGD3	6.9e-35	-0.5	0.05	0.233	2.3e-30
0 CD4+ CM	POLR2E	8e-35	-1.1	0.053	0.289	2.7e-30
0 CD4+ CM	TMED4	9e-35	-0.5	0.058	0.27	3e-30
0 CD4+ CM	HOPX	9.2e-35	-19.5	0.1	0.312	3.1e-30
0 CD4+ CM	ZNF394	9.4e-35	-0.5	0.044	0.234	3.2e-30
0 CD4+ CM	COPS6	1.1e-34	-0.5	0.056	0.262	3.6e-30
0 CD4+ CM	MED15	1.1e-34	-0.5	0.042	0.237	3.7e-30
0 CD4+ CM	ANXA7	1.1e-34	-0.6	0.053	0.273	3.7e-30
0 CD4+ CM	FKBP1A	1.1e-34	-10.8	0.092	0.338	3.8e-30
0 CD4+ CM	S1PR1	1.2e-34	-0.8	0.059	0.285	3.9e-30
0 CD4+ CM	CENPC	1.2e-34	-0.6	0.055	0.275	4.1e-30
0 CD4+ CM	MRPL9	1.3e-34	-0.4	0.033	0.218	4.3e-30
0 CD4+ CM	NDUFB1	1.4e-34	-0.7	0.061	0.264	4.7e-30
0 CD4+ CM	EIF4A1	1.5e-34	-0.6	0.04	0.223	4.9e-30
0 CD4+ CM	ZNHIT1	1.6e-34	-0.6	0.053	0.262	5.2e-30
0 CD4+ CM	CCT6A	1.6e-34	-9.6	0.059	0.273	5.3e-30
0 CD4+ CM	NBDY	1.6e-34	-0.6	0.043	0.237	5.5e-30
0 CD4+ CM	RASA2	1.7e-34	-0.5	0.067	0.243	5.6e-30
0 CD4+ CM	RPN1	1.7e-34	-4.6	0.077	0.312	5.8e-30
0 CD4+ CM	C1D	1.8e-34	-0.4	0.04	0.216	6.1e-30
0 CD4+ CM	CORO1B	1.9e-34	-6.6	0.068	0.313	6.5e-30
0 CD4+ CM	CASP8	2e-34	-0.6	0.058	0.263	6.8e-30
0 CD4+ CM	TMEM14B	2.1e-34	-3.6	0.078	0.308	7.1e-30
0 CD4+ CM	EIF2S2	2.2e-34	-0.7	0.049	0.25	7.4e-30
0 CD4+ CM	GID8	2.2e-34	-0.4	0.037	0.224	7.5e-30
0 CD4+ CM	CHMP2A	2.3e-34	-0.5	0.043	0.228	7.8e-30
0 CD4+ CM	CSRNP1	2.4e-34	-8.1	0.033	0.244	8.1e-30
0 CD4+ CM	SLC25A39	2.5e-34	-0.6	0.05	0.232	8.3e-30
0 CD4+ CM	ITGAL	2.6e-34	-0.7	0.05	0.249	8.7e-30
0 CD4+ CM	SUMO3	2.6e-34	-0.8	0.053	0.265	8.7e-30
0 CD4+ CM	LUC7L2	2.7e-34	-0.5	0.052	0.253	9.1e-30
0 CD4+ CM	EIF2A	2.9e-34	-0.8	0.07	0.302	9.7e-30
0 CD4+ CM	CAPZA1	2.9e-34	-1.2	0.083	0.278	9.9e-30
0 CD4+ CM	MTPN	3.3e-34	-1.3	0.067	0.293	1.1e-29
0 CD4+ CM	SNRNP70	3.8e-34	-0.6	0.051	0.272	1.3e-29
0 CD4+ CM	RAB8A	3.9e-34	-0.5	0.05	0.229	1.3e-29
0 CD4+ CM	DUT	4.6e-34	-19.6	0.059	0.278	1.5e-29
0 CD4+ CM	STARD7	4.6e-34	-0.5	0.052	0.233	1.6e-29
0 CD4+ CM	CNOT8	4.8e-34	-0.4	0.041	0.224	1.6e-29
0 CD4+ CM	TWF2	4.9e-34	-0.7	0.041	0.236	1.6e-29
0 CD4+ CM	PPP6C	5e-34	-0.5	0.067	0.277	1.7e-29
0 CD4+ CM	ATP6V0B	5.4e-34	-5.4	0.052	0.299	1.8e-29
0 CD4+ CM	RTF1	5.5e-34	-0.6	0.044	0.229	1.9e-29
0 CD4+ CM	POLR2G	5.5e-34	-0.7	0.04	0.248	1.9e-29
0 CD4+ CM	RPN2	5.8e-34	-4.6	0.072	0.339	1.9e-29
0 CD4+ CM	RAB6A	6.8e-34	-0.4	0.053	0.232	2.3e-29
0 CD4+ CM	SPN	7.1e-34	-1.7	0.068	0.25	2.4e-29
0 CD4+ CM	UBA2	7.6e-34	-0.6	0.056	0.261	2.6e-29
0 CD4+ CM	CCSER2	8.2e-34	-0.4	0.041	0.201	2.8e-29
0 CD4+ CM	MFSD10	8.4e-34	-0.8	0.046	0.265	2.8e-29
0 CD4+ CM	DNAJC19	8.7e-34	-0.4	0.04	0.227	2.9e-29
0 CD4+ CM	PSMA5	9e-34	-0.9	0.054	0.248	3e-29
0 CD4+ CM	TMEM109	9.3e-34	-0.8	0.042	0.251	3.1e-29
0 CD4+ CM	APMAP	9.6e-34	-1.4	0.075	0.279	3.2e-29
0 CD4+ CM	GDI2	1e-33	-17.5	0.115	0.396	3.4e-29
0 CD4+ CM	MRFAP1	1.1e-33	-0.5	0.042	0.241	3.5e-29
0 CD4+ CM	WDR33	1.1e-33	-0.5	0.047	0.239	3.6e-29
0 CD4+ CM	VOPP1	1.1e-33	-0.8	0.034	0.202	3.8e-29
0 CD4+ CM	BRWD1	1.2e-33	-0.5	0.054	0.256	3.9e-29
0 CD4+ CM	RBBP7	1.2e-33	-0.5	0.052	0.253	3.9e-29
0 CD4+ CM	SDR39U1	1.3e-33	-0.4	0.024	0.196	4.2e-29
0 CD4+ CM	CEBPZ	1.3e-33	-0.6	0.041	0.244	4.4e-29
0 CD4+ CM	ABI1	1.4e-33	-0.5	0.057	0.252	4.7e-29
0 CD4+ CM	CD27	1.5e-33	-7.3	0.079	0.273	5e-29
0 CD4+ CM	DEF6	1.5e-33	-0.6	0.057	0.265	5e-29
0 CD4+ CM	NDUFA10	1.5e-33	-0.5	0.039	0.233	5.2e-29
0 CD4+ CM	KIF2A	1.6e-33	-1.1	0.1	0.354	5.4e-29
0 CD4+ CM	MFF	1.7e-33	-1.9	0.044	0.26	5.6e-29
0 CD4+ CM	SMARCE1	1.9e-33	-0.4	0.05	0.233	6.5e-29
0 CD4+ CM	CNOT7	2e-33	-0.5	0.056	0.257	6.6e-29
0 CD4+ CM	PIM2	2e-33	-1.8	0.067	0.292	6.8e-29
0 CD4+ CM	AL118516.1	2.1e-33	-55.7	0.031	0.209	6.9e-29
0 CD4+ CM	RUNX3	2.1e-33	-0.7	0.041	0.247	7.1e-29
0 CD4+ CM	FGFR1OP2	2.2e-33	-0.5	0.057	0.263	7.4e-29
0 CD4+ CM	PARP8	2.2e-33	-0.8	0.092	0.321	7.4e-29
0 CD4+ CM	RELA	2.4e-33	-0.5	0.037	0.226	8.1e-29
0 CD4+ CM	FAM162A	2.6e-33	-0.5	0.041	0.232	8.6e-29
0 CD4+ CM	AMD1	2.8e-33	-0.7	0.056	0.266	9.3e-29
0 CD4+ CM	PRKACB	2.9e-33	-0.5	0.061	0.244	9.7e-29
0 CD4+ CM	NDUFS6	2.9e-33	-0.6	0.048	0.257	9.8e-29
0 CD4+ CM	CCNH	3e-33	-1.8	0.086	0.32	1e-28
0 CD4+ CM	LMAN2	3.1e-33	-3.7	0.076	0.32	1e-28
0 CD4+ CM	TTC17	3.2e-33	-0.4	0.052	0.232	1.1e-28
0 CD4+ CM	NGDN	3.2e-33	-0.5	0.039	0.24	1.1e-28
0 CD4+ CM	BST2	3.5e-33	-6.6	0.078	0.327	1.2e-28
0 CD4+ CM	OLA1	3.6e-33	-1.3	0.05	0.258	1.2e-28
0 CD4+ CM	CAMTA1	3.6e-33	-0.3	0.03	0.194	1.2e-28
0 CD4+ CM	NDUFS3	3.7e-33	-0.4	0.036	0.203	1.2e-28
0 CD4+ CM	DBF4	3.9e-33	-0.4	0.024	0.184	1.3e-28
0 CD4+ CM	UFD1	4e-33	-0.6	0.047	0.254	1.3e-28
0 CD4+ CM	PDCD5	4.1e-33	-1	0.054	0.273	1.4e-28
0 CD4+ CM	SRPRA	4.2e-33	-0.6	0.056	0.256	1.4e-28
0 CD4+ CM	M6PR	4.3e-33	-0.9	0.069	0.281	1.4e-28
0 CD4+ CM	SHKBP1	4.7e-33	-0.6	0.044	0.225	1.6e-28
0 CD4+ CM	SNX17	5.2e-33	-0.7	0.054	0.258	1.7e-28
0 CD4+ CM	KRR1	5.9e-33	-0.5	0.038	0.22	2e-28
0 CD4+ CM	C15orf61	6.6e-33	-0.4	0.03	0.191	2.2e-28
0 CD4+ CM	HNRNPL	6.7e-33	-0.6	0.035	0.241	2.3e-28
0 CD4+ CM	SNRPN	6.9e-33	-0.4	0.038	0.227	2.3e-28
0 CD4+ CM	JMJD1C	7.3e-33	-0.7	0.061	0.254	2.5e-28
0 CD4+ CM	METAP2	7.8e-33	-0.5	0.035	0.217	2.6e-28
0 CD4+ CM	SNHG7	8e-33	-2.9	0.046	0.261	2.7e-28
0 CD4+ CM	NFKBIZ	8.1e-33	-6.6	0.092	0.284	2.7e-28
0 CD4+ CM	KXD1	8.9e-33	-0.4	0.044	0.231	3e-28
0 CD4+ CM	CMTM3	9e-33	-0.7	0.047	0.241	3e-28
0 CD4+ CM	LEF1	9.1e-33	-3	0.152	0.363	3.1e-28
0 CD4+ CM	ICAM2	9.5e-33	-0.6	0.041	0.217	3.2e-28
0 CD4+ CM	GSTP1	9.5e-33	-47.4	0.158	0.507	3.2e-28
0 CD4+ CM	POLD4	1e-32	-1	0.059	0.266	3.4e-28
0 CD4+ CM	C17orf49	1.1e-32	-0.4	0.031	0.174	3.7e-28
0 CD4+ CM	POLR2C	1.1e-32	-0.4	0.034	0.22	3.7e-28
0 CD4+ CM	EIF2AK1	1.2e-32	-0.4	0.047	0.227	4e-28
0 CD4+ CM	REST	1.2e-32	-0.6	0.056	0.246	4.1e-28
0 CD4+ CM	EMC10	1.3e-32	-0.4	0.044	0.23	4.4e-28
0 CD4+ CM	DYNLT1	1.4e-32	-0.5	0.047	0.24	4.5e-28
0 CD4+ CM	IDH2	1.5e-32	-3.3	0.052	0.253	5e-28
0 CD4+ CM	ANAPC5	1.6e-32	-0.6	0.066	0.28	5.3e-28
0 CD4+ CM	ACBD6	1.7e-32	-0.3	0.029	0.17	5.7e-28
0 CD4+ CM	NDUFAF8	1.7e-32	-0.3	0.03	0.188	5.7e-28
0 CD4+ CM	LAPTM4A	1.7e-32	-1.5	0.051	0.282	5.7e-28
0 CD4+ CM	CHIC2	1.7e-32	-0.4	0.048	0.237	5.8e-28
0 CD4+ CM	ARPC1B	2.1e-32	-7.8	0.098	0.359	7.1e-28
0 CD4+ CM	CLTA	2.6e-32	-2	0.053	0.235	8.7e-28
0 CD4+ CM	NEAT1	2.7e-32	-33.4	0.146	0.436	9e-28
0 CD4+ CM	UBE3A	2.8e-32	-0.4	0.049	0.234	9.4e-28
0 CD4+ CM	RNF138	2.8e-32	-0.6	0.05	0.244	9.5e-28
0 CD4+ CM	PSMA3	3.1e-32	-0.5	0.041	0.215	1e-27
0 CD4+ CM	PPIH	3.3e-32	-0.4	0.032	0.2	1.1e-27
0 CD4+ CM	MIEN1	3.5e-32	-0.5	0.032	0.22	1.2e-27
0 CD4+ CM	HMGA1	3.6e-32	-14.6	0.043	0.238	1.2e-27
0 CD4+ CM	RNF149	3.8e-32	-3.2	0.071	0.293	1.3e-27
0 CD4+ CM	U2AF2	4e-32	-0.4	0.033	0.217	1.3e-27
0 CD4+ CM	CDC123	4.1e-32	-0.5	0.028	0.206	1.4e-27
0 CD4+ CM	EIF5B	4.3e-32	-0.5	0.039	0.213	1.5e-27
0 CD4+ CM	PLAC8	4.4e-32	-16.2	0.112	0.341	1.5e-27
0 CD4+ CM	RNMT	4.5e-32	-0.7	0.062	0.272	1.5e-27
0 CD4+ CM	POLR2F	4.5e-32	-0.3	0.03	0.191	1.5e-27
0 CD4+ CM	FAM32A	4.6e-32	-0.4	0.033	0.205	1.5e-27
0 CD4+ CM	EMC6	4.7e-32	-0.4	0.033	0.207	1.6e-27
0 CD4+ CM	CLEC2D	4.8e-32	-0.8	0.065	0.249	1.6e-27
0 CD4+ CM	TMBIM1	5.3e-32	-0.4	0.032	0.193	1.8e-27
0 CD4+ CM	LY9	5.6e-32	-0.6	0.04	0.203	1.9e-27
0 CD4+ CM	GABARAPL1	6e-32	-1.6	0.025	0.195	2e-27
0 CD4+ CM	DYNC1H1	6.2e-32	-0.5	0.052	0.225	2.1e-27
0 CD4+ CM	VPS29	6.7e-32	-0.8	0.059	0.279	2.2e-27
0 CD4+ CM	HSF1	6.8e-32	-0.4	0.031	0.23	2.3e-27
0 CD4+ CM	FTH1	7e-32	-409.2	0.723	0.958	2.4e-27
0 CD4+ CM	RANBP1	7.1e-32	-4.4	0.052	0.247	2.4e-27
0 CD4+ CM	RNPEPL1	7.1e-32	-0.5	0.041	0.231	2.4e-27
0 CD4+ CM	RELB	7.7e-32	-1	0.025	0.202	2.6e-27
0 CD4+ CM	PIAS1	8.3e-32	-0.5	0.055	0.256	2.8e-27
0 CD4+ CM	DAP3	8.6e-32	-0.6	0.055	0.266	2.9e-27
0 CD4+ CM	ATM	8.7e-32	-1.5	0.128	0.326	2.9e-27
0 CD4+ CM	OXNAD1	9.4e-32	-1	0.081	0.277	3.2e-27
0 CD4+ CM	ADH5	1.1e-31	-0.4	0.039	0.227	3.5e-27
0 CD4+ CM	PER1	1.1e-31	-1.1	0.02	0.184	3.5e-27
0 CD4+ CM	ACADVL	1.1e-31	-0.5	0.042	0.235	3.6e-27
0 CD4+ CM	HPS1	1.1e-31	-0.7	0.047	0.254	3.8e-27
0 CD4+ CM	PDIA6	1.1e-31	-12.6	0.078	0.33	3.9e-27
0 CD4+ CM	BCCIP	1.2e-31	-0.4	0.034	0.207	4.1e-27
0 CD4+ CM	SH3BP5	1.5e-31	-0.6	0.054	0.244	5e-27
0 CD4+ CM	SRSF8	1.5e-31	-0.5	0.054	0.24	5e-27
0 CD4+ CM	CCNG1	1.6e-31	-1.3	0.062	0.269	5.5e-27
0 CD4+ CM	ATF7IP2	1.7e-31	-40.7	0.034	0.213	5.8e-27
0 CD4+ CM	LBR	1.7e-31	-0.5	0.054	0.25	5.8e-27
0 CD4+ CM	RAB5C	2e-31	-0.3	0.025	0.169	6.7e-27
0 CD4+ CM	SPCS3	2e-31	-0.9	0.074	0.282	6.8e-27
0 CD4+ CM	DCK	2.1e-31	-0.4	0.04	0.189	6.9e-27
0 CD4+ CM	MRPL34	2.1e-31	-0.5	0.05	0.242	7e-27
0 CD4+ CM	ILF3-DT	2.2e-31	-0.5	0.05	0.197	7.2e-27
0 CD4+ CM	AKR1B1	2.3e-31	-0.4	0.032	0.201	7.6e-27
0 CD4+ CM	ZC3HAV1	2.6e-31	-3.5	0.103	0.337	8.7e-27
0 CD4+ CM	TEX264	2.9e-31	-0.5	0.026	0.203	9.6e-27
0 CD4+ CM	BHLHE40	3e-31	-13.6	0.059	0.282	1e-26
0 CD4+ CM	DNAJC15	3e-31	-1.4	0.05	0.248	1e-26
0 CD4+ CM	KDELR2	3.1e-31	-0.6	0.033	0.225	1e-26
0 CD4+ CM	NUTM2A-AS1	3.3e-31	-0.4	0.047	0.218	1.1e-26
0 CD4+ CM	TMED9	3.5e-31	-3.7	0.054	0.282	1.2e-26
0 CD4+ CM	GNAI2	3.6e-31	-2.8	0.04	0.21	1.2e-26
0 CD4+ CM	SNHG12	3.8e-31	-0.4	0.026	0.178	1.3e-26
0 CD4+ CM	CNOT2	4.1e-31	-0.5	0.062	0.271	1.4e-26
0 CD4+ CM	PQBP1	4.1e-31	-0.4	0.04	0.222	1.4e-26
0 CD4+ CM	SMAP1	4.3e-31	-0.5	0.051	0.259	1.5e-26
0 CD4+ CM	DCTN2	4.3e-31	-0.5	0.037	0.219	1.5e-26
0 CD4+ CM	SRP19	5.1e-31	-0.4	0.031	0.216	1.7e-26
0 CD4+ CM	TRAPPC6A	5.2e-31	-0.5	0.052	0.25	1.7e-26
0 CD4+ CM	ATG12	5.7e-31	-0.4	0.04	0.211	1.9e-26
0 CD4+ CM	NME3	5.7e-31	-0.5	0.039	0.212	1.9e-26
0 CD4+ CM	HBP1	6.3e-31	-0.4	0.037	0.2	2.1e-26
0 CD4+ CM	NOP10	6.6e-31	-1.2	0.064	0.285	2.2e-26
0 CD4+ CM	ETHE1	6.6e-31	-0.5	0.03	0.187	2.2e-26
0 CD4+ CM	USP3	6.8e-31	-0.6	0.055	0.25	2.3e-26
0 CD4+ CM	RNF19A	7e-31	-3.7	0.055	0.235	2.3e-26
0 CD4+ CM	AKNA	7.2e-31	-0.6	0.05	0.238	2.4e-26
0 CD4+ CM	SOD2	7.5e-31	-1.5	0.05	0.246	2.5e-26
0 CD4+ CM	PSMC3	7.8e-31	-0.6	0.037	0.21	2.6e-26
0 CD4+ CM	SNRNP200	7.9e-31	-0.4	0.039	0.201	2.6e-26
0 CD4+ CM	PTDSS1	7.9e-31	-0.5	0.045	0.236	2.7e-26
0 CD4+ CM	IFRD1	8.3e-31	-0.7	0.029	0.186	2.8e-26
0 CD4+ CM	AKIRIN1	8.6e-31	-0.4	0.042	0.216	2.9e-26
0 CD4+ CM	PHIP	9e-31	-0.5	0.05	0.232	3e-26
0 CD4+ CM	TBX21	9.5e-31	-0.6	0.027	0.195	3.2e-26
0 CD4+ CM	ZFAND5	9.8e-31	-3.8	0.048	0.251	3.3e-26
0 CD4+ CM	ADAR	1e-30	-0.6	0.074	0.27	3.4e-26
0 CD4+ CM	UQCRC1	1.1e-30	-1.3	0.052	0.247	3.7e-26
0 CD4+ CM	DENND2D	1.2e-30	-0.9	0.059	0.239	3.9e-26
0 CD4+ CM	SLTM	1.3e-30	-0.6	0.062	0.263	4.3e-26
0 CD4+ CM	SREK1IP1	1.3e-30	-0.4	0.024	0.173	4.3e-26
0 CD4+ CM	ANKRD44	1.3e-30	-0.6	0.072	0.277	4.4e-26
0 CD4+ CM	NCKAP1L	1.4e-30	-0.4	0.038	0.181	4.6e-26
0 CD4+ CM	MINOS1	1.5e-30	-0.5	0.051	0.224	5e-26
0 CD4+ CM	GOLGA4	1.7e-30	-0.6	0.052	0.239	5.6e-26
0 CD4+ CM	DNAJB14	1.8e-30	-0.4	0.058	0.226	6e-26
0 CD4+ CM	SRSF9	1.8e-30	-0.4	0.041	0.214	6e-26
0 CD4+ CM	DNAJA2	2e-30	-0.5	0.056	0.25	6.6e-26
0 CD4+ CM	SLC25A36	2e-30	-0.4	0.027	0.188	6.7e-26
0 CD4+ CM	SYTL3	2.3e-30	-0.9	0.057	0.251	7.6e-26
0 CD4+ CM	DAZAP1	2.3e-30	-0.4	0.028	0.187	7.7e-26
0 CD4+ CM	STK10	2.4e-30	-0.5	0.052	0.236	8.2e-26
0 CD4+ CM	PTPN2	2.5e-30	-0.5	0.038	0.227	8.4e-26
0 CD4+ CM	TOR1AIP1	2.6e-30	-0.3	0.025	0.174	8.6e-26
0 CD4+ CM	SMDT1	2.8e-30	-0.6	0.051	0.253	9.2e-26
0 CD4+ CM	DARS	2.9e-30	-0.5	0.051	0.214	9.7e-26
0 CD4+ CM	AKAP9	2.9e-30	-0.6	0.056	0.229	9.8e-26
0 CD4+ CM	ARL5A	3.1e-30	-0.5	0.041	0.214	1e-25
0 CD4+ CM	FKBP11	3.4e-30	-4.7	0.048	0.27	1.1e-25
0 CD4+ CM	C7orf50	3.5e-30	-0.5	0.029	0.202	1.2e-25
0 CD4+ CM	SHARPIN	3.6e-30	-0.3	0.024	0.174	1.2e-25
0 CD4+ CM	AKIRIN2	3.8e-30	-2	0.047	0.243	1.3e-25
0 CD4+ CM	FDFT1	3.9e-30	-0.6	0.056	0.256	1.3e-25
0 CD4+ CM	ERAP2	4e-30	-0.5	0.052	0.231	1.3e-25
0 CD4+ CM	ZNHIT3	4.1e-30	-0.3	0.03	0.186	1.4e-25
0 CD4+ CM	NFKB1	4.1e-30	-0.5	0.032	0.189	1.4e-25
0 CD4+ CM	MED30	4.3e-30	-0.4	0.033	0.207	1.4e-25
0 CD4+ CM	EFHD2	4.5e-30	-1.7	0.044	0.252	1.5e-25
0 CD4+ CM	MGST3	4.5e-30	-0.7	0.059	0.269	1.5e-25
0 CD4+ CM	ATP5MC1	5e-30	-0.6	0.047	0.233	1.7e-25
0 CD4+ CM	RNF145	5.3e-30	-0.6	0.025	0.22	1.8e-25
0 CD4+ CM	PHF5A	5.5e-30	-0.3	0.028	0.19	1.8e-25
0 CD4+ CM	TTC39C	5.5e-30	-4.6	0.071	0.272	1.8e-25
0 CD4+ CM	PCM1	5.8e-30	-0.6	0.063	0.241	1.9e-25
0 CD4+ CM	NUTM2B-AS1	5.9e-30	-0.3	0.032	0.183	2e-25
0 CD4+ CM	ORMDL1	5.9e-30	-0.4	0.041	0.206	2e-25
0 CD4+ CM	PEX16	6.5e-30	-0.3	0.025	0.179	2.2e-25
0 CD4+ CM	CDK17	6.7e-30	-0.4	0.041	0.205	2.3e-25
0 CD4+ CM	N4BP2L1	6.9e-30	-0.3	0.036	0.192	2.3e-25
0 CD4+ CM	ST3GAL1	7.6e-30	-0.5	0.042	0.214	2.6e-25
0 CD4+ CM	NUTF2	7.6e-30	-0.4	0.049	0.225	2.6e-25
0 CD4+ CM	NUCB2	7.7e-30	-2.5	0.073	0.285	2.6e-25
0 CD4+ CM	PGLS	7.9e-30	-2.1	0.057	0.269	2.7e-25
0 CD4+ CM	ABLIM1	8.2e-30	-1.8	0.08	0.282	2.7e-25
0 CD4+ CM	GOLPH3	9e-30	-0.3	0.028	0.187	3e-25
0 CD4+ CM	GBP5	9.3e-30	-6.6	0.096	0.279	3.1e-25
0 CD4+ CM	ARID5B	9.3e-30	-1.4	0.076	0.287	3.1e-25
0 CD4+ CM	CYC1	1.1e-29	-0.6	0.056	0.248	3.6e-25
0 CD4+ CM	FAM107B	1.1e-29	-0.9	0.099	0.328	3.8e-25
0 CD4+ CM	NDUFS2	1.2e-29	-0.4	0.038	0.199	3.9e-25
0 CD4+ CM	PARP1	1.2e-29	-0.5	0.043	0.197	4.1e-25
0 CD4+ CM	PPP4R2	1.3e-29	-0.4	0.039	0.205	4.5e-25
0 CD4+ CM	TMEM248	1.3e-29	-0.4	0.044	0.216	4.5e-25
0 CD4+ CM	ITK	1.5e-29	-0.8	0.09	0.287	4.9e-25
0 CD4+ CM	BECN1	1.5e-29	-0.4	0.039	0.206	4.9e-25
0 CD4+ CM	WBP1	1.5e-29	-0.3	0.034	0.171	5e-25
0 CD4+ CM	ZRANB2	1.5e-29	-0.6	0.082	0.286	5e-25
0 CD4+ CM	GSDMD	1.5e-29	-0.4	0.033	0.186	5.1e-25
0 CD4+ CM	GPAA1	1.6e-29	-0.4	0.029	0.19	5.4e-25
0 CD4+ CM	FUNDC2	1.6e-29	-0.5	0.047	0.254	5.4e-25
0 CD4+ CM	FBXL5	1.6e-29	-0.5	0.045	0.216	5.5e-25
0 CD4+ CM	MTCH1	1.6e-29	-0.6	0.045	0.253	5.5e-25
0 CD4+ CM	ZMAT2	1.6e-29	-0.4	0.054	0.227	5.5e-25
0 CD4+ CM	INPP5K	1.7e-29	-0.3	0.03	0.183	5.7e-25
0 CD4+ CM	NDUFAF3	1.7e-29	-0.4	0.039	0.202	5.7e-25
0 CD4+ CM	TIAL1	1.7e-29	-0.5	0.062	0.264	5.8e-25
0 CD4+ CM	ADIPOR1	1.9e-29	-0.4	0.042	0.222	6.5e-25
0 CD4+ CM	ZFAND2A	2e-29	-0.4	0.027	0.189	6.7e-25
0 CD4+ CM	SPAG7	2e-29	-0.5	0.035	0.221	6.8e-25
0 CD4+ CM	TMX4	2.1e-29	-0.6	0.061	0.263	6.9e-25
0 CD4+ CM	NEMF	2.1e-29	-0.5	0.048	0.219	7e-25
0 CD4+ CM	MAPKAPK5-AS1	2.1e-29	-0.4	0.038	0.206	7e-25
0 CD4+ CM	CREBRF	2.1e-29	-0.4	0.035	0.195	7.1e-25
0 CD4+ CM	SAFB2	2.3e-29	-0.3	0.036	0.182	7.7e-25
0 CD4+ CM	FYTTD1	2.5e-29	-0.4	0.038	0.192	8.4e-25
0 CD4+ CM	BBX	2.6e-29	-0.5	0.046	0.219	8.7e-25
0 CD4+ CM	PRDX1	2.7e-29	-17.6	0.065	0.292	9.1e-25
0 CD4+ CM	CNOT1	2.9e-29	-0.5	0.047	0.24	9.7e-25
0 CD4+ CM	COQ10B	2.9e-29	-0.4	0.032	0.201	9.8e-25
0 CD4+ CM	RCN2	2.9e-29	-0.4	0.039	0.215	9.8e-25
0 CD4+ CM	ZFR	3.1e-29	-0.4	0.044	0.205	1e-24
0 CD4+ CM	PSMF1	3.1e-29	-0.6	0.057	0.293	1.1e-24
0 CD4+ CM	PPA1	3.4e-29	-5.8	0.066	0.294	1.1e-24
0 CD4+ CM	SELENOM	3.6e-29	-0.3	0.033	0.167	1.2e-24
0 CD4+ CM	RAB4A	3.7e-29	-0.4	0.027	0.2	1.2e-24
0 CD4+ CM	DNAJC7	3.8e-29	-0.4	0.042	0.198	1.3e-24
0 CD4+ CM	MRPS15	3.9e-29	-0.4	0.038	0.212	1.3e-24
0 CD4+ CM	VAMP5	4e-29	-5.9	0.052	0.248	1.3e-24
0 CD4+ CM	AATF	4e-29	-0.4	0.037	0.208	1.3e-24
0 CD4+ CM	ANP32E	4e-29	-1.8	0.056	0.221	1.3e-24
0 CD4+ CM	FAM204A	4.1e-29	-0.5	0.053	0.236	1.4e-24
0 CD4+ CM	NRBP1	4.2e-29	-0.4	0.035	0.211	1.4e-24
0 CD4+ CM	STAT6	4.4e-29	-0.3	0.032	0.161	1.5e-24
0 CD4+ CM	VPS37B	4.4e-29	-0.6	0.035	0.207	1.5e-24
0 CD4+ CM	SUMF2	4.4e-29	-0.4	0.044	0.214	1.5e-24
0 CD4+ CM	MPG	4.5e-29	-0.4	0.036	0.183	1.5e-24
0 CD4+ CM	FLOT1	4.7e-29	-0.5	0.043	0.214	1.6e-24
0 CD4+ CM	CNPPD1	4.7e-29	-0.5	0.033	0.216	1.6e-24
0 CD4+ CM	BLOC1S4	4.9e-29	-0.4	0.033	0.207	1.6e-24
0 CD4+ CM	MRPL55	5.1e-29	-0.4	0.031	0.192	1.7e-24
0 CD4+ CM	SLBP	5.5e-29	-0.5	0.037	0.197	1.8e-24
0 CD4+ CM	DCAF5	6.3e-29	-0.3	0.019	0.157	2.1e-24
0 CD4+ CM	OSER1	6.5e-29	-0.7	0.025	0.197	2.2e-24
0 CD4+ CM	NT5C	6.5e-29	-0.4	0.04	0.202	2.2e-24
0 CD4+ CM	RAMMET	6.5e-29	-0.3	0.017	0.164	2.2e-24
0 CD4+ CM	INTS10	7.2e-29	-0.4	0.026	0.188	2.4e-24
0 CD4+ CM	GLRX	7.6e-29	-1	0.054	0.23	2.5e-24
0 CD4+ CM	TNFAIP8	7.7e-29	-1	0.074	0.29	2.6e-24
0 CD4+ CM	COX16	7.9e-29	-0.4	0.035	0.228	2.6e-24
0 CD4+ CM	CARD16	7.9e-29	-6.1	0.065	0.272	2.6e-24
0 CD4+ CM	TIPRL	8.1e-29	-0.3	0.028	0.177	2.7e-24
0 CD4+ CM	SFSWAP	8.3e-29	-0.4	0.036	0.189	2.8e-24
0 CD4+ CM	HSPB11	8.4e-29	-0.3	0.029	0.172	2.8e-24
0 CD4+ CM	GATA3	8.4e-29	-9.1	0.064	0.281	2.8e-24
0 CD4+ CM	TMF1	8.7e-29	-0.4	0.042	0.204	2.9e-24
0 CD4+ CM	PITHD1	8.7e-29	-0.4	0.043	0.232	2.9e-24
0 CD4+ CM	ZNF655	9.4e-29	-0.3	0.031	0.172	3.2e-24
0 CD4+ CM	SAT2	1e-28	-0.4	0.03	0.192	3.4e-24
0 CD4+ CM	MYO1F	1.1e-28	-0.9	0.059	0.23	3.6e-24
0 CD4+ CM	CHURC1	1.2e-28	-0.4	0.044	0.209	3.9e-24
0 CD4+ CM	TSN	1.2e-28	-0.3	0.026	0.183	4.1e-24
0 CD4+ CM	SURF1	1.3e-28	-0.4	0.045	0.223	4.4e-24
0 CD4+ CM	NUB1	1.4e-28	-0.4	0.056	0.227	4.6e-24
0 CD4+ CM	OS9	1.4e-28	-0.9	0.049	0.241	4.6e-24
0 CD4+ CM	EIF4E2	1.4e-28	-0.4	0.032	0.181	4.8e-24
0 CD4+ CM	ATXN10	1.4e-28	-0.4	0.039	0.198	4.8e-24
0 CD4+ CM	UNC119	1.5e-28	-4.7	0.025	0.149	5e-24
0 CD4+ CM	CCNK	1.5e-28	-0.3	0.042	0.187	5.1e-24
0 CD4+ CM	GLIPR1	1.5e-28	-5.9	0.068	0.247	5.1e-24
0 CD4+ CM	ACTR1B	1.5e-28	-0.3	0.027	0.172	5.2e-24
0 CD4+ CM	ANXA2R	1.7e-28	-0.4	0.037	0.2	5.6e-24
0 CD4+ CM	GORASP2	1.7e-28	-0.5	0.042	0.243	5.8e-24
0 CD4+ CM	YARS	1.8e-28	-0.4	0.033	0.171	6.2e-24
0 CD4+ CM	DERL1	1.8e-28	-0.4	0.037	0.204	6.2e-24
0 CD4+ CM	PTPN6	2.1e-28	-7.3	0.06	0.273	7e-24
0 CD4+ CM	C6orf226	2.1e-28	-0.3	0.024	0.164	7e-24
0 CD4+ CM	MRPS30	2.1e-28	-0.3	0.027	0.184	7.1e-24
0 CD4+ CM	NXT1	2.4e-28	-0.7	0.03	0.219	8e-24
0 CD4+ CM	BFAR	2.6e-28	-0.3	0.031	0.176	8.8e-24
0 CD4+ CM	MATR3.1	2.8e-28	-0.4	0.061	0.229	9.4e-24
0 CD4+ CM	SLU7	2.9e-28	-0.4	0.027	0.189	9.7e-24
0 CD4+ CM	SAMHD1	3e-28	-43.4	0.156	0.399	1e-23
0 CD4+ CM	ATG5	3.1e-28	-0.3	0.03	0.17	1e-23
0 CD4+ CM	NAXE	3.2e-28	-0.3	0.034	0.194	1.1e-23
0 CD4+ CM	TRIM22	3.2e-28	-0.9	0.089	0.303	1.1e-23
0 CD4+ CM	PTPN4	3.3e-28	-0.5	0.06	0.243	1.1e-23
0 CD4+ CM	SYNCRIP	3.4e-28	-0.4	0.044	0.195	1.1e-23
0 CD4+ CM	DEDD2	3.4e-28	-0.4	0.03	0.189	1.1e-23
0 CD4+ CM	RNASET2	3.5e-28	-12.1	0.09	0.341	1.2e-23
0 CD4+ CM	RAB5A	3.5e-28	-0.4	0.048	0.199	1.2e-23
0 CD4+ CM	CD8A	3.6e-28	-13.5	0.132	0.283	1.2e-23
0 CD4+ CM	IFNAR1	3.7e-28	-0.3	0.031	0.156	1.2e-23
0 CD4+ CM	MT1X	3.7e-28	-11.7	0.029	0.202	1.3e-23
0 CD4+ CM	HECTD1	3.9e-28	-0.4	0.046	0.216	1.3e-23
0 CD4+ CM	AP3S1	4e-28	-0.5	0.04	0.235	1.3e-23
0 CD4+ CM	IFI16	4e-28	-0.7	0.051	0.217	1.4e-23
0 CD4+ CM	MRPL10	4.1e-28	-0.7	0.038	0.23	1.4e-23
0 CD4+ CM	CTSC	4.1e-28	-15.6	0.085	0.327	1.4e-23
0 CD4+ CM	IDH3G	4.2e-28	-0.4	0.036	0.188	1.4e-23
0 CD4+ CM	ADAM8	4.2e-28	-0.6	0.038	0.192	1.4e-23
0 CD4+ CM	EHD1	4.3e-28	-0.3	0.024	0.15	1.4e-23
0 CD4+ CM	SVIP	4.3e-28	-0.4	0.032	0.199	1.5e-23
0 CD4+ CM	TRAPPC2L	4.4e-28	-0.4	0.031	0.204	1.5e-23
0 CD4+ CM	NAAA	4.5e-28	-5	0.041	0.225	1.5e-23
0 CD4+ CM	INPP4B	4.5e-28	-0.9	0.086	0.258	1.5e-23
0 CD4+ CM	MEA1	4.6e-28	-0.4	0.037	0.2	1.5e-23
0 CD4+ CM	TUT4	4.6e-28	-0.4	0.048	0.216	1.5e-23
0 CD4+ CM	GNPTG	4.7e-28	-0.3	0.036	0.185	1.6e-23
0 CD4+ CM	IL27RA	5.2e-28	-0.4	0.029	0.191	1.7e-23
0 CD4+ CM	SAT1	5.5e-28	-75.6	0.149	0.469	1.9e-23
0 CD4+ CM	SLIRP	5.6e-28	-0.4	0.037	0.193	1.9e-23
0 CD4+ CM	CNPY3	5.7e-28	-2.5	0.055	0.278	1.9e-23
0 CD4+ CM	SSBP4	6.7e-28	-0.5	0.03	0.201	2.2e-23
0 CD4+ CM	NUDT21	6.8e-28	-0.8	0.053	0.234	2.3e-23
0 CD4+ CM	TUBB4B	6.9e-28	-13.7	0.031	0.185	2.3e-23
0 CD4+ CM	KCNAB2	7e-28	-0.5	0.045	0.207	2.4e-23
0 CD4+ CM	LMF2	7.3e-28	-0.3	0.028	0.163	2.5e-23
0 CD4+ CM	SMARCA5	7.4e-28	-0.4	0.054	0.218	2.5e-23
0 CD4+ CM	DYNLL1	7.8e-28	-1.4	0.045	0.203	2.6e-23
0 CD4+ CM	FOSB	8.5e-28	-6.6	0.052	0.247	2.9e-23
0 CD4+ CM	ABT1	8.6e-28	-0.4	0.038	0.215	2.9e-23
0 CD4+ CM	SRRT	8.9e-28	-0.7	0.042	0.225	3e-23
0 CD4+ CM	CDKN2AIP	9e-28	-0.3	0.03	0.167	3e-23
0 CD4+ CM	ZNF24	9.5e-28	-0.4	0.041	0.201	3.2e-23
0 CD4+ CM	TSEN54	9.9e-28	-0.6	0.045	0.242	3.3e-23
0 CD4+ CM	ACAA1	9.9e-28	-0.8	0.038	0.189	3.3e-23
0 CD4+ CM	COG3	1e-27	-0.4	0.038	0.198	3.4e-23
0 CD4+ CM	PIP4P1	1e-27	-0.3	0.021	0.149	3.4e-23
0 CD4+ CM	TNRC6B	1.1e-27	-0.6	0.062	0.259	3.7e-23
0 CD4+ CM	ZFC3H1	1.1e-27	-0.4	0.038	0.193	3.7e-23
0 CD4+ CM	SMIM10L1	1.1e-27	-0.3	0.042	0.175	3.7e-23
0 CD4+ CM	PSMD13	1.1e-27	-0.4	0.044	0.231	3.8e-23
0 CD4+ CM	MRPS7	1.2e-27	-0.3	0.034	0.191	3.9e-23
0 CD4+ CM	VASP	1.2e-27	-5.8	0.061	0.263	4.1e-23
0 CD4+ CM	TAF9	1.2e-27	-1.1	0.039	0.2	4.1e-23
0 CD4+ CM	UBL7	1.3e-27	-0.3	0.029	0.144	4.4e-23
0 CD4+ CM	SORL1	1.4e-27	-0.6	0.054	0.249	4.8e-23
0 CD4+ CM	STOM	1.5e-27	-0.8	0.056	0.221	4.9e-23
0 CD4+ CM	IMP4	1.5e-27	-0.3	0.028	0.175	5e-23
0 CD4+ CM	HDAC1	1.5e-27	-0.7	0.058	0.243	5e-23
0 CD4+ CM	ZNRD1	1.5e-27	-0.3	0.028	0.18	5e-23
0 CD4+ CM	RTF2	1.5e-27	-0.4	0.043	0.218	5.1e-23
0 CD4+ CM	TGFBR2	1.5e-27	-0.8	0.059	0.233	5.2e-23
0 CD4+ CM	NAP1L4	1.6e-27	-0.7	0.064	0.243	5.3e-23
0 CD4+ CM	BANF1	1.7e-27	-0.9	0.055	0.252	5.6e-23
0 CD4+ CM	CAPZA2	1.7e-27	-1.3	0.047	0.233	5.6e-23
0 CD4+ CM	ATP6V0E2	1.7e-27	-0.4	0.044	0.213	5.7e-23
0 CD4+ CM	JMJD6	1.8e-27	-0.3	0.014	0.133	6e-23
0 CD4+ CM	SPG21	1.8e-27	-0.4	0.047	0.198	6e-23
0 CD4+ CM	ZFAND2B	1.8e-27	-0.3	0.027	0.178	6e-23
0 CD4+ CM	MRPS36	1.8e-27	-0.4	0.03	0.186	6.1e-23
0 CD4+ CM	RAB29	1.9e-27	-0.6	0.042	0.202	6.4e-23
0 CD4+ CM	UGP2	1.9e-27	-0.4	0.052	0.225	6.4e-23
0 CD4+ CM	NSMCE1	1.9e-27	-0.4	0.038	0.193	6.5e-23
0 CD4+ CM	BEX2	2e-27	-0.4	0.022	0.159	6.7e-23
0 CD4+ CM	TNFRSF1B	2.1e-27	-12.1	0.04	0.214	6.9e-23
0 CD4+ CM	IDH3B	2.2e-27	-0.4	0.039	0.212	7.5e-23
0 CD4+ CM	KCNA3	2.3e-27	-0.4	0.045	0.187	7.6e-23
0 CD4+ CM	GPATCH8	2.3e-27	-0.4	0.041	0.193	7.7e-23
0 CD4+ CM	LUC7L3	2.4e-27	-0.7	0.071	0.273	8.2e-23
0 CD4+ CM	RCAN3	2.5e-27	-1	0.085	0.264	8.4e-23
0 CD4+ CM	ZNF706	2.5e-27	-1.6	0.049	0.262	8.6e-23
0 CD4+ CM	ATP6AP1	2.6e-27	-0.4	0.032	0.182	8.7e-23
0 CD4+ CM	GBP2	2.7e-27	-4.8	0.049	0.215	9.2e-23
0 CD4+ CM	IMPDH2	2.7e-27	-9.6	0.049	0.208	9.2e-23
0 CD4+ CM	VPS26B	2.8e-27	-0.4	0.03	0.196	9.3e-23
0 CD4+ CM	RPAIN	2.9e-27	-0.3	0.029	0.189	9.8e-23
0 CD4+ CM	DGKZ	2.9e-27	-0.4	0.034	0.199	9.8e-23
0 CD4+ CM	DGKA	3e-27	-0.6	0.061	0.233	9.9e-23
0 CD4+ CM	PPP4R3B	3e-27	-0.4	0.04	0.201	1e-22
0 CD4+ CM	ANKRD10	3.3e-27	-0.3	0.037	0.187	1.1e-22
0 CD4+ CM	THUMPD1	3.5e-27	-0.4	0.036	0.195	1.2e-22
0 CD4+ CM	SCAMP2	3.5e-27	-0.7	0.057	0.267	1.2e-22
0 CD4+ CM	PRKAR1A	3.7e-27	-2.8	0.075	0.261	1.2e-22
0 CD4+ CM	TPST2	3.9e-27	-0.9	0.057	0.228	1.3e-22
0 CD4+ CM	ERICH1	4e-27	-0.5	0.032	0.185	1.3e-22
0 CD4+ CM	ALOX5AP	4.3e-27	-27.6	0.07	0.266	1.4e-22
0 CD4+ CM	TGOLN2	4.3e-27	-0.6	0.066	0.252	1.4e-22
0 CD4+ CM	MYDGF	4.4e-27	-14.6	0.055	0.289	1.5e-22
0 CD4+ CM	PSMB7	4.4e-27	-0.4	0.033	0.189	1.5e-22
0 CD4+ CM	TOP1	4.5e-27	-0.4	0.036	0.181	1.5e-22
0 CD4+ CM	NFATC2	4.5e-27	-0.4	0.037	0.178	1.5e-22
0 CD4+ CM	SP3	4.7e-27	-0.4	0.036	0.196	1.6e-22
0 CD4+ CM	CNOT6L	4.9e-27	-0.4	0.05	0.211	1.6e-22
0 CD4+ CM	PTGER2	5e-27	-1.7	0.068	0.238	1.7e-22
0 CD4+ CM	TROVE2	5.2e-27	-0.4	0.04	0.23	1.7e-22
0 CD4+ CM	KLRB1	5.5e-27	-36.4	0.158	0.282	1.8e-22
0 CD4+ CM	SDHB	5.5e-27	-0.4	0.035	0.209	1.8e-22
0 CD4+ CM	ATP2B1	5.6e-27	-1	0.032	0.17	1.9e-22
0 CD4+ CM	SF3A3	5.7e-27	-0.3	0.037	0.193	1.9e-22
0 CD4+ CM	VDAC1	5.7e-27	-1.1	0.053	0.253	1.9e-22
0 CD4+ CM	SH3BP1	6e-27	-0.4	0.038	0.2	2e-22
0 CD4+ CM	TALDO1	6.2e-27	-5.2	0.065	0.258	2.1e-22
0 CD4+ CM	SFXN1	6.8e-27	-0.7	0.049	0.224	2.3e-22
0 CD4+ CM	CEBPB	7.1e-27	-8.9	0.027	0.185	2.4e-22
0 CD4+ CM	RNF10	7.1e-27	-0.4	0.058	0.225	2.4e-22
0 CD4+ CM	SRP72	7.1e-27	-0.7	0.062	0.269	2.4e-22
0 CD4+ CM	PSMB8-AS1	7.2e-27	-0.4	0.031	0.17	2.4e-22
0 CD4+ CM	MPC1	8e-27	-0.4	0.029	0.167	2.7e-22
0 CD4+ CM	MRPL52	8e-27	-0.6	0.045	0.219	2.7e-22
0 CD4+ CM	FAM133B	8.4e-27	-0.5	0.041	0.227	2.8e-22
0 CD4+ CM	MFSD14A	8.9e-27	-0.4	0.033	0.211	3e-22
0 CD4+ CM	ORAI1	9e-27	-0.3	0.021	0.158	3e-22
0 CD4+ CM	TMEM183A	9.4e-27	-0.4	0.032	0.198	3.2e-22
0 CD4+ CM	SMNDC1	1e-26	-0.3	0.032	0.175	3.4e-22
0 CD4+ CM	CBLB	1e-26	-0.6	0.058	0.232	3.4e-22
0 CD4+ CM	MED4	1.1e-26	-0.4	0.038	0.201	3.5e-22
0 CD4+ CM	AZIN1	1.1e-26	-0.3	0.037	0.172	3.6e-22
0 CD4+ CM	NCR3	1.1e-26	-1.5	0.038	0.199	3.6e-22
0 CD4+ CM	GLIPR2	1.1e-26	-0.7	0.056	0.237	3.7e-22
0 CD4+ CM	POLE4	1.2e-26	-0.4	0.031	0.194	3.9e-22
0 CD4+ CM	LMBRD1	1.2e-26	-0.4	0.046	0.217	4.1e-22
0 CD4+ CM	CD320	1.3e-26	-0.7	0.034	0.2	4.3e-22
0 CD4+ CM	DUSP11	1.3e-26	-0.3	0.029	0.174	4.3e-22
0 CD4+ CM	RPF1	1.3e-26	-0.3	0.025	0.161	4.3e-22
0 CD4+ CM	UPF3A	1.4e-26	-0.4	0.044	0.199	4.6e-22
0 CD4+ CM	RSU1	1.4e-26	-0.4	0.043	0.209	4.6e-22
0 CD4+ CM	WAC	1.4e-26	-0.3	0.039	0.183	4.6e-22
0 CD4+ CM	HAX1	1.4e-26	-0.5	0.045	0.228	4.7e-22
0 CD4+ CM	ESD	1.4e-26	-0.4	0.04	0.188	4.8e-22
0 CD4+ CM	CYB5R3	1.5e-26	-0.5	0.032	0.179	4.9e-22
0 CD4+ CM	TANK	1.5e-26	-0.4	0.032	0.167	5.2e-22
0 CD4+ CM	ARPP19	1.6e-26	-0.3	0.032	0.159	5.4e-22
0 CD4+ CM	AC116366.3	1.6e-26	-0.5	0.039	0.205	5.5e-22
0 CD4+ CM	SOCS1	1.8e-26	-0.4	0.016	0.145	6e-22
0 CD4+ CM	BAG1	1.8e-26	-0.5	0.042	0.217	6.2e-22
0 CD4+ CM	CDC40	1.9e-26	-0.4	0.032	0.192	6.3e-22
0 CD4+ CM	NDUFB5	1.9e-26	-0.6	0.043	0.187	6.3e-22
0 CD4+ CM	SYNE1	2e-26	-1	0.077	0.281	6.6e-22
0 CD4+ CM	BCL2	2e-26	-0.9	0.073	0.236	6.7e-22
0 CD4+ CM	SSR1	2.2e-26	-0.5	0.06	0.238	7.3e-22
0 CD4+ CM	RPIA	2.2e-26	-0.3	0.029	0.188	7.5e-22
0 CD4+ CM	ZBTB1	2.3e-26	-0.5	0.044	0.215	7.6e-22
0 CD4+ CM	LETMD1	2.3e-26	-0.4	0.033	0.202	7.7e-22
0 CD4+ CM	MYLIP	2.3e-26	-0.5	0.028	0.18	7.8e-22
0 CD4+ CM	EPB41	2.4e-26	-0.7	0.086	0.294	8.1e-22
0 CD4+ CM	CBLL1	2.6e-26	-0.3	0.043	0.188	8.8e-22
0 CD4+ CM	KDM2A	2.7e-26	-0.4	0.039	0.197	9e-22
0 CD4+ CM	ATF4	2.7e-26	-2.8	0.04	0.222	9.1e-22
0 CD4+ CM	TMCO1	2.7e-26	-0.4	0.045	0.205	9.1e-22
0 CD4+ CM	CD46	3.2e-26	-0.4	0.061	0.233	1.1e-21
0 CD4+ CM	NAA20	3.3e-26	-0.3	0.023	0.154	1.1e-21
0 CD4+ CM	MACF1	3.4e-26	-0.6	0.068	0.231	1.1e-21
0 CD4+ CM	EMC3	3.7e-26	-0.4	0.039	0.215	1.2e-21
0 CD4+ CM	CCS	3.7e-26	-0.3	0.026	0.16	1.2e-21
0 CD4+ CM	DDIT3	3.7e-26	-0.9	0.015	0.16	1.3e-21
0 CD4+ CM	TSR2	4e-26	-0.3	0.031	0.2	1.3e-21
0 CD4+ CM	UTRN	4.1e-26	-0.7	0.066	0.25	1.4e-21
0 CD4+ CM	PSMC2	4.1e-26	-0.3	0.021	0.155	1.4e-21
0 CD4+ CM	TKT	4.2e-26	-14.9	0.083	0.316	1.4e-21
0 CD4+ CM	MRPS6	4.4e-26	-0.5	0.039	0.203	1.5e-21
0 CD4+ CM	TBPL1	4.7e-26	-0.3	0.023	0.153	1.6e-21
0 CD4+ CM	HDDC2	4.8e-26	-0.3	0.037	0.177	1.6e-21
0 CD4+ CM	UBE2E3	5e-26	-0.4	0.036	0.204	1.7e-21
0 CD4+ CM	BLOC1S1	5.1e-26	-0.4	0.034	0.182	1.7e-21
0 CD4+ CM	RC3H1	5.2e-26	-0.3	0.028	0.167	1.7e-21
0 CD4+ CM	CCDC107	5.2e-26	-0.5	0.032	0.204	1.8e-21
0 CD4+ CM	PDE3B	5.3e-26	-0.5	0.063	0.222	1.8e-21
0 CD4+ CM	EIF6	5.8e-26	-0.5	0.031	0.201	1.9e-21
0 CD4+ CM	SEC13	5.8e-26	-0.7	0.032	0.196	2e-21
0 CD4+ CM	C18orf32	5.9e-26	-0.4	0.029	0.191	2e-21
0 CD4+ CM	TSPAN32	6e-26	-0.4	0.026	0.178	2e-21
0 CD4+ CM	CRTAP	6e-26	-2.9	0.037	0.186	2e-21
0 CD4+ CM	LNPEP	6.5e-26	-0.4	0.081	0.232	2.2e-21
0 CD4+ CM	PIGC	6.5e-26	-0.3	0.029	0.173	2.2e-21
0 CD4+ CM	CDK5RAP3	6.9e-26	-0.4	0.035	0.2	2.3e-21
0 CD4+ CM	THAP7	7.1e-26	-0.3	0.022	0.155	2.4e-21
0 CD4+ CM	SYNGR2	7.2e-26	-10.8	0.056	0.288	2.4e-21
0 CD4+ CM	RGS19	7.2e-26	-3.7	0.064	0.227	2.4e-21
0 CD4+ CM	TSPYL2	7.3e-26	-4	0.059	0.242	2.5e-21
0 CD4+ CM	NPEPPS	7.6e-26	-0.3	0.044	0.172	2.5e-21
0 CD4+ CM	PTPN7	7.7e-26	-0.4	0.034	0.175	2.6e-21
0 CD4+ CM	PSMD9	7.9e-26	-0.3	0.035	0.182	2.7e-21
0 CD4+ CM	AMZ2	8.1e-26	-0.3	0.042	0.176	2.7e-21
0 CD4+ CM	HTATSF1	8.1e-26	-0.4	0.032	0.174	2.7e-21
0 CD4+ CM	GTF3C6	8.5e-26	-0.4	0.045	0.2	2.9e-21
0 CD4+ CM	CDS2	8.5e-26	-0.3	0.024	0.158	2.9e-21
0 CD4+ CM	PHB	8.6e-26	-3.4	0.043	0.22	2.9e-21
0 CD4+ CM	LYPLA1	8.6e-26	-0.4	0.033	0.171	2.9e-21
0 CD4+ CM	DDX50	8.8e-26	-0.3	0.028	0.153	3e-21
0 CD4+ CM	PHF11	9e-26	-0.5	0.045	0.238	3e-21
0 CD4+ CM	C12orf10	9.1e-26	-0.3	0.029	0.146	3e-21
0 CD4+ CM	NFKBIB	9.2e-26	-0.3	0.022	0.155	3.1e-21
0 CD4+ CM	PDCD6IP	9.2e-26	-0.3	0.038	0.184	3.1e-21
0 CD4+ CM	MOB2	9.6e-26	-0.3	0.027	0.157	3.2e-21
0 CD4+ CM	LSM6	9.7e-26	-0.4	0.035	0.184	3.2e-21
0 CD4+ CM	CSRP1	1e-25	-0.7	0.017	0.145	3.4e-21
0 CD4+ CM	GET4	1e-25	-0.3	0.015	0.137	3.5e-21
0 CD4+ CM	CEMIP2	1e-25	-1	0.06	0.249	3.5e-21
0 CD4+ CM	PPCS	1e-25	-0.4	0.046	0.216	3.5e-21
0 CD4+ CM	BATF	1.1e-25	-0.5	0.023	0.145	3.6e-21
0 CD4+ CM	RRP1B	1.1e-25	-0.4	0.029	0.162	3.8e-21
0 CD4+ CM	TAF15	1.2e-25	-2.2	0.075	0.282	4e-21
0 CD4+ CM	RB1CC1	1.2e-25	-0.5	0.049	0.189	4e-21
0 CD4+ CM	MYCBP2	1.2e-25	-0.7	0.075	0.251	4e-21
0 CD4+ CM	RBM22	1.3e-25	-0.3	0.034	0.189	4.2e-21
0 CD4+ CM	CCDC88C	1.3e-25	-0.3	0.034	0.183	4.3e-21
0 CD4+ CM	GRK6	1.3e-25	-0.5	0.037	0.201	4.3e-21
0 CD4+ CM	TRADD	1.4e-25	-0.8	0.05	0.212	4.6e-21
0 CD4+ CM	ARF4	1.4e-25	-0.5	0.044	0.209	4.7e-21
0 CD4+ CM	FDX1	1.4e-25	-0.4	0.029	0.199	4.8e-21
0 CD4+ CM	PRPF8	1.4e-25	-0.5	0.064	0.235	4.8e-21
0 CD4+ CM	RHEB	1.5e-25	-0.4	0.035	0.197	4.9e-21
0 CD4+ CM	PTRHD1	1.6e-25	-0.7	0.038	0.194	5.3e-21
0 CD4+ CM	NFATC3	1.6e-25	-0.4	0.045	0.195	5.3e-21
0 CD4+ CM	IFI27L2	1.6e-25	-0.4	0.036	0.184	5.4e-21
0 CD4+ CM	DPM3	1.6e-25	-0.3	0.035	0.174	5.5e-21
0 CD4+ CM	PAFAH1B1	1.7e-25	-0.4	0.052	0.225	5.8e-21
0 CD4+ CM	PWP1	1.8e-25	-0.3	0.033	0.167	5.9e-21
0 CD4+ CM	MRPL22	1.8e-25	-0.3	0.021	0.156	6e-21
0 CD4+ CM	MOAP1	1.8e-25	-0.3	0.033	0.184	6.1e-21
0 CD4+ CM	XPA	1.8e-25	-0.3	0.03	0.171	6.1e-21
0 CD4+ CM	THOC3	1.9e-25	-0.3	0.033	0.16	6.3e-21
0 CD4+ CM	RBM42	1.9e-25	-0.3	0.028	0.166	6.3e-21
0 CD4+ CM	NARF	2e-25	-0.3	0.025	0.17	6.6e-21
0 CD4+ CM	RFTN1	2e-25	-0.4	0.033	0.157	6.6e-21
0 CD4+ CM	CALCOCO2	2e-25	-0.5	0.052	0.225	6.7e-21
0 CD4+ CM	SZRD1	2.1e-25	-0.4	0.044	0.21	6.9e-21
0 CD4+ CM	PTBP3	2.2e-25	-0.6	0.077	0.245	7.2e-21
0 CD4+ CM	DOCK8	2.2e-25	-0.7	0.057	0.229	7.2e-21
0 CD4+ CM	VMP1	2.2e-25	-1.4	0.036	0.179	7.4e-21
0 CD4+ CM	DIAPH1	2.2e-25	-0.4	0.045	0.182	7.5e-21
0 CD4+ CM	ZRSR2	2.3e-25	-0.3	0.026	0.17	7.6e-21
0 CD4+ CM	MOB1A	2.3e-25	-0.8	0.092	0.277	7.8e-21
0 CD4+ CM	BTN3A2	2.3e-25	-0.4	0.036	0.175	7.8e-21
0 CD4+ CM	ANXA5	2.4e-25	-12.8	0.081	0.273	8.1e-21
0 CD4+ CM	STAU1	2.5e-25	-0.4	0.035	0.19	8.3e-21
0 CD4+ CM	VSIR	2.5e-25	-14.5	0.08	0.343	8.5e-21
0 CD4+ CM	SIRT2	2.5e-25	-0.3	0.022	0.134	8.5e-21
0 CD4+ CM	DHX36	2.6e-25	-0.4	0.035	0.181	8.7e-21
0 CD4+ CM	TLK1	2.7e-25	-0.3	0.047	0.184	9.2e-21
0 CD4+ CM	RNF187	2.9e-25	-0.4	0.041	0.222	9.8e-21
0 CD4+ CM	BEX4	3e-25	-0.4	0.023	0.167	1e-20
0 CD4+ CM	SATB1	3.1e-25	-1	0.066	0.225	1e-20
0 CD4+ CM	TYROBP	3.1e-25	-68.2	0.264	0.323	1e-20
0 CD4+ CM	DBNL	3.3e-25	-0.8	0.048	0.253	1.1e-20
0 CD4+ CM	RER1	3.5e-25	-0.5	0.044	0.205	1.2e-20
0 CD4+ CM	ZEB2	3.5e-25	-5.6	0.084	0.244	1.2e-20
0 CD4+ CM	MAD1L1	3.6e-25	-0.4	0.04	0.193	1.2e-20
0 CD4+ CM	ARL4A	3.6e-25	-0.7	0.018	0.149	1.2e-20
0 CD4+ CM	TXNDC12	3.8e-25	-0.3	0.035	0.18	1.3e-20
0 CD4+ CM	ID2	3.9e-25	-41.6	0.068	0.312	1.3e-20
0 CD4+ CM	ABHD17A	3.9e-25	-0.4	0.017	0.148	1.3e-20
0 CD4+ CM	AP2S1	4.4e-25	-6	0.052	0.252	1.5e-20
0 CD4+ CM	DNAJC2	4.6e-25	-0.3	0.03	0.17	1.5e-20
0 CD4+ CM	ANKRD11	4.6e-25	-0.5	0.034	0.187	1.6e-20
0 CD4+ CM	ACTN4	4.8e-25	-1.4	0.064	0.235	1.6e-20
0 CD4+ CM	C4orf48	5.2e-25	-0.8	0.036	0.188	1.7e-20
0 CD4+ CM	DNAJC3	5.3e-25	-0.4	0.032	0.182	1.8e-20
0 CD4+ CM	ITGB2-AS1	5.3e-25	-0.5	0.034	0.188	1.8e-20
0 CD4+ CM	ODF2L	5.3e-25	-0.4	0.04	0.182	1.8e-20
0 CD4+ CM	PLD3	5.7e-25	-0.3	0.026	0.164	1.9e-20
0 CD4+ CM	AKR1A1	5.9e-25	-0.4	0.036	0.173	2e-20
0 CD4+ CM	NMRK1	6.3e-25	-0.3	0.034	0.178	2.1e-20
0 CD4+ CM	CLINT1	6.4e-25	-0.3	0.039	0.186	2.1e-20
0 CD4+ CM	RAB1B	6.7e-25	-0.6	0.061	0.231	2.3e-20
0 CD4+ CM	ERLEC1	7.1e-25	-0.3	0.03	0.173	2.4e-20
0 CD4+ CM	NUBP2	7.6e-25	-0.3	0.028	0.166	2.5e-20
0 CD4+ CM	ATP6V0D1	7.8e-25	-0.7	0.024	0.165	2.6e-20
0 CD4+ CM	CMTM6	7.9e-25	-5.8	0.076	0.266	2.6e-20
0 CD4+ CM	DCP1A	8.1e-25	-0.3	0.02	0.16	2.7e-20
0 CD4+ CM	MYC	9e-25	-2.2	0.058	0.213	3e-20
0 CD4+ CM	FAM96A	9.2e-25	-0.6	0.037	0.193	3.1e-20
0 CD4+ CM	RP9	9.4e-25	-0.3	0.021	0.141	3.1e-20
0 CD4+ CM	UBE2A	9.4e-25	-0.5	0.02	0.147	3.2e-20
0 CD4+ CM	DGCR6L	9.5e-25	-0.4	0.04	0.215	3.2e-20
0 CD4+ CM	PSMD11	9.6e-25	-0.3	0.029	0.163	3.2e-20
0 CD4+ CM	PFDN4	9.9e-25	-0.4	0.03	0.182	3.3e-20
0 CD4+ CM	G3BP1	9.9e-25	-0.4	0.067	0.206	3.3e-20
0 CD4+ CM	C19orf24	1.1e-24	-0.3	0.039	0.185	3.5e-20
0 CD4+ CM	CNST	1.1e-24	-0.4	0.043	0.21	3.6e-20
0 CD4+ CM	GDI1	1.1e-24	-0.3	0.022	0.158	3.7e-20
0 CD4+ CM	PTGER4	1.1e-24	-3.6	0.043	0.227	3.8e-20
0 CD4+ CM	TSPAN14	1.2e-24	-1.3	0.055	0.228	4e-20
0 CD4+ CM	CCDC25	1.2e-24	-0.3	0.033	0.161	4.1e-20
0 CD4+ CM	WAPL	1.3e-24	-0.4	0.04	0.191	4.3e-20
0 CD4+ CM	BDP1	1.3e-24	-0.4	0.038	0.183	4.4e-20
0 CD4+ CM	KLRG1	1.3e-24	-1.3	0.057	0.205	4.5e-20
0 CD4+ CM	COMMD2	1.4e-24	-0.3	0.02	0.165	4.6e-20
0 CD4+ CM	PCSK7	1.4e-24	-0.4	0.045	0.202	4.6e-20
0 CD4+ CM	CCDC115	1.4e-24	-0.3	0.031	0.173	4.7e-20
0 CD4+ CM	VPS26A	1.4e-24	-0.4	0.034	0.186	4.7e-20
0 CD4+ CM	OFD1	1.4e-24	-0.8	0.041	0.19	4.8e-20
0 CD4+ CM	MRPL20	1.4e-24	-0.5	0.055	0.241	4.8e-20
0 CD4+ CM	ERP44	1.7e-24	-0.4	0.044	0.198	5.7e-20
0 CD4+ CM	FAM50A	1.8e-24	-0.4	0.039	0.195	6.1e-20
0 CD4+ CM	ETF1	1.9e-24	-0.5	0.038	0.178	6.3e-20
0 CD4+ CM	TLN1	1.9e-24	-1.4	0.065	0.241	6.3e-20
0 CD4+ CM	LASP1	1.9e-24	-0.3	0.04	0.17	6.5e-20
0 CD4+ CM	NIFK	2.1e-24	-0.3	0.03	0.171	6.9e-20
0 CD4+ CM	STMN3	2.1e-24	-0.4	0.026	0.161	6.9e-20
0 CD4+ CM	PHPT1	2.1e-24	-0.5	0.03	0.172	7e-20
0 CD4+ CM	IRAK4	2.2e-24	-0.3	0.029	0.155	7.3e-20
0 CD4+ CM	FRG1	2.2e-24	-0.5	0.048	0.233	7.5e-20
0 CD4+ CM	TENT5C	2.3e-24	-0.9	0.041	0.207	7.9e-20
0 CD4+ CM	CD55	2.4e-24	-2.2	0.069	0.256	8.1e-20
0 CD4+ CM	ATF6B	2.5e-24	-0.4	0.047	0.21	8.4e-20
0 CD4+ CM	DENR	2.6e-24	-0.4	0.054	0.209	8.8e-20
0 CD4+ CM	NELFCD	2.7e-24	-0.3	0.029	0.158	9.1e-20
0 CD4+ CM	PIGT	2.8e-24	-0.3	0.029	0.17	9.2e-20
0 CD4+ CM	CARD19	2.8e-24	-0.3	0.014	0.118	9.5e-20
0 CD4+ CM	ATIC	2.9e-24	-0.3	0.029	0.148	9.7e-20
0 CD4+ CM	H1FX	2.9e-24	-4.3	0.066	0.244	9.7e-20
0 CD4+ CM	VPS4B	2.9e-24	-0.3	0.045	0.177	9.8e-20
0 CD4+ CM	C1orf52	3e-24	-0.3	0.021	0.152	9.9e-20
0 CD4+ CM	MAP4K1	3e-24	-0.5	0.033	0.193	1e-19
0 CD4+ CM	SMAP2	3e-24	-0.7	0.04	0.207	1e-19
0 CD4+ CM	NDUFB3	3.1e-24	-0.5	0.04	0.197	1e-19
0 CD4+ CM	SEC61A1	3.2e-24	-0.4	0.054	0.2	1.1e-19
0 CD4+ CM	SEC63	3.2e-24	-0.3	0.032	0.161	1.1e-19
0 CD4+ CM	PRKX	3.3e-24	-0.4	0.039	0.192	1.1e-19
0 CD4+ CM	MRPS35	3.3e-24	-0.4	0.032	0.182	1.1e-19
0 CD4+ CM	TRIP11	3.4e-24	-0.3	0.031	0.145	1.1e-19
0 CD4+ CM	EBLN3P	3.6e-24	-0.3	0.04	0.181	1.2e-19
0 CD4+ CM	XRN1	3.6e-24	-0.3	0.051	0.19	1.2e-19
0 CD4+ CM	DNAJB9	3.7e-24	-0.3	0.028	0.16	1.2e-19
0 CD4+ CM	CDC73	3.7e-24	-0.3	0.042	0.166	1.2e-19
0 CD4+ CM	PRMT1	3.7e-24	-0.5	0.046	0.232	1.2e-19
0 CD4+ CM	PRPF31	3.9e-24	-0.3	0.022	0.169	1.3e-19
0 CD4+ CM	GLOD4	3.9e-24	-0.3	0.035	0.174	1.3e-19
0 CD4+ CM	YPEL3	4.1e-24	-0.3	0.021	0.151	1.4e-19
0 CD4+ CM	TMEM147	4.2e-24	-0.3	0.034	0.183	1.4e-19
0 CD4+ CM	CEP57	4.2e-24	-0.3	0.044	0.179	1.4e-19
0 CD4+ CM	TXN2	4.3e-24	-0.4	0.047	0.215	1.4e-19
0 CD4+ CM	CCR7	4.4e-24	-3	0.079	0.238	1.5e-19
0 CD4+ CM	DECR1	4.5e-24	-0.5	0.036	0.189	1.5e-19
0 CD4+ CM	SAMD3	4.7e-24	-1.4	0.08	0.262	1.6e-19
0 CD4+ CM	ABCF1	4.7e-24	-0.3	0.019	0.136	1.6e-19
0 CD4+ CM	DYNLT3	4.7e-24	-0.3	0.028	0.177	1.6e-19
0 CD4+ CM	TCIRG1	4.8e-24	-3.3	0.044	0.249	1.6e-19
0 CD4+ CM	PMAIP1	5e-24	-91.6	0.038	0.196	1.7e-19
0 CD4+ CM	RNASEK	5.3e-24	-0.3	0.026	0.146	1.8e-19
0 CD4+ CM	CUEDC2	5.6e-24	-0.3	0.025	0.151	1.9e-19
0 CD4+ CM	MRPL4	5.8e-24	-0.3	0.026	0.174	1.9e-19
0 CD4+ CM	BAZ2A	5.8e-24	-0.4	0.039	0.191	1.9e-19
0 CD4+ CM	MBD4	5.8e-24	-0.3	0.036	0.164	1.9e-19
0 CD4+ CM	SENP6	5.8e-24	-0.3	0.045	0.187	1.9e-19
0 CD4+ CM	ZNF292	5.9e-24	-0.5	0.065	0.244	2e-19
0 CD4+ CM	NUDCD2	6.1e-24	-0.3	0.025	0.156	2e-19
0 CD4+ CM	DPYD	6.2e-24	-0.4	0.058	0.185	2.1e-19
0 CD4+ CM	UBQLN1	6.6e-24	-0.3	0.041	0.191	2.2e-19
0 CD4+ CM	CDK2AP2	6.8e-24	-5.7	0.063	0.227	2.3e-19
0 CD4+ CM	SETD2	6.9e-24	-0.4	0.054	0.197	2.3e-19
0 CD4+ CM	DOCK10	6.9e-24	-0.5	0.063	0.217	2.3e-19
0 CD4+ CM	RSBN1L	7e-24	-0.3	0.031	0.161	2.4e-19
0 CD4+ CM	TAF3	7.1e-24	-0.3	0.025	0.149	2.4e-19
0 CD4+ CM	PLSCR3	7.3e-24	-0.4	0.029	0.168	2.4e-19
0 CD4+ CM	PFDN1	7.4e-24	-0.4	0.038	0.196	2.5e-19
0 CD4+ CM	OVCA2	7.6e-24	-0.3	0.022	0.153	2.5e-19
0 CD4+ CM	ZBTB38	7.8e-24	-0.4	0.047	0.192	2.6e-19
0 CD4+ CM	FKBP2	7.8e-24	-0.6	0.029	0.173	2.6e-19
0 CD4+ CM	ASNA1	8e-24	-0.3	0.027	0.167	2.7e-19
0 CD4+ CM	SND1	8.2e-24	-0.4	0.048	0.203	2.7e-19
0 CD4+ CM	PKN1	8.3e-24	-0.3	0.029	0.169	2.8e-19
0 CD4+ CM	OGA	8.4e-24	-0.5	0.062	0.243	2.8e-19
0 CD4+ CM	LYPLA2	8.4e-24	-0.3	0.035	0.165	2.8e-19
0 CD4+ CM	B3GAT3	8.5e-24	-0.3	0.025	0.153	2.9e-19
0 CD4+ CM	ARHGAP25	9e-24	-0.4	0.037	0.171	3e-19
0 CD4+ CM	NAE1	9.1e-24	-0.3	0.03	0.162	3.1e-19
0 CD4+ CM	LSM1	9.5e-24	-0.3	0.021	0.155	3.2e-19
0 CD4+ CM	PNKD	9.8e-24	-0.3	0.043	0.177	3.3e-19
0 CD4+ CM	SLC25A38	1e-23	-0.3	0.027	0.161	3.3e-19
0 CD4+ CM	ZFAND3	1e-23	-0.3	0.033	0.163	3.4e-19
0 CD4+ CM	WIPI2	1e-23	-0.3	0.03	0.171	3.5e-19
0 CD4+ CM	UBE2V2	1.1e-23	-0.3	0.029	0.147	3.6e-19
0 CD4+ CM	BOLA3	1.1e-23	-0.3	0.024	0.149	3.6e-19
0 CD4+ CM	APOBEC3G	1.1e-23	-2	0.055	0.234	3.6e-19
0 CD4+ CM	IAH1	1.1e-23	-0.3	0.03	0.174	3.7e-19
0 CD4+ CM	SIRT7	1.1e-23	-0.3	0.016	0.143	3.8e-19
0 CD4+ CM	EEF1G	1.2e-23	-0.5	0.042	0.212	4e-19
0 CD4+ CM	ASH1L	1.2e-23	-0.3	0.041	0.176	4.1e-19
0 CD4+ CM	B4GALT1	1.2e-23	-0.4	0.039	0.182	4.1e-19
0 CD4+ CM	DEGS1	1.2e-23	-0.3	0.03	0.156	4.1e-19
0 CD4+ CM	SCML4	1.3e-23	-0.6	0.051	0.221	4.3e-19
0 CD4+ CM	COPZ1	1.3e-23	-0.4	0.044	0.213	4.3e-19
0 CD4+ CM	ILK	1.3e-23	-0.3	0.025	0.14	4.4e-19
0 CD4+ CM	IFITM3	1.3e-23	-85.4	0.185	0.488	4.5e-19
0 CD4+ CM	SSSCA1	1.3e-23	-0.3	0.021	0.144	4.5e-19
0 CD4+ CM	NIN	1.4e-23	-0.4	0.048	0.185	4.7e-19
0 CD4+ CM	MRFAP1L1	1.4e-23	-0.3	0.03	0.169	4.8e-19
0 CD4+ CM	PLEKHJ1	1.5e-23	-0.3	0.039	0.188	4.9e-19
0 CD4+ CM	MRPL21	1.5e-23	-0.3	0.032	0.181	5e-19
0 CD4+ CM	KDM4C	1.5e-23	-0.3	0.037	0.169	5.1e-19
0 CD4+ CM	NELFE	1.5e-23	-0.3	0.028	0.172	5.2e-19
0 CD4+ CM	COPB1	1.6e-23	-0.3	0.025	0.143	5.3e-19
0 CD4+ CM	PRF1	1.6e-23	-47.5	0.223	0.354	5.5e-19
0 CD4+ CM	MRPL14	1.9e-23	-0.3	0.03	0.159	6.4e-19
0 CD4+ CM	STN1	2e-23	-0.3	0.029	0.145	6.6e-19
0 CD4+ CM	SLFN5	2e-23	-0.5	0.058	0.196	6.7e-19
0 CD4+ CM	RNASEH2C	2e-23	-0.4	0.038	0.179	6.8e-19
0 CD4+ CM	BCL3	2.1e-23	-0.5	0.015	0.13	7.1e-19
0 CD4+ CM	SUCLG1	2.1e-23	-0.3	0.036	0.172	7.2e-19
0 CD4+ CM	ZNF622	2.2e-23	-0.7	0.026	0.152	7.3e-19
0 CD4+ CM	GPR65	2.3e-23	-0.7	0.054	0.226	7.5e-19
0 CD4+ CM	TTC14	2.4e-23	-0.3	0.052	0.184	7.9e-19
0 CD4+ CM	CYBC1	2.4e-23	-0.5	0.035	0.193	8.1e-19
0 CD4+ CM	PPP1CB	2.7e-23	-0.4	0.047	0.183	9e-19
0 CD4+ CM	PSMA1	2.7e-23	-0.4	0.058	0.223	9.1e-19
0 CD4+ CM	BAG6	2.7e-23	-0.4	0.034	0.198	9.2e-19
0 CD4+ CM	INTS11	2.8e-23	-0.3	0.03	0.183	9.4e-19
0 CD4+ CM	PDCD10	2.8e-23	-0.3	0.037	0.185	9.5e-19
0 CD4+ CM	NUDT16L1	3e-23	-0.3	0.022	0.164	1e-18
0 CD4+ CM	GZMB	3.1e-23	-46.5	0.178	0.32	1e-18
0 CD4+ CM	SNRK	3.1e-23	-0.4	0.059	0.21	1e-18
0 CD4+ CM	PHYKPL	3.1e-23	-0.3	0.026	0.173	1.1e-18
0 CD4+ CM	MICU2	3.2e-23	-0.3	0.028	0.165	1.1e-18
0 CD4+ CM	LDLRAP1	3.2e-23	-0.6	0.047	0.211	1.1e-18
0 CD4+ CM	SNRNP40	3.2e-23	-0.3	0.027	0.156	1.1e-18
0 CD4+ CM	CENPX	3.3e-23	-0.3	0.034	0.166	1.1e-18
0 CD4+ CM	ZFAND6	3.3e-23	-0.3	0.024	0.15	1.1e-18
0 CD4+ CM	GLTP	3.4e-23	-0.3	0.022	0.151	1.1e-18
0 CD4+ CM	PPM1B	3.4e-23	-0.3	0.03	0.157	1.1e-18
0 CD4+ CM	FIP1L1	3.4e-23	-0.3	0.044	0.196	1.1e-18
0 CD4+ CM	SH2D2A	3.5e-23	-0.6	0.039	0.186	1.2e-18
0 CD4+ CM	OGFR	3.9e-23	-0.3	0.026	0.162	1.3e-18
0 CD4+ CM	DR1	3.9e-23	-0.3	0.043	0.197	1.3e-18
0 CD4+ CM	LSM10	4e-23	-0.3	0.026	0.15	1.3e-18
0 CD4+ CM	LINC00623	4e-23	-0.3	0.031	0.165	1.3e-18
0 CD4+ CM	XPO4	4.1e-23	-0.3	0.022	0.145	1.4e-18
0 CD4+ CM	TPP2	4.2e-23	-0.4	0.046	0.191	1.4e-18
0 CD4+ CM	FDPS	4.4e-23	-0.3	0.027	0.162	1.5e-18
0 CD4+ CM	SHOC2	4.4e-23	-0.3	0.031	0.166	1.5e-18
0 CD4+ CM	MGAT1	4.5e-23	-2.9	0.035	0.196	1.5e-18
0 CD4+ CM	ZBTB20	4.5e-23	-0.4	0.038	0.176	1.5e-18
0 CD4+ CM	TFDP2	4.5e-23	-0.4	0.03	0.167	1.5e-18
0 CD4+ CM	TMEM179B	4.6e-23	-0.4	0.037	0.193	1.5e-18
0 CD4+ CM	THOC2	4.9e-23	-0.4	0.037	0.185	1.6e-18
0 CD4+ CM	TMOD3	5.2e-23	-0.4	0.056	0.2	1.8e-18
0 CD4+ CM	UBE2G1	5.5e-23	-0.4	0.036	0.19	1.8e-18
0 CD4+ CM	ZC3H12A	5.6e-23	-0.4	0.014	0.14	1.9e-18
0 CD4+ CM	DHX9	5.6e-23	-0.4	0.045	0.202	1.9e-18
0 CD4+ CM	CCDC57	5.6e-23	-0.3	0.024	0.153	1.9e-18
0 CD4+ CM	KMT2C	5.6e-23	-0.3	0.048	0.181	1.9e-18
0 CD4+ CM	DERL2	5.6e-23	-0.3	0.032	0.189	1.9e-18
0 CD4+ CM	STX8	5.7e-23	-0.3	0.033	0.168	1.9e-18
0 CD4+ CM	LENG8	5.8e-23	-0.4	0.037	0.204	1.9e-18
0 CD4+ CM	HSD17B10	5.8e-23	-0.3	0.03	0.169	1.9e-18
0 CD4+ CM	MHENCR	5.9e-23	-0.3	0.02	0.143	2e-18
0 CD4+ CM	UPF2	6.1e-23	-0.3	0.019	0.136	2e-18
0 CD4+ CM	MYADM	6.4e-23	-15.6	0.058	0.229	2.2e-18
0 CD4+ CM	YWHAE	6.6e-23	-3.8	0.045	0.191	2.2e-18
0 CD4+ CM	MRPL11	6.8e-23	-0.4	0.038	0.188	2.3e-18
0 CD4+ CM	2007-03-01	6.9e-23	-0.3	0.046	0.175	2.3e-18
0 CD4+ CM	CASP1	6.9e-23	-5.9	0.049	0.191	2.3e-18
0 CD4+ CM	PCF11	7e-23	-0.3	0.038	0.165	2.3e-18
0 CD4+ CM	ADSS	7e-23	-0.4	0.04	0.181	2.3e-18
0 CD4+ CM	RGS14	7.1e-23	-0.3	0.029	0.156	2.4e-18
0 CD4+ CM	TTC1	7.2e-23	-0.3	0.025	0.152	2.4e-18
0 CD4+ CM	SAR1A	7.9e-23	-0.3	0.03	0.152	2.6e-18
0 CD4+ CM	RIN3	7.9e-23	-0.8	0.048	0.225	2.7e-18
[truncated: 35,079 more rows]

## Sheet: Sheet1
Table S7. Differentially expressed genes in scRNA sequencing used in cluster annotation of AA-4
cluster
0 CD4+ CM
1 CD4+ naive
2 NK CD56dim
3 CD8+ EMRA
4 CD8+ EM
5 CD4+ TRM-like
6 CD4+ naive/CM
7 CD8+ activated
8 CD8+ naive/CM
9 CD8+ IFNg exhausted
10 CD8+ EMRA IFNg
11 NK CD56dim
12 NK CD56bright
13 CD8+ EM
14 CD4+ Treg
15 B-cell memory
16 monocytes CD16-
17 MAIT
18 monocytes CD16+
19 MAIT
