# Supplementary material for: Somatic mutations in lymphocytes in patients with immune-mediated aplastic anemia
Source: Leukemia. 2021 Mar 30;35(5):1365–79. doi: 10.1038/s41375-021-01231-3 (PMC8102188; doi:10.1038/s41375-021-01231-3)
Supplement: Supplementary file 7 — Supplemental table S6 [file 41375_2021_1231_MOESM7_ESM.xlsx]

## Sheet: Supplementary_table_S6
Table S6. Differentially expressed genes in scRNA sequencing used in cluster annotation of AA-3
cluster	gene	p value	logFC (mean)	pct 1	pct 2	adjusted p value
0 NK CD56dim	CD247	4.4e-205	4.4	0.97	0.617	1.5e-200
0 NK CD56dim	GNLY	6.8e-194	-331.5	1	0.71	2.3e-189
0 NK CD56dim	GZMB	6.2e-174	-53.5	0.99	0.488	2.1e-169
0 NK CD56dim	RPL39	1.7e-156	-128.5	1	1	5.7e-152
0 NK CD56dim	RPS26	3.1e-140	-118.2	1	1	1.1e-135
0 NK CD56dim	RPS12	2.3e-138	-170.5	1	0.999	7.9e-134
0 NK CD56dim	RPS15A	5.5e-138	-122.5	1	0.998	1.8e-133
0 NK CD56dim	RPL30	1.5e-137	-85.5	1	0.999	4.9e-133
0 NK CD56dim	RPS27	2.2e-134	-110.5	0.999	0.999	7.4e-130
0 NK CD56dim	RPS19	1.3e-133	-117.5	0.999	0.999	4.3e-129
0 NK CD56dim	SPON2	1.7e-132	11.5	0.847	0.276	5.6e-128
0 NK CD56dim	FGFBP2	3.9e-131	3.3	0.974	0.544	1.3e-126
0 NK CD56dim	PRF1	1.9e-129	4.2	0.934	0.488	6.4e-125
0 NK CD56dim	RPL13	3.2e-129	-125.6	1	1	1.1e-124
0 NK CD56dim	RPL34	7.8e-129	-95.6	1	1	2.6e-124
0 NK CD56dim	RPS28	2.2e-127	-120.5	1	0.999	7.4e-123
0 NK CD56dim	RPL32	2.5e-125	-98.6	1	0.999	8.3e-121
0 NK CD56dim	KLRD1	1.7e-123	-2.6	0.937	0.501	5.7e-119
0 NK CD56dim	RPL18A	5.3e-123	-111.5	0.998	0.998	1.8e-118
0 NK CD56dim	RPL35A	8.4e-122	-91.5	1	0.997	2.8e-117
0 NK CD56dim	RPS21	1.1e-121	-99.5	0.996	0.996	3.7e-117
0 NK CD56dim	RPL11	2e-121	-110.5	1	0.999	6.9e-117
0 NK CD56dim	RPS29	9.1e-121	-45	0.989	0.992	3e-116
0 NK CD56dim	RPS18	3.4e-119	-188.5	0.996	0.998	1.2e-114
0 NK CD56dim	RPL28	4.5e-118	-117.5	1	1	1.5e-113
0 NK CD56dim	RPL41	1.8e-117	-210.5	1	1	6.1e-113
0 NK CD56dim	RPL19	3e-117	-102.5	1	0.999	1e-112
0 NK CD56dim	FCGR3A	2.7e-116	-63.9	0.835	0.277	9.2e-112
0 NK CD56dim	RPS25	1.6e-115	-48.2	0.995	0.996	5.3e-111
0 NK CD56dim	RPL13A	2.3e-114	-75.5	0.975	0.992	7.5e-110
0 NK CD56dim	RPS14	7.4e-114	-116.5	0.999	0.999	2.5e-109
0 NK CD56dim	RPL36	1.8e-109	-92.5	0.991	0.994	6.1e-105
0 NK CD56dim	RPS23	6.6e-109	-171.5	0.999	0.999	2.2e-104
0 NK CD56dim	RPS8	2e-108	-127.8	1	0.999	6.8e-104
0 NK CD56dim	RPL37	4.1e-108	-98.7	1	0.999	1.4e-103
0 NK CD56dim	KLRF1	8.4e-108	3.2	0.701	0.112	2.8e-103
0 NK CD56dim	EEF1A1	2.7e-106	-345.5	1	1	9.1e-102
0 NK CD56dim	RPS15	3.8e-106	-88.5	1	0.999	1.3e-101
0 NK CD56dim	RPS3	6.1e-106	-139.5	1	0.999	2e-101
0 NK CD56dim	RPLP2	7.4e-105	-67.5	0.999	0.999	2.5e-100
0 NK CD56dim	RPS2	8.6e-105	-213.5	0.995	0.998	2.9e-100
0 NK CD56dim	RPS27A	5.3e-103	-100.5	1	1	1.8e-98
0 NK CD56dim	RPS4X	2.4e-102	-180.2	1	0.999	8.1e-98
0 NK CD56dim	RPL18	3.8e-102	-80.5	0.999	0.998	1.3e-97
0 NK CD56dim	RPS3A	4.7e-101	-139.5	1	0.999	1.6e-96
0 NK CD56dim	RPS7	4e-100	-108.6	0.999	0.998	1.3e-95
0 NK CD56dim	RPL23A	2.5e-98	-49.5	0.994	0.995	8.2e-94
0 NK CD56dim	RPL10A	1.1e-95	-56.5	0.97	0.987	3.7e-91
0 NK CD56dim	SH2D1B	1.2e-95	2.1	0.57	0.068	4.2e-91
0 NK CD56dim	CD3D	2.1e-94	-11.5	0.211	0.752	7.2e-90
0 NK CD56dim	RPS13	1.9e-93	-111.5	0.999	0.997	6.4e-89
0 NK CD56dim	RPL10	1.1e-92	-134.5	1	1	3.6e-88
0 NK CD56dim	RPS16	2.5e-92	-75.5	0.987	0.994	8.4e-88
0 NK CD56dim	CST7	9e-92	-15.5	0.996	0.756	3e-87
0 NK CD56dim	RPL8	1.5e-90	-93.5	0.997	0.997	4.9e-86
0 NK CD56dim	RPL5	4.3e-90	-76.5	0.995	0.992	1.4e-85
0 NK CD56dim	RPL12	7.4e-90	-85.5	0.999	0.998	2.5e-85
0 NK CD56dim	RPL29	2.9e-89	-117.5	0.997	0.996	9.8e-85
0 NK CD56dim	RPL9	3.2e-89	-40.5	0.993	0.994	1.1e-84
0 NK CD56dim	TPT1	9e-89	-106.5	0.999	0.999	3e-84
0 NK CD56dim	RPL3	2e-87	-107.5	0.998	0.996	6.7e-83
0 NK CD56dim	RPSA	3.8e-87	-80.5	0.984	0.988	1.3e-82
0 NK CD56dim	RPLP1	3.5e-86	-236.5	1	1	1.2e-81
0 NK CD56dim	RPS6	6.1e-86	-152.5	0.996	0.997	2e-81
0 NK CD56dim	RPS5	1.1e-85	-65.2	0.982	0.986	3.8e-81
0 NK CD56dim	RPS9	1e-84	-62.6	0.987	0.993	3.4e-80
0 NK CD56dim	RPL22	1.2e-84	-45.5	0.983	0.99	3.9e-80
0 NK CD56dim	NKG7	6.7e-84	-10.5	1	0.805	2.2e-79
0 NK CD56dim	TTC38	9.2e-84	3.7	0.678	0.246	3.1e-79
0 NK CD56dim	CD8A	1.4e-82	-19.4	0.166	0.565	4.8e-78
0 NK CD56dim	RPL14	1.7e-82	-93.5	0.997	0.995	5.6e-78
0 NK CD56dim	RPL26	1.9e-82	-57.4	0.973	0.985	6.4e-78
0 NK CD56dim	RPL24	5.9e-82	-68.1	0.985	0.99	2e-77
0 NK CD56dim	RPL6	1.7e-81	-69.5	0.998	0.997	5.6e-77
0 NK CD56dim	RPL7A	3.4e-81	-143.5	0.999	0.997	1.1e-76
0 NK CD56dim	RPL38	1.8e-80	-35.8	0.962	0.98	6.1e-76
0 NK CD56dim	IGFBP7	6.7e-80	-21	0.503	0.06	2.3e-75
0 NK CD56dim	RPLP0	4.3e-79	-195.5	0.985	0.995	1.5e-74
0 NK CD56dim	PRSS23	9.9e-79	2.1	0.566	0.168	3.3e-74
0 NK CD56dim	RPL36A	1.7e-78	-19.6	0.666	0.874	5.6e-74
0 NK CD56dim	RPS24	5e-77	-133.5	1	0.999	1.7e-72
0 NK CD56dim	RACK1	7.9e-77	-52.5	0.987	0.99	2.6e-72
0 NK CD56dim	RPL21	1.1e-76	-79.5	0.995	0.995	3.7e-72
0 NK CD56dim	RPL35	1.6e-76	-70.5	0.984	0.989	5.3e-72
0 NK CD56dim	FAU	2.5e-76	-47.5	1	0.998	8.5e-72
0 NK CD56dim	CD5	4.2e-76	-2.9	0.028	0.43	1.4e-71
0 NK CD56dim	CD3E	5e-76	-17.2	0.621	0.892	1.7e-71
0 NK CD56dim	CD7	6.8e-73	-4.3	0.954	0.696	2.3e-68
0 NK CD56dim	RPL37A	2.1e-70	-110.5	0.991	0.995	6.9e-66
0 NK CD56dim	PABPC1	2e-69	-56.4	0.964	0.984	6.7e-65
0 NK CD56dim	RPL4	3.7e-69	-46.5	0.921	0.967	1.2e-64
0 NK CD56dim	EEF1B2	5.7e-69	-71.5	0.917	0.964	1.9e-64
0 NK CD56dim	SARAF	1.9e-68	-28.4	0.934	0.965	6.4e-64
0 NK CD56dim	S1PR5	9.2e-68	1.7	0.744	0.324	3.1e-63
0 NK CD56dim	NACA	1.8e-67	-42.5	0.99	0.991	6.1e-63
0 NK CD56dim	CD3G	2.9e-67	-1.9	0.166	0.635	9.7e-63
0 NK CD56dim	RPS20	4.5e-65	-21.9	0.785	0.906	1.5e-60
0 NK CD56dim	ADGRG1	5.3e-65	1.7	0.69	0.304	1.8e-60
0 NK CD56dim	RPL31	7.6e-64	-29.6	0.941	0.968	2.6e-59
0 NK CD56dim	UBA52	5.4e-63	-29.6	0.989	0.992	1.8e-58
0 NK CD56dim	RPL27A	1.4e-61	-27.8	0.906	0.956	4.6e-57
0 NK CD56dim	RPL15	3e-61	-101.5	0.997	0.995	1e-56
0 NK CD56dim	TRBC1	1e-60	4.5	0.781	0.48	3.5e-56
0 NK CD56dim	CTSW	2.1e-60	4.2	0.988	0.774	7e-56
0 NK CD56dim	MT-ND3	3.6e-60	-53.8	0.997	0.998	1.2e-55
0 NK CD56dim	CD52	1.5e-59	-51.6	0.755	0.914	5e-55
0 NK CD56dim	AKR1C3	3.9e-59	1.6	0.387	0.038	1.3e-54
0 NK CD56dim	APMAP	3.5e-58	1.6	0.77	0.454	1.2e-53
0 NK CD56dim	RPL27	2e-57	-49.2	0.965	0.979	6.8e-53
0 NK CD56dim	MT-ND2	2.6e-57	-54.5	0.951	0.982	8.8e-53
0 NK CD56dim	MT-ND1	6.1e-57	-112.5	0.976	0.993	2e-52
0 NK CD56dim	PDE4B	3.4e-56	-2.8	0.065	0.384	1.1e-51
0 NK CD56dim	LDHB	8.4e-55	-33.5	0.491	0.733	2.8e-50
0 NK CD56dim	RPL7	1e-54	-72.5	0.947	0.974	3.4e-50
0 NK CD56dim	TOMM7	4.6e-54	-6.9	0.882	0.943	1.5e-49
0 NK CD56dim	EEF1D	1.2e-53	-12.6	0.972	0.983	4.2e-49
0 NK CD56dim	HAVCR2	1.7e-53	1.3	0.385	0.068	5.7e-49
0 NK CD56dim	IL7R	2.5e-53	-41.5	0.144	0.5	8.4e-49
0 NK CD56dim	PFDN5	4e-53	-19.5	0.932	0.967	1.3e-48
0 NK CD56dim	CAMK4	7.3e-53	-1.3	0.032	0.312	2.4e-48
0 NK CD56dim	GNPTAB	9.1e-53	0.9	0.535	0.214	3e-48
0 NK CD56dim	MT-CYB	1.1e-52	-60.5	0.999	0.998	3.5e-48
0 NK CD56dim	MCUB	1.6e-52	-1.6	0.114	0.442	5.2e-48
0 NK CD56dim	HINT1	2.5e-52	-32.4	0.75	0.877	8.4e-48
0 NK CD56dim	SH2D2A	6.1e-51	1.7	0.764	0.462	2e-46
0 NK CD56dim	HOPX	1e-50	-1.5	0.709	0.336	3.4e-46
0 NK CD56dim	CD8B	9.9e-50	-15.8	0.06	0.411	3.3e-45
0 NK CD56dim	DNAJB1	1.7e-49	-10.1	0.479	0.706	5.9e-45
0 NK CD56dim	TYROBP	2.1e-49	-40.2	0.967	0.341	7.1e-45
0 NK CD56dim	NOP53	2.7e-49	-8.2	0.639	0.821	9.2e-45
0 NK CD56dim	CD44	5.1e-49	-8.8	0.438	0.705	1.7e-44
0 NK CD56dim	EEF2	1.8e-48	-38	0.952	0.967	6e-44
0 NK CD56dim	IL2RB	2.5e-48	6.1	0.646	0.303	8.2e-44
0 NK CD56dim	MT-CO3	7.8e-47	-143.5	0.999	0.999	2.6e-42
0 NK CD56dim	RPL23	2.5e-46	-16.9	0.714	0.85	8.4e-42
0 NK CD56dim	NPM1	3.2e-46	-84.4	0.86	0.928	1.1e-41
0 NK CD56dim	CD6	5.3e-46	-3	0.197	0.483	1.8e-41
0 NK CD56dim	KIR2DL3	1.6e-45	2.9	0.343	0.046	5.3e-41
0 NK CD56dim	ZFP36L2	1.6e-45	-63.5	0.972	0.979	5.3e-41
0 NK CD56dim	KLRB1	9.6e-45	-12.1	0.849	0.313	3.2e-40
0 NK CD56dim	EML4	1e-42	-4.6	0.302	0.582	3.4e-38
0 NK CD56dim	MYOM2	2.6e-42	1.9	0.292	0.023	8.7e-38
0 NK CD56dim	BTF3	2.7e-42	-36.8	0.937	0.958	9e-38
0 NK CD56dim	C12orf57	6e-42	-14.4	0.596	0.774	2e-37
0 NK CD56dim	CLIC3	2.7e-41	-0.6	0.54	0.205	9.2e-37
0 NK CD56dim	HSH2D	2.4e-40	0.6	0.478	0.158	8e-36
0 NK CD56dim	LTB	2.9e-40	-108.5	0.152	0.449	9.9e-36
0 NK CD56dim	NCR1	7.5e-40	0.7	0.346	0.088	2.5e-35
0 NK CD56dim	RPS11	2.1e-39	-22.8	0.91	0.954	6.9e-35
0 NK CD56dim	GZMK	2.3e-39	-23.6	0.048	0.298	7.6e-35
0 NK CD56dim	CHST2	3.1e-39	0.6	0.251	0.032	1e-34
0 NK CD56dim	TUBA4A	4.1e-39	-10.7	0.437	0.656	1.4e-34
0 NK CD56dim	COX7C	2.7e-38	-21.3	0.85	0.911	9.1e-34
0 NK CD56dim	NCR3	1.7e-37	1.1	0.527	0.183	5.8e-33
0 NK CD56dim	EIF3E	2.2e-37	-10.1	0.491	0.666	7.5e-33
0 NK CD56dim	TXK	4.2e-37	0.8	0.348	0.09	1.4e-32
0 NK CD56dim	SNHG8	6e-37	-15.1	0.421	0.646	2e-32
0 NK CD56dim	CNN2	8.1e-36	-30.8	0.296	0.603	2.7e-31
0 NK CD56dim	PTGDR	9.6e-36	0.7	0.303	0.088	3.2e-31
0 NK CD56dim	LEPROTL1	1.8e-35	-8.8	0.473	0.688	6.1e-31
0 NK CD56dim	TCF7	3e-35	-7.1	0.048	0.28	1e-30
0 NK CD56dim	ZFAS1	5e-35	-11.2	0.504	0.692	1.7e-30
0 NK CD56dim	SLC25A6	8.5e-35	-40.8	0.804	0.886	2.8e-30
0 NK CD56dim	RGS10	9.7e-35	-2.1	0.162	0.401	3.3e-30
0 NK CD56dim	EFHD2	1.6e-34	0.7	0.675	0.392	5.5e-30
0 NK CD56dim	TRAC	1.9e-34	-1.4	0.087	0.326	6.4e-30
0 NK CD56dim	CXCR2	2.5e-33	0.4	0.192	0.018	8.3e-29
0 NK CD56dim	INPP4B	2.5e-33	-0.8	0.019	0.219	8.5e-29
0 NK CD56dim	COTL1	4.2e-33	-81.5	0.166	0.624	1.4e-28
0 NK CD56dim	MT-CO2	5e-33	-143.5	1	0.999	1.7e-28
0 NK CD56dim	GSTK1	1.5e-32	-14.8	0.473	0.66	4.9e-28
0 NK CD56dim	GNG2	1.9e-32	-0.6	0.842	0.646	6.4e-28
0 NK CD56dim	ITGB2	3.8e-32	-2.4	0.974	0.833	1.3e-27
0 NK CD56dim	COMMD6	4e-32	-8.1	0.746	0.837	1.4e-27
0 NK CD56dim	CX3CR1	4.1e-32	2.5	0.436	0.165	1.4e-27
0 NK CD56dim	MLC1	4.2e-32	0.4	0.222	0.032	1.4e-27
0 NK CD56dim	IL32	4.6e-32	-104.5	0.565	0.747	1.5e-27
0 NK CD56dim	DUSP2	2.4e-31	-2.5	0.754	0.778	8.1e-27
0 NK CD56dim	PLEK	1.3e-30	-8.9	0.675	0.398	4.3e-26
0 NK CD56dim	VIM	1.5e-30	-243.4	0.742	0.901	5e-26
0 NK CD56dim	CD27	3.2e-30	-11.9	0.024	0.261	1.1e-25
0 NK CD56dim	CLEC2D	6.1e-30	-3	0.174	0.413	2e-25
0 NK CD56dim	SIT1	6.5e-30	-3.8	0.01	0.181	2.2e-25
0 NK CD56dim	NMUR1	1.1e-29	0.5	0.212	0.033	3.5e-25
0 NK CD56dim	LINC00299	1.5e-29	0.4	0.156	0.01	5e-25
0 NK CD56dim	ZBTB16	1.8e-29	0.5	0.252	0.054	6.2e-25
0 NK CD56dim	COX4I1	2.6e-29	-26.6	0.917	0.941	8.6e-25
0 NK CD56dim	UQCRB	2.8e-29	-10.9	0.84	0.894	9.3e-25
0 NK CD56dim	ERP29	5.5e-29	-9.6	0.55	0.677	1.9e-24
0 NK CD56dim	RPL17	1.5e-28	-8.7	0.731	0.851	5.1e-24
0 NK CD56dim	CXCR4	1.8e-28	-10.7	0.803	0.886	6e-24
0 NK CD56dim	TFDP2	2.5e-28	0.4	0.482	0.244	8.3e-24
0 NK CD56dim	LIME1	2.7e-28	-5.4	0.233	0.442	9.1e-24
0 NK CD56dim	LITAF	3.2e-28	-0.7	0.978	0.86	1.1e-23
0 NK CD56dim	THEMIS	4.7e-28	-0.6	0.023	0.199	1.6e-23
0 NK CD56dim	PLP2	5.1e-28	-19	0.16	0.389	1.7e-23
0 NK CD56dim	LAPTM5	6.4e-28	-94.3	0.914	0.931	2.2e-23
0 NK CD56dim	IVNS1ABP	8.6e-28	1.4	0.514	0.311	2.9e-23
0 NK CD56dim	EIF3F	1.2e-27	-12.1	0.744	0.833	4e-23
0 NK CD56dim	MT-ND4L	1.2e-27	-61.5	0.999	0.998	4e-23
0 NK CD56dim	KIR2DL1	1.6e-27	4.5	0.192	0.014	5.4e-23
0 NK CD56dim	NCAM1	2.1e-27	0.3	0.174	0.023	6.9e-23
0 NK CD56dim	SNRPD2	2.3e-27	-13.8	0.707	0.807	7.6e-23
0 NK CD56dim	HSP90AB1	3e-27	-39.4	0.678	0.832	1e-22
0 NK CD56dim	SYTL3	3.6e-27	1.7	0.768	0.533	1.2e-22
0 NK CD56dim	GZMA	4.8e-27	-25.5	0.894	0.594	1.6e-22
0 NK CD56dim	RAMP1	6.7e-27	0.4	0.163	0.018	2.2e-22
0 NK CD56dim	PLK3	6.9e-27	-0.5	0.02	0.166	2.3e-22
0 NK CD56dim	UBASH3A	9.3e-27	-0.3	0.012	0.138	3.1e-22
0 NK CD56dim	ATP5MG	1.3e-26	-27.3	0.878	0.904	4.4e-22
0 NK CD56dim	PLAC8	2.7e-26	-29.5	0.688	0.369	8.9e-22
0 NK CD56dim	RHOC	2.7e-26	0.3	0.225	0.083	9e-22
0 NK CD56dim	EIF3H	2.7e-26	-5.5	0.568	0.728	9.1e-22
0 NK CD56dim	KLRG1	7.3e-26	-4.1	0.087	0.293	2.4e-21
0 NK CD56dim	RGS1	7.6e-26	-9.5	0.151	0.321	2.5e-21
0 NK CD56dim	SELL	1.3e-25	-8.5	0.153	0.359	4.5e-21
0 NK CD56dim	KLF6	2e-25	-15.5	0.78	0.864	6.7e-21
0 NK CD56dim	PYHIN1	2.1e-25	1.5	0.584	0.354	6.9e-21
0 NK CD56dim	CHCHD10	2.4e-25	-7.3	0.116	0.308	8e-21
0 NK CD56dim	EIF3K	2.5e-25	-11.5	0.786	0.845	8.2e-21
0 NK CD56dim	ST3GAL4	2.7e-25	0.3	0.219	0.056	9.1e-21
0 NK CD56dim	MT-ATP6	2.9e-25	-102.2	0.999	0.999	9.6e-21
0 NK CD56dim	FLT3LG	2.9e-25	-1.6	0.13	0.326	9.9e-21
0 NK CD56dim	JUN	3.6e-25	-66.5	0.784	0.896	1.2e-20
0 NK CD56dim	CMTM7	4e-25	-3.5	0.053	0.246	1.3e-20
0 NK CD56dim	SYPL1	4.3e-25	-0.7	0.059	0.224	1.5e-20
0 NK CD56dim	F2R	4.4e-25	0.6	0.453	0.254	1.5e-20
0 NK CD56dim	RAP1B	5.5e-25	0.7	0.814	0.675	1.8e-20
0 NK CD56dim	GK5	7.2e-25	0.9	0.364	0.16	2.4e-20
0 NK CD56dim	TRAT1	7.9e-25	-0.5	0.018	0.18	2.6e-20
0 NK CD56dim	GPR141	1.2e-24	0.3	0.163	0.032	4e-20
0 NK CD56dim	ARHGAP15	1.7e-24	-1.8	0.321	0.469	5.6e-20
0 NK CD56dim	S100A10	1.8e-24	-131.7	0.781	0.833	5.9e-20
0 NK CD56dim	LEF1	2.2e-24	-1.7	0.036	0.195	7.3e-20
0 NK CD56dim	SIGLEC7	2.3e-24	0.3	0.159	0.018	7.9e-20
0 NK CD56dim	LPCAT1	2.6e-24	0.6	0.532	0.293	8.7e-20
0 NK CD56dim	KLRC1	2.7e-24	-6.8	0.204	0.043	9e-20
0 NK CD56dim	FXYD5	3e-24	-14.7	0.892	0.91	1e-19
0 NK CD56dim	FYB1	3.3e-24	-10.3	0.588	0.675	1.1e-19
0 NK CD56dim	FAM102A	4.4e-24	-0.7	0.025	0.168	1.5e-19
0 NK CD56dim	SF1	5.2e-24	-4.6	0.69	0.804	1.7e-19
0 NK CD56dim	GSTM2	7e-24	0.4	0.225	0.072	2.3e-19
0 NK CD56dim	ANXA5	8.4e-24	-10.4	0.192	0.384	2.8e-19
0 NK CD56dim	KIR3DL1	2e-23	2.7	0.232	0.042	6.7e-19
0 NK CD56dim	PIK3R1	2.3e-23	-3.5	0.579	0.725	7.8e-19
0 NK CD56dim	IFITM2	2.4e-23	3.1	0.962	0.856	8.1e-19
0 NK CD56dim	TC2N	5.7e-23	-0.9	0.158	0.347	1.9e-18
0 NK CD56dim	CXCR3	1.1e-22	-2.6	0.023	0.164	3.8e-18
0 NK CD56dim	CD37	1.9e-22	-27.5	0.82	0.877	6.4e-18
0 NK CD56dim	TMEM123	2e-22	-1.9	0.279	0.457	6.7e-18
0 NK CD56dim	CRYBG1	2e-22	-1.6	0.142	0.336	6.8e-18
0 NK CD56dim	RSL24D1	3.5e-22	-4	0.533	0.646	1.2e-17
0 NK CD56dim	LAT2	4e-22	-3.5	0.326	0.094	1.4e-17
0 NK CD56dim	EIF3L	4.4e-22	-11.2	0.581	0.699	1.5e-17
0 NK CD56dim	ASCL2	4.5e-22	0.5	0.281	0.122	1.5e-17
0 NK CD56dim	HLA-DPB1	4.8e-22	-268.5	0.457	0.623	1.6e-17
0 NK CD56dim	NOSIP	5.2e-22	-11.7	0.285	0.379	1.7e-17
0 NK CD56dim	NELL2	5.7e-22	-0.9	0.011	0.115	1.9e-17
0 NK CD56dim	DHRS7	6e-22	-0.6	0.644	0.459	2e-17
0 NK CD56dim	MTSS1	6.5e-22	-0.9	0.314	0.105	2.2e-17
0 NK CD56dim	IL18RAP	6.7e-22	0.4	0.2	0.055	2.2e-17
0 NK CD56dim	TLE1	8.8e-22	0.5	0.199	0.045	3e-17
0 NK CD56dim	ALOX5AP	9.5e-22	-12.7	0.598	0.323	3.2e-17
0 NK CD56dim	FCER1G	1e-21	-22.9	0.627	0.161	3.4e-17
0 NK CD56dim	HIGD2A	1.1e-21	-7.9	0.562	0.673	3.8e-17
0 NK CD56dim	RPL36AL	1.4e-21	-14.7	0.947	0.959	4.6e-17
0 NK CD56dim	MT-ATP8	1.4e-21	-38.6	0.98	0.982	4.7e-17
0 NK CD56dim	CD74	2.4e-21	#NAME?	0.91	0.907	8.1e-17
0 NK CD56dim	PPDPF	2.6e-21	-14.6	0.899	0.928	8.6e-17
0 NK CD56dim	OSTF1	2.8e-21	-1.6	0.53	0.335	9.4e-17
0 NK CD56dim	ANP32B	3e-21	-32.7	0.521	0.66	1e-16
0 NK CD56dim	PEBP1	3.2e-21	-16.6	0.325	0.504	1.1e-16
0 NK CD56dim	HLA-DRB1	3.3e-21	-208.6	0.311	0.581	1.1e-16
0 NK CD56dim	JUNB	3.5e-21	-47.5	0.881	0.903	1.2e-16
0 NK CD56dim	TRDC	3.6e-21	-3.2	0.36	0.101	1.2e-16
0 NK CD56dim	YBX3	3.9e-21	-8.1	0.026	0.17	1.3e-16
0 NK CD56dim	OCIAD2	4.3e-21	-0.8	0.228	0.397	1.5e-16
0 NK CD56dim	AOAH	4.6e-21	1	0.645	0.38	1.6e-16
0 NK CD56dim	OXNAD1	5e-21	-0.7	0.154	0.341	1.7e-16
0 NK CD56dim	KCNA3	5.2e-21	-0.4	0.075	0.2	1.7e-16
0 NK CD56dim	GFOD1	6e-21	0.3	0.186	0.054	2e-16
0 NK CD56dim	EIF4B	6.2e-21	-3.2	0.638	0.744	2.1e-16
0 NK CD56dim	SOCS3	1.3e-20	-0.9	0.041	0.169	4.2e-16
0 NK CD56dim	CD2	1.3e-20	-1.5	0.302	0.501	4.3e-16
0 NK CD56dim	BCL11B	1.3e-20	-0.4	0.1	0.237	4.4e-16
0 NK CD56dim	LY9	1.4e-20	-0.5	0.098	0.261	4.9e-16
0 NK CD56dim	STMN3	2.1e-20	-0.3	0.023	0.15	7e-16
0 NK CD56dim	C4orf48	2.2e-20	-1.1	0.164	0.313	7.5e-16
0 NK CD56dim	CD4	2.4e-20	-2.4	0.014	0.13	7.9e-16
0 NK CD56dim	CHST12	2.7e-20	0.7	0.535	0.308	8.9e-16
0 NK CD56dim	EZR	3e-20	-65.4	0.45	0.664	1e-15
0 NK CD56dim	GSPT1	3.5e-20	-1.1	0.172	0.327	1.2e-15
0 NK CD56dim	MT-CO1	4e-20	-126.5	1	1	1.3e-15
0 NK CD56dim	ABI3	4.4e-20	-1.1	0.454	0.223	1.5e-15
0 NK CD56dim	THEMIS2	4.5e-20	-0.5	0.448	0.209	1.5e-15
0 NK CD56dim	MT-ND5	5e-20	-41.5	0.99	0.993	1.7e-15
0 NK CD56dim	DUSP4	5.2e-20	-9.8	0.026	0.169	1.7e-15
0 NK CD56dim	AREG	5.4e-20	-93.2	0.379	0.136	1.8e-15
0 NK CD56dim	NME2	6e-20	-12.6	0.297	0.419	2e-15
0 NK CD56dim	SORL1	6.2e-20	0.9	0.514	0.278	2.1e-15
0 NK CD56dim	RCAN3	6.9e-20	-0.5	0.03	0.156	2.3e-15
0 NK CD56dim	HDDC2	7.6e-20	0.6	0.378	0.204	2.5e-15
0 NK CD56dim	NPDC1	7.8e-20	-0.6	0.01	0.101	2.6e-15
0 NK CD56dim	GNAS	8.4e-20	-2.2	0.367	0.534	2.8e-15
0 NK CD56dim	EIF3M	1.1e-19	-3.2	0.411	0.55	3.6e-15
0 NK CD56dim	CCR7	1.5e-19	-1.9	0.013	0.138	5.1e-15
0 NK CD56dim	CTBP2	1.7e-19	0.3	0.159	0.034	5.7e-15
0 NK CD56dim	HLA-DPA1	3.3e-19	-235.5	0.472	0.631	1.1e-14
0 NK CD56dim	TNFRSF18	4e-19	0.9	0.199	0.036	1.4e-14
0 NK CD56dim	YBX1	4.4e-19	-50.5	0.908	0.928	1.5e-14
0 NK CD56dim	SRSF7	5e-19	-11.3	0.772	0.815	1.7e-14
0 NK CD56dim	MALAT1	5.3e-19	#NAME?	1	1	1.8e-14
0 NK CD56dim	TOMM20	5.4e-19	-3.3	0.464	0.611	1.8e-14
0 NK CD56dim	PTPN12	5.6e-19	0.4	0.269	0.107	1.9e-14
0 NK CD56dim	TMEM14C	6e-19	-27.1	0.025	0.125	2e-14
0 NK CD56dim	TNFSF8	6.6e-19	-0.3	0.016	0.123	2.2e-14
0 NK CD56dim	ODC1	7.2e-19	-5.5	0.253	0.418	2.4e-14
0 NK CD56dim	MCTP2	8.9e-19	0.4	0.297	0.136	3e-14
0 NK CD56dim	DTHD1	8.9e-19	0.4	0.244	0.082	3e-14
0 NK CD56dim	CCL3	9e-19	-35.5	0.464	0.144	3e-14
0 NK CD56dim	MAPK1	9.4e-19	0.6	0.474	0.279	3.2e-14
0 NK CD56dim	SERP1	1e-18	-13.5	0.618	0.701	3.4e-14
0 NK CD56dim	DDX21	1e-18	-5.4	0.319	0.475	3.4e-14
0 NK CD56dim	CCNI	1.3e-18	-27.8	0.905	0.921	4.5e-14
0 NK CD56dim	RILPL2	1.4e-18	-2.9	0.107	0.252	4.8e-14
0 NK CD56dim	IFITM1	1.5e-18	-9	0.996	0.928	5e-14
0 NK CD56dim	TMIGD2	1.9e-18	0.5	0.206	0.06	6.4e-14
0 NK CD56dim	LYN	2e-18	-8.7	0.502	0.196	6.7e-14
0 NK CD56dim	HIPK2	2.5e-18	0.4	0.223	0.07	8.5e-14
0 NK CD56dim	MAL	2.6e-18	-1.3	0.012	0.12	8.6e-14
0 NK CD56dim	UXT	2.6e-18	-2.2	0.477	0.613	8.7e-14
0 NK CD56dim	GAPDH	3.3e-18	-241.5	0.98	0.973	1.1e-13
0 NK CD56dim	OSBPL5	3.5e-18	0.3	0.214	0.073	1.2e-13
0 NK CD56dim	PBXIP1	4.2e-18	-2.1	0.259	0.4	1.4e-13
0 NK CD56dim	HLA-DMA	4.3e-18	-23.1	0.046	0.198	1.4e-13
0 NK CD56dim	ACAP1	4.7e-18	-1	0.368	0.527	1.6e-13
0 NK CD56dim	SDF4	5.6e-18	-7.8	0.528	0.352	1.9e-13
0 NK CD56dim	TBX21	7.6e-18	0.9	0.531	0.312	2.5e-13
0 NK CD56dim	LDLRAP1	8.1e-18	-0.4	0.063	0.168	2.7e-13
0 NK CD56dim	PIM3	1.5e-17	-7	0.109	0.244	5.2e-13
0 NK CD56dim	ATP5F1E	1.8e-17	-23.2	0.962	0.953	5.9e-13
0 NK CD56dim	NAP1L1	1.8e-17	-16	0.38	0.524	6e-13
0 NK CD56dim	CSDE1	2.1e-17	-2.5	0.592	0.708	6.9e-13
0 NK CD56dim	SLC15A4	2.9e-17	-1.8	0.221	0.082	9.9e-13
0 NK CD56dim	SMCHD1	3.1e-17	-4.1	0.567	0.685	1e-12
0 NK CD56dim	FOSB	4e-17	-10.5	0.211	0.329	1.3e-12
0 NK CD56dim	OAZ1	4.1e-17	-45.2	0.754	0.774	1.4e-12
0 NK CD56dim	SMDT1	4.2e-17	-1.2	0.326	0.444	1.4e-12
0 NK CD56dim	P2RY8	4.8e-17	-1.8	0.385	0.545	1.6e-12
0 NK CD56dim	AQP3	4.9e-17	-39.1	0.022	0.151	1.6e-12
0 NK CD56dim	DSTN	5.4e-17	-12.1	0.703	0.476	1.8e-12
0 NK CD56dim	EMB	5.4e-17	-1.7	0.341	0.481	1.8e-12
0 NK CD56dim	DGKA	6.2e-17	-0.5	0.088	0.209	2.1e-12
0 NK CD56dim	SIRPG	7.7e-17	-0.3	0.005	0.105	2.6e-12
0 NK CD56dim	CEP78	8.3e-17	0.5	0.395	0.224	2.8e-12
0 NK CD56dim	PPA1	9.8e-17	-7	0.19	0.352	3.3e-12
0 NK CD56dim	OST4	9.9e-17	-18.1	0.755	0.814	3.3e-12
0 NK CD56dim	HLA-DQB1	1e-16	-105	0.071	0.25	3.5e-12
0 NK CD56dim	RHOH	1.1e-16	-1.2	0.329	0.499	3.6e-12
0 NK CD56dim	MAPRE2	1.1e-16	2.6	0.566	0.412	3.9e-12
0 NK CD56dim	SRRT	1.2e-16	-7.4	0.235	0.405	4e-12
0 NK CD56dim	CD53	1.6e-16	-10.6	0.735	0.587	5.2e-12
0 NK CD56dim	NSA2	1.6e-16	-1.8	0.497	0.628	5.4e-12
0 NK CD56dim	GPR183	1.8e-16	-41.1	0.018	0.18	5.9e-12
0 NK CD56dim	RSL1D1	1.8e-16	-1.5	0.313	0.477	5.9e-12
0 NK CD56dim	PPP1R2	1.8e-16	-1.4	0.426	0.548	6e-12
0 NK CD56dim	IRF2BP2	1.9e-16	-3	0.203	0.303	6.4e-12
0 NK CD56dim	SLA2	2.1e-16	1.1	0.613	0.392	6.9e-12
0 NK CD56dim	SLC2A3	2.1e-16	-11.8	0.561	0.673	7.1e-12
0 NK CD56dim	FBL	2.8e-16	-2.9	0.318	0.44	9.5e-12
0 NK CD56dim	PDCD4	3.4e-16	-2.2	0.404	0.54	1.1e-11
0 NK CD56dim	ISCU	3.5e-16	-0.7	0.411	0.51	1.2e-11
0 NK CD56dim	DIP2A	3.6e-16	0.3	0.503	0.337	1.2e-11
0 NK CD56dim	CD82	3.7e-16	-2.7	0.018	0.12	1.2e-11
0 NK CD56dim	NOL7	4e-16	-0.7	0.328	0.446	1.3e-11
0 NK CD56dim	C1orf21	5.2e-16	0.5	0.503	0.292	1.7e-11
0 NK CD56dim	TRGV2	6.5e-16	-3.3	0.009	0.133	2.2e-11
0 NK CD56dim	C19orf53	6.8e-16	-1.3	0.49	0.598	2.3e-11
0 NK CD56dim	HNRNPH3	7.3e-16	-6.2	0.402	0.509	2.4e-11
0 NK CD56dim	ATP5MC2	9.2e-16	-42.6	0.883	0.893	3.1e-11
0 NK CD56dim	CD48	9.9e-16	-6.6	0.66	0.753	3.3e-11
0 NK CD56dim	KLRC3	9.9e-16	0.3	0.341	0.142	3.3e-11
0 NK CD56dim	TACC3	1.3e-15	-0.6	0.029	0.112	4.4e-11
0 NK CD56dim	PHB2	1.8e-15	-4.2	0.393	0.484	5.9e-11
0 NK CD56dim	HERPUD1	2.5e-15	-21	0.454	0.563	8.4e-11
0 NK CD56dim	SPOCK2	2.6e-15	-3.7	0.47	0.674	8.8e-11
0 NK CD56dim	NDUFB9	2.7e-15	-9.4	0.5	0.596	9.1e-11
0 NK CD56dim	ZAP70	2.7e-15	-0.7	0.632	0.484	9.1e-11
0 NK CD56dim	ADRB2	3e-15	0.3	0.344	0.21	1e-10
0 NK CD56dim	LINC02384	3.5e-15	0.3	0.172	0.056	1.2e-10
0 NK CD56dim	RGS9	4.2e-15	0.3	0.144	0.055	1.4e-10
0 NK CD56dim	ITM2A	4.2e-15	-28.5	0.269	0.417	1.4e-10
0 NK CD56dim	MAML2	4.5e-15	-0.3	0.053	0.132	1.5e-10
0 NK CD56dim	SPINT2	4.5e-15	-2.8	0.012	0.111	1.5e-10
0 NK CD56dim	HNRNPA1	4.8e-15	-85.8	0.959	0.965	1.6e-10
0 NK CD56dim	STK17B	5.2e-15	-1.9	0.616	0.727	1.7e-10
0 NK CD56dim	TRGV10	5.5e-15	-4.5	0.052	0.15	1.8e-10
0 NK CD56dim	PAG1	5.5e-15	-0.4	0.064	0.17	1.8e-10
0 NK CD56dim	ADAM8	6.8e-15	-1.1	0.45	0.263	2.3e-10
0 NK CD56dim	HLA-DRB5	8e-15	-89.6	0.145	0.37	2.7e-10
0 NK CD56dim	ESD	8.4e-15	-0.4	0.065	0.158	2.8e-10
0 NK CD56dim	RGCC	1.1e-14	-5.4	0.139	0.311	3.5e-10
0 NK CD56dim	STARD3NL	1.1e-14	1	0.379	0.222	3.6e-10
0 NK CD56dim	CMC1	1.3e-14	-15.2	0.617	0.36	4.4e-10
0 NK CD56dim	MZT2B	1.7e-14	-4	0.263	0.385	5.7e-10
0 NK CD56dim	HSPB1	1.9e-14	-14.2	0.17	0.321	6.2e-10
0 NK CD56dim	GSAP	2e-14	0.4	0.242	0.084	6.8e-10
0 NK CD56dim	HMGA1	2.1e-14	-19.3	0.134	0.257	7.1e-10
0 NK CD56dim	NOP58	2.1e-14	-1	0.339	0.455	7.1e-10
0 NK CD56dim	JAZF1	2.4e-14	-1.7	0.295	0.169	8.2e-10
0 NK CD56dim	TTC39C	2.6e-14	-0.6	0.192	0.302	8.6e-10
0 NK CD56dim	MT-ND4	2.7e-14	-82.1	0.971	0.977	9.1e-10
0 NK CD56dim	SOD1	2.8e-14	-3.4	0.515	0.628	9.4e-10
0 NK CD56dim	CD244	2.8e-14	0.5	0.26	0.113	9.4e-10
0 NK CD56dim	RNASET2	3.1e-14	-12.2	0.223	0.375	1.1e-09
0 NK CD56dim	NDFIP1	3.2e-14	-3.5	0.394	0.516	1.1e-09
0 NK CD56dim	ALKBH7	3.3e-14	-0.8	0.242	0.352	1.1e-09
0 NK CD56dim	SNHG7	3.6e-14	-16.8	0.175	0.346	1.2e-09
0 NK CD56dim	PKM	4.2e-14	-35.4	0.454	0.542	1.4e-09
0 NK CD56dim	CD69	4.6e-14	-4.5	0.779	0.822	1.5e-09
0 NK CD56dim	TMSB10	5.5e-14	-267.5	1	0.999	1.8e-09
0 NK CD56dim	SLBP	6.3e-14	-11.7	0.221	0.336	2.1e-09
0 NK CD56dim	CD164	6.9e-14	-0.5	0.663	0.529	2.3e-09
0 NK CD56dim	FOXP1	7e-14	-1.8	0.315	0.428	2.3e-09
0 NK CD56dim	SFXN1	9e-14	-0.5	0.159	0.288	3e-09
0 NK CD56dim	C6orf48	1e-13	-0.5	0.163	0.28	3.4e-09
0 NK CD56dim	SYNGR2	1e-13	-8.7	0.246	0.365	3.4e-09
0 NK CD56dim	ZEB2	1.1e-13	-5.5	0.737	0.558	3.6e-09
0 NK CD56dim	TAGLN2	1.2e-13	-47.3	0.744	0.745	4e-09
0 NK CD56dim	PNRC1	1.4e-13	-7.4	0.948	0.953	4.6e-09
0 NK CD56dim	NCF1	2.1e-13	-24.1	0.047	0.209	7.1e-09
0 NK CD56dim	SYNE1	2.3e-13	-0.3	0.578	0.44	7.6e-09
0 NK CD56dim	GPX4	2.5e-13	-4.6	0.399	0.513	8.5e-09
0 NK CD56dim	GPI	2.6e-13	-2	0.284	0.404	8.6e-09
0 NK CD56dim	C1QBP	3.1e-13	-7.2	0.28	0.393	1.1e-08
0 NK CD56dim	TKT	4.4e-13	-41.5	0.324	0.419	1.5e-08
0 NK CD56dim	PRDM1	5.1e-13	0.4	0.404	0.257	1.7e-08
0 NK CD56dim	PLOD1	5.8e-13	0.3	0.172	0.05	1.9e-08
0 NK CD56dim	TNFAIP8	7.3e-13	-0.4	0.205	0.308	2.5e-08
0 NK CD56dim	PTPN4	7.4e-13	0.4	0.489	0.327	2.5e-08
0 NK CD56dim	ITGAM	1.4e-12	-0.3	0.37	0.186	4.8e-08
0 NK CD56dim	CCL5	1.5e-12	-68.5	0.985	0.814	5e-08
0 NK CD56dim	MIF	1.6e-12	-66.2	0.77	0.808	5.5e-08
0 NK CD56dim	LINC02446	1.6e-12	-19.8	0.026	0.131	5.5e-08
0 NK CD56dim	IL6ST	1.7e-12	-0.3	0.101	0.204	5.7e-08
0 NK CD56dim	SCLT1	1.8e-12	0.3	0.228	0.122	6e-08
0 NK CD56dim	RTRAF	2e-12	-3.7	0.391	0.505	6.8e-08
0 NK CD56dim	MVD	2.4e-12	0.4	0.41	0.239	8e-08
0 NK CD56dim	USP36	2.5e-12	-0.4	0.2	0.317	8.5e-08
0 NK CD56dim	ATP5PD	2.6e-12	-2.3	0.362	0.442	8.7e-08
0 NK CD56dim	FOS	2.6e-12	-66.5	0.801	0.813	8.9e-08
0 NK CD56dim	GGA2	2.8e-12	-0.5	0.15	0.244	9.5e-08
0 NK CD56dim	ATP6V1G1	2.8e-12	-1.8	0.68	0.76	9.6e-08
0 NK CD56dim	ZNF683	3e-12	-8.7	0.075	0.194	1e-07
0 NK CD56dim	G6PD	3.3e-12	0.4	0.344	0.207	1.1e-07
0 NK CD56dim	SFPQ	4.6e-12	-17.3	0.564	0.658	1.6e-07
0 NK CD56dim	YES1	5.4e-12	0.5	0.216	0.123	1.8e-07
0 NK CD56dim	HLA-DRA	5.5e-12	-246.5	0.14	0.344	1.8e-07
0 NK CD56dim	CNBP	5.6e-12	-2.9	0.691	0.757	1.9e-07
0 NK CD56dim	G3BP2	6.2e-12	-2.5	0.381	0.481	2.1e-07
0 NK CD56dim	ATP1A1	6.7e-12	-0.7	0.28	0.403	2.2e-07
0 NK CD56dim	LSM7	7.8e-12	-10.2	0.471	0.55	2.6e-07
0 NK CD56dim	KIR2DL4	7.8e-12	-0.7	0.159	0.03	2.6e-07
0 NK CD56dim	VSIR	8.1e-12	-20.3	0.35	0.433	2.7e-07
0 NK CD56dim	COX7A2	9.2e-12	-16.2	0.652	0.708	3.1e-07
0 NK CD56dim	2006-09-01	1.1e-11	-3.9	0.445	0.553	3.5e-07
0 NK CD56dim	AUTS2	1.1e-11	0.3	0.261	0.129	3.7e-07
0 NK CD56dim	FKBP1A	1.4e-11	-9.3	0.325	0.399	4.8e-07
0 NK CD56dim	MAP4K1	1.5e-11	-0.7	0.141	0.246	5.1e-07
0 NK CD56dim	CHCHD2	1.7e-11	-28.5	0.879	0.879	5.6e-07
0 NK CD56dim	IFNGR2	1.7e-11	-9.5	0.019	0.101	5.7e-07
0 NK CD56dim	KIR3DX1	1.8e-11	0.5	0.111	0.028	6.2e-07
0 NK CD56dim	JAK1	1.9e-11	0.3	0.834	0.737	6.2e-07
0 NK CD56dim	RARA	2e-11	-2.4	0.081	0.17	6.7e-07
0 NK CD56dim	SAT1	2.1e-11	-109.9	0.632	0.663	7.1e-07
0 NK CD56dim	ZNF706	2.2e-11	-1	0.259	0.337	7.4e-07
0 NK CD56dim	TOB1	2.2e-11	-8.2	0.246	0.348	7.5e-07
0 NK CD56dim	PXN	2.4e-11	0.4	0.564	0.392	8.2e-07
0 NK CD56dim	A1BG	2.5e-11	-0.6	0.039	0.131	8.4e-07
0 NK CD56dim	KDM6B	2.6e-11	-5	0.07	0.151	8.8e-07
0 NK CD56dim	CD63	2.6e-11	-7.5	0.558	0.353	8.9e-07
0 NK CD56dim	MTRNR2L12	2.7e-11	-316.5	0.985	0.992	9e-07
0 NK CD56dim	CLPP	2.7e-11	-0.3	0.218	0.31	9.1e-07
0 NK CD56dim	BTG1	2.8e-11	-59.5	0.995	0.986	9.3e-07
0 NK CD56dim	SBDS	2.8e-11	-2	0.415	0.543	9.5e-07
0 NK CD56dim	NDUFA4	3.3e-11	-15.8	0.709	0.745	1.1e-06
0 NK CD56dim	RELL1	3.6e-11	-2.2	0.089	0.197	1.2e-06
0 NK CD56dim	FCGRT	3.6e-11	-8.3	0.041	0.127	1.2e-06
0 NK CD56dim	PCBP2	3.7e-11	-36.3	0.977	0.964	1.3e-06
0 NK CD56dim	EIF1	4.3e-11	-34.5	0.999	0.998	1.4e-06
0 NK CD56dim	NINJ1	5.2e-11	-16.9	0.09	0.187	1.7e-06
0 NK CD56dim	DOK2	5.4e-11	-2.5	0.585	0.454	1.8e-06
0 NK CD56dim	NBDY	5.9e-11	-0.3	0.17	0.251	2e-06
0 NK CD56dim	BACH2	6.1e-11	-7.8	0.02	0.103	2e-06
0 NK CD56dim	TALDO1	6.1e-11	-13.1	0.29	0.35	2e-06
0 NK CD56dim	HNRNPLL	6.2e-11	-0.3	0.047	0.152	2.1e-06
0 NK CD56dim	MAN2B1	6.3e-11	-2.1	0.136	0.235	2.1e-06
0 NK CD56dim	DDT	6.5e-11	-1.9	0.279	0.362	2.2e-06
0 NK CD56dim	TUBA1C	6.8e-11	-32	0.1	0.169	2.3e-06
0 NK CD56dim	BIRC3	7.2e-11	-2.2	0.061	0.137	2.4e-06
0 NK CD56dim	PBX4	7.8e-11	-0.3	0.037	0.11	2.6e-06
0 NK CD56dim	SNU13	7.9e-11	-1.8	0.485	0.566	2.6e-06
0 NK CD56dim	SRRM1	7.9e-11	-11.9	0.705	0.765	2.7e-06
0 NK CD56dim	CNIH1	8.7e-11	-0.6	0.197	0.295	2.9e-06
0 NK CD56dim	SNRPG	1e-10	-4.8	0.432	0.498	3.4e-06
0 NK CD56dim	RBM3	1e-10	-45.2	0.713	0.8	3.4e-06
0 NK CD56dim	EIF2S3	1.1e-10	-1.8	0.46	0.537	3.6e-06
0 NK CD56dim	TNFAIP3	1.1e-10	-24.5	0.725	0.807	3.8e-06
0 NK CD56dim	CYBA	1.2e-10	-50.1	0.971	0.893	4e-06
0 NK CD56dim	ID2	1.2e-10	-8.7	0.625	0.455	4e-06
0 NK CD56dim	CLNS1A	1.3e-10	-1.1	0.187	0.263	4.5e-06
0 NK CD56dim	CD300A	1.4e-10	1	0.376	0.212	4.7e-06
0 NK CD56dim	CORO1B	1.5e-10	-14.8	0.147	0.269	5e-06
0 NK CD56dim	CTSC	1.6e-10	-24.5	0.62	0.454	5.3e-06
0 NK CD56dim	CUTA	1.7e-10	-3.8	0.485	0.56	5.7e-06
0 NK CD56dim	BCL2	1.8e-10	-0.4	0.107	0.195	5.9e-06
0 NK CD56dim	CTSB	2.1e-10	-19	0.12	0.204	7e-06
0 NK CD56dim	SLC25A5	2.1e-10	-34.5	0.636	0.679	7.2e-06
0 NK CD56dim	USP15	2.2e-10	-10.9	0.442	0.531	7.3e-06
0 NK CD56dim	2009-09-01	2.2e-10	-9.3	0.601	0.664	7.4e-06
0 NK CD56dim	MYH9	2.3e-10	-15.1	0.621	0.702	7.6e-06
0 NK CD56dim	OXA1L	2.4e-10	-2.5	0.243	0.342	8.2e-06
0 NK CD56dim	ATF7IP2	2.6e-10	-0.3	0.109	0.19	8.7e-06
0 NK CD56dim	ITGAX	2.8e-10	-1.1	0.18	0.055	9.3e-06
0 NK CD56dim	MATK	3.2e-10	-1.6	0.631	0.42	1.1e-05
0 NK CD56dim	HMGN1	3.3e-10	-31.5	0.623	0.682	1.1e-05
0 NK CD56dim	NIN	3.3e-10	-0.5	0.178	0.286	1.1e-05
0 NK CD56dim	PAK2	3.5e-10	-0.8	0.389	0.455	1.2e-05
0 NK CD56dim	DAB2	4.3e-10	-7.9	0.123	0.015	1.4e-05
0 NK CD56dim	YWHAB	5.2e-10	-13.6	0.85	0.863	1.7e-05
0 NK CD56dim	TLE3	5.5e-10	-0.9	0.063	0.135	1.8e-05
0 NK CD56dim	HLA-DQA1	5.9e-10	-88.1	0.016	0.119	2e-05
0 NK CD56dim	STK17A	6.5e-10	-3.3	0.601	0.665	2.2e-05
0 NK CD56dim	BCL2A1	6.6e-10	-3.1	0.093	0.199	2.2e-05
0 NK CD56dim	RBPJ	7.3e-10	-0.5	0.115	0.187	2.5e-05
0 NK CD56dim	MT1E	7.4e-10	-3.4	0.055	0.138	2.5e-05
0 NK CD56dim	FTH1	7.4e-10	-371.5	0.998	0.995	2.5e-05
0 NK CD56dim	SLC25A3	7.5e-10	-23.4	0.698	0.746	2.5e-05
0 NK CD56dim	CIB1	8.1e-10	-15.5	0.546	0.626	2.7e-05
0 NK CD56dim	GPR65	8.5e-10	1.9	0.474	0.315	2.9e-05
0 NK CD56dim	SRRM2	9.1e-10	-1.8	0.485	0.572	3.1e-05
0 NK CD56dim	UBC	9.3e-10	-42.9	0.992	0.986	3.1e-05
0 NK CD56dim	IL4R	9.5e-10	-2.4	0.089	0.161	3.2e-05
0 NK CD56dim	CCL4	1e-09	-101.5	0.859	0.558	3.4e-05
0 NK CD56dim	UQCRH	1.2e-09	-18	0.651	0.686	3.9e-05
0 NK CD56dim	NHP2	1.2e-09	-5.8	0.228	0.322	4.1e-05
0 NK CD56dim	PER1	1.2e-09	-0.8	0.172	0.256	4.2e-05
0 NK CD56dim	FTL	1.4e-09	-564.4	0.998	0.997	4.6e-05
0 NK CD56dim	GABARAP	1.4e-09	-32.7	0.747	0.744	4.7e-05
0 NK CD56dim	NDUFS5	1.4e-09	-6.2	0.62	0.681	4.8e-05
0 NK CD56dim	GYPC	1.4e-09	-64	0.614	0.707	4.8e-05
0 NK CD56dim	SOD2	1.5e-09	-10.9	0.165	0.236	5.1e-05
0 NK CD56dim	BIN2	1.6e-09	-2.8	0.72	0.594	5.2e-05
0 NK CD56dim	TBXAS1	1.7e-09	-4.7	0.18	0.057	5.6e-05
0 NK CD56dim	SELPLG	1.7e-09	-2.3	0.586	0.426	5.7e-05
0 NK CD56dim	TXN	1.8e-09	-29.6	0.335	0.427	6e-05
0 NK CD56dim	DUSP1	1.8e-09	-10.5	0.918	0.892	6.2e-05
0 NK CD56dim	ALDOA	1.9e-09	-27.3	0.583	0.645	6.5e-05
0 NK CD56dim	SNRPA	2e-09	-3.7	0.246	0.343	6.6e-05
0 NK CD56dim	STT3B	2e-09	-0.3	0.172	0.228	6.6e-05
0 NK CD56dim	TENT5A	2.4e-09	-4.8	0.17	0.08	8e-05
0 NK CD56dim	CFLAR	2.5e-09	0.6	0.573	0.448	8.3e-05
0 NK CD56dim	AC119396.1	2.9e-09	-0.3	0.095	0.18	9.6e-05
0 NK CD56dim	KIAA1551	3e-09	-4	0.449	0.516	9.9e-05
0 NK CD56dim	MYADM	3e-09	-4.9	0.26	0.385	0.0001
0 NK CD56dim	ICAM3	3e-09	-2.4	0.604	0.65	0.0001
0 NK CD56dim	CCNL1	3.2e-09	-3.1	0.609	0.703	0.00011
0 NK CD56dim	ZNF831	3.2e-09	-0.3	0.074	0.152	0.00011
0 NK CD56dim	CHMP4B	3.3e-09	-1.3	0.189	0.26	0.00011
0 NK CD56dim	RNF145	3.3e-09	-0.6	0.217	0.297	0.00011
0 NK CD56dim	LDHA	3.4e-09	-36.3	0.807	0.795	0.00012
0 NK CD56dim	KRTCAP2	3.5e-09	-6.1	0.544	0.611	0.00012
0 NK CD56dim	LAMP1	3.7e-09	0.3	0.618	0.524	0.00012
0 NK CD56dim	FGR	4.4e-09	-2.1	0.434	0.227	0.00015
0 NK CD56dim	SLC7A5	4.5e-09	-9.7	0.254	0.34	0.00015
0 NK CD56dim	SNX2	5.5e-09	-0.7	0.178	0.243	0.00018
0 NK CD56dim	FAM177A1	6e-09	-5.2	0.407	0.502	0.0002
0 NK CD56dim	HLA-C	6e-09	-43.5	1	0.998	0.0002
0 NK CD56dim	PNISR	6.1e-09	-3.2	0.654	0.714	0.00021
0 NK CD56dim	R3HDM4	6.7e-09	-0.4	0.186	0.305	0.00023
0 NK CD56dim	BAZ1A	7.4e-09	-1.8	0.332	0.415	0.00025
0 NK CD56dim	STAT1	7.4e-09	-10.2	0.19	0.277	0.00025
0 NK CD56dim	TMEM14B	7.7e-09	-35.8	0.197	0.322	0.00026
0 NK CD56dim	PRELID3B	7.8e-09	-0.3	0.25	0.32	0.00026
0 NK CD56dim	DNAJC15	8.6e-09	-2.9	0.26	0.32	0.00029
0 NK CD56dim	SEC62	9.3e-09	-5.2	0.432	0.519	0.00031
0 NK CD56dim	SSR2	9.4e-09	-23	0.739	0.776	0.00032
0 NK CD56dim	HSPH1	9.7e-09	-0.3	0.156	0.226	0.00033
0 NK CD56dim	SMS	9.8e-09	-0.4	0.159	0.225	0.00033
0 NK CD56dim	HSPD1	1e-08	-20.1	0.318	0.419	0.00035
0 NK CD56dim	PSIP1	1.1e-08	-1.5	0.332	0.406	0.00035
0 NK CD56dim	CDC42SE1	1.1e-08	2.3	0.533	0.421	0.00036
0 NK CD56dim	KLF3	1.1e-08	-3.1	0.481	0.565	0.00036
0 NK CD56dim	BTG2	1.1e-08	-1.7	0.543	0.606	0.00038
0 NK CD56dim	DUT	1.2e-08	-21.2	0.238	0.316	0.00039
0 NK CD56dim	THEM4	1.2e-08	-0.3	0.075	0.148	0.00041
0 NK CD56dim	ITM2B	1.5e-08	-21.2	0.889	0.889	0.00049
0 NK CD56dim	MRPS21	1.5e-08	-1.3	0.339	0.43	0.0005
0 NK CD56dim	KRAS	1.5e-08	-0.5	0.239	0.334	0.00051
0 NK CD56dim	SASH3	1.6e-08	-0.7	0.538	0.401	0.00053
0 NK CD56dim	FNBP1	1.6e-08	-1	0.445	0.546	0.00054
0 NK CD56dim	MZT2A	1.8e-08	-2	0.26	0.359	0.00061
0 NK CD56dim	PTGDS	1.9e-08	-9.6	0.117	0.028	0.00063
0 NK CD56dim	HNRNPC	1.9e-08	-10.5	0.703	0.757	0.00064
0 NK CD56dim	COL6A2	1.9e-08	0.9	0.241	0.129	0.00065
0 NK CD56dim	NSD3	1.9e-08	-0.9	0.408	0.523	0.00065
0 NK CD56dim	TENT5C	2e-08	-24	0.361	0.444	0.00068
0 NK CD56dim	ABHD17A	2.1e-08	0.4	0.374	0.239	0.0007
0 NK CD56dim	BPGM	2.2e-08	-2	0.237	0.145	0.00074
0 NK CD56dim	IQGAP1	2.2e-08	-2.5	0.657	0.523	0.00074
0 NK CD56dim	RIPOR2	2.5e-08	-1.2	0.455	0.495	0.00083
0 NK CD56dim	ERGIC3	2.5e-08	-10.6	0.283	0.373	0.00084
0 NK CD56dim	TRIR	2.5e-08	-3.2	0.745	0.785	0.00084
0 NK CD56dim	CST3	2.7e-08	-299.5	0.209	0.224	0.00092
0 NK CD56dim	PCM1	3e-08	-0.3	0.308	0.371	0.001
0 NK CD56dim	HSPE1	3.1e-08	-9	0.38	0.469	0.001
0 NK CD56dim	BTG3	3.1e-08	-0.4	0.172	0.262	0.001
0 NK CD56dim	TCEA1	3.2e-08	-3.3	0.461	0.534	0.0011
0 NK CD56dim	TMEM256	3.2e-08	-1.5	0.25	0.3	0.0011
0 NK CD56dim	SRP14	3.3e-08	-21.3	0.909	0.904	0.0011
0 NK CD56dim	DNAJA1	3.4e-08	-1.6	0.415	0.506	0.0011
0 NK CD56dim	CALM2	3.7e-08	-22.9	0.629	0.671	0.0012
0 NK CD56dim	COX6A1	4e-08	-15.8	0.757	0.768	0.0013
0 NK CD56dim	DDIT4	4.2e-08	-19.8	0.82	0.674	0.0014
0 NK CD56dim	TERF1	4.9e-08	0.3	0.315	0.231	0.0016
0 NK CD56dim	REEP5	4.9e-08	-3.8	0.416	0.487	0.0016
0 NK CD56dim	PECAM1	5e-08	-10	0.095	0.184	0.0017
0 NK CD56dim	ABRACL	5e-08	-2.3	0.292	0.369	0.0017
0 NK CD56dim	HMGB1	5.3e-08	-187.8	0.94	0.94	0.0018
0 NK CD56dim	GRN	5.4e-08	-31	0.136	0.156	0.0018
0 NK CD56dim	TMA7	5.8e-08	-16	0.962	0.957	0.0019
0 NK CD56dim	2001-09-01	5.8e-08	-2.3	0.415	0.476	0.0019
0 NK CD56dim	LTA4H	6e-08	-20.8	0.177	0.236	0.002
0 NK CD56dim	USP3	6.1e-08	-0.9	0.243	0.306	0.002
0 NK CD56dim	HAUS3	6.1e-08	-0.4	0.143	0.237	0.002
0 NK CD56dim	CORO1A	6.1e-08	-59.5	0.779	0.826	0.002
0 NK CD56dim	MT-ND6	6.2e-08	-21.2	0.633	0.709	0.0021
0 NK CD56dim	FCN1	6.3e-08	-48.6	0.082	0.121	0.0021
0 NK CD56dim	ICAM2	6.3e-08	0.8	0.381	0.265	0.0021
0 NK CD56dim	DARS	6.4e-08	-0.3	0.171	0.232	0.0022
0 NK CD56dim	ETFB	6.5e-08	-0.3	0.081	0.15	0.0022
0 NK CD56dim	HSP90AA1	6.5e-08	-38.6	0.88	0.902	0.0022
0 NK CD56dim	APEX1	6.7e-08	-6.3	0.212	0.303	0.0023
0 NK CD56dim	TSPO	6.8e-08	-37.2	0.426	0.44	0.0023
0 NK CD56dim	COX6B1	6.8e-08	-13.1	0.732	0.75	0.0023
0 NK CD56dim	GMFG	7e-08	-9.2	0.685	0.72	0.0024
0 NK CD56dim	NUCB2	7.2e-08	-21.6	0.263	0.345	0.0024
0 NK CD56dim	DDX24	7.4e-08	-2.3	0.572	0.654	0.0025
0 NK CD56dim	FABP5	7.7e-08	-7.1	0.047	0.112	0.0026
0 NK CD56dim	DPP7	8.4e-08	-1.1	0.385	0.474	0.0028
0 NK CD56dim	RNF19A	8.9e-08	-7.1	0.373	0.445	0.003
0 NK CD56dim	AIF1	9.1e-08	-56	0.079	0.175	0.003
0 NK CD56dim	SUN2	9.1e-08	-6.7	0.8	0.662	0.003
0 NK CD56dim	ST13	9.5e-08	-2.1	0.453	0.52	0.0032
0 NK CD56dim	SLC9A3R1	1.1e-07	-6.5	0.697	0.57	0.0038
0 NK CD56dim	ANAPC15	1.2e-07	-0.4	0.112	0.171	0.0039
0 NK CD56dim	NPC2	1.2e-07	-23	0.271	0.278	0.004
0 NK CD56dim	PELI1	1.2e-07	-1.8	0.072	0.162	0.0041
0 NK CD56dim	RPS10	1.3e-07	-0.9	0.225	0.355	0.0042
0 NK CD56dim	PPP1CB	1.3e-07	-0.9	0.244	0.338	0.0043
0 NK CD56dim	PTP4A1	1.3e-07	-9.1	0.365	0.419	0.0044
0 NK CD56dim	NDUFB5	1.4e-07	-0.5	0.174	0.23	0.0046
0 NK CD56dim	METTL9	1.4e-07	-4.7	0.354	0.411	0.0048
0 NK CD56dim	AL138963.3	1.5e-07	-14	0.164	0.255	0.005
0 NK CD56dim	SNX9	1.5e-07	-4.5	0.074	0.134	0.0051
0 NK CD56dim	TMEM219	1.5e-07	-0.8	0.31	0.367	0.0051
0 NK CD56dim	KHDRBS1	1.6e-07	-9.8	0.535	0.593	0.0053
0 NK CD56dim	ARL6IP4	1.6e-07	-7.6	0.581	0.625	0.0054
0 NK CD56dim	HNRNPUL1	1.6e-07	-1.5	0.493	0.547	0.0054
0 NK CD56dim	SRM	1.7e-07	-5	0.118	0.2	0.0057
0 NK CD56dim	PRDX1	1.7e-07	-63.5	0.258	0.356	0.0058
0 NK CD56dim	CMC2	1.7e-07	-0.5	0.238	0.309	0.0058
0 NK CD56dim	PPP1CC	1.7e-07	-2.8	0.359	0.473	0.0059
0 NK CD56dim	SMAP2	1.8e-07	-0.6	0.21	0.27	0.0059
0 NK CD56dim	GTF3C1	1.8e-07	0.3	0.369	0.24	0.0059
0 NK CD56dim	ARHGAP45	1.8e-07	-0.5	0.365	0.439	0.0061
0 NK CD56dim	ASXL1	1.9e-07	-0.8	0.159	0.239	0.0062
0 NK CD56dim	LST1	2.2e-07	-42.1	0.068	0.143	0.0073
0 NK CD56dim	TMEM243	2.4e-07	-0.8	0.276	0.362	0.0081
0 NK CD56dim	SUB1	2.4e-07	-83.9	0.81	0.823	0.0081
0 NK CD56dim	MYL12A	2.6e-07	-11.4	0.917	0.872	0.0086
0 NK CD56dim	ITGB2-AS1	2.6e-07	-0.3	0.119	0.199	0.0088
0 NK CD56dim	LRRFIP1	2.7e-07	-10.2	0.548	0.627	0.009
0 NK CD56dim	EIF4G2	2.7e-07	-5.1	0.664	0.728	0.0091
0 NK CD56dim	SNRNP70	2.8e-07	-0.6	0.303	0.346	0.0093
0 NK CD56dim	ANXA7	2.9e-07	-0.3	0.237	0.336	0.0098
0 NK CD56dim	CARD16	3.1e-07	-4.9	0.447	0.323	0.01
0 NK CD56dim	TSPAN32	3.1e-07	0.3	0.293	0.181	0.011
0 NK CD56dim	MTDH	3.2e-07	-16.8	0.518	0.582	0.011
0 NK CD56dim	CTSS	3.2e-07	-58	0.455	0.467	0.011
0 NK CD56dim	TRADD	3.3e-07	-0.6	0.128	0.196	0.011
0 NK CD56dim	NDUFB11	3.4e-07	-10.3	0.608	0.66	0.011
0 NK CD56dim	FKBP5	3.4e-07	-1	0.209	0.282	0.012
0 NK CD56dim	PHF1	3.5e-07	-0.6	0.277	0.386	0.012
0 NK CD56dim	SPG21	3.5e-07	-0.5	0.182	0.237	0.012
0 NK CD56dim	UBE2D3	3.5e-07	-6.3	0.757	0.785	0.012
0 NK CD56dim	NAP1L4	3.6e-07	-0.6	0.323	0.366	0.012
0 NK CD56dim	NLRC5	3.8e-07	-0.3	0.123	0.205	0.013
0 NK CD56dim	PTP4A2	3.8e-07	-2.2	0.523	0.579	0.013
0 NK CD56dim	ELF1	3.9e-07	-1.4	0.612	0.645	0.013
0 NK CD56dim	B3GNT2	3.9e-07	-0.8	0.216	0.268	0.013
0 NK CD56dim	SH3YL1	4.3e-07	-0.3	0.064	0.13	0.015
0 NK CD56dim	TUBB2A	4.4e-07	-0.4	0.109	0.162	0.015
0 NK CD56dim	MAP3K8	4.4e-07	-31.8	0.582	0.422	0.015
0 NK CD56dim	S100A6	4.4e-07	-135.8	0.959	0.928	0.015
0 NK CD56dim	TTC7A	5.2e-07	-0.5	0.069	0.121	0.018
0 NK CD56dim	TRA2B	5.4e-07	-7.6	0.532	0.585	0.018
0 NK CD56dim	RAN	5.5e-07	-19.6	0.605	0.656	0.019
0 NK CD56dim	TERF2IP	5.7e-07	-1	0.507	0.558	0.019
0 NK CD56dim	PRDX2	5.7e-07	-148.3	0.328	0.4	0.019
0 NK CD56dim	COX7A2L	5.9e-07	-1.3	0.357	0.414	0.02
0 NK CD56dim	NDUFC1	5.9e-07	-0.9	0.234	0.331	0.02
0 NK CD56dim	HNRNPH1	6.1e-07	-1.3	0.307	0.397	0.021
0 NK CD56dim	ATP6V0C	6.3e-07	-10.7	0.661	0.679	0.021
0 NK CD56dim	MRPL54	6.4e-07	-0.9	0.361	0.434	0.022
0 NK CD56dim	SERTAD1	6.7e-07	-2.5	0.444	0.324	0.022
0 NK CD56dim	PTMA	6.9e-07	#NAME?	1	0.998	0.023
0 NK CD56dim	CKAP2	6.9e-07	-9.1	0.063	0.135	0.023
0 NK CD56dim	ARHGAP4	7e-07	-0.7	0.309	0.372	0.023
0 NK CD56dim	HLA-E	7.1e-07	-9.5	0.998	0.985	0.024
0 NK CD56dim	SEM1	7.1e-07	-5.4	0.383	0.449	0.024
0 NK CD56dim	CRTAP	7.2e-07	-2.7	0.133	0.206	0.024
0 NK CD56dim	IL21R	7.2e-07	-0.4	0.124	0.217	0.024
0 NK CD56dim	PGK1	7.2e-07	-9.6	0.691	0.721	0.024
0 NK CD56dim	CACYBP	7.4e-07	-2.4	0.282	0.34	0.025
0 NK CD56dim	PPT1	7.4e-07	-1.3	0.118	0.201	0.025
0 NK CD56dim	TUBA1A	7.9e-07	-13.8	0.451	0.55	0.026
0 NK CD56dim	DBI	8e-07	-8	0.71	0.573	0.027
0 NK CD56dim	STK38	8e-07	-0.3	0.391	0.32	0.027
0 NK CD56dim	SPCS1	8.3e-07	-32	0.564	0.611	0.028
0 NK CD56dim	SRSF5	9e-07	3.9	0.872	0.889	0.03
0 NK CD56dim	FAM160B1	9.2e-07	-0.4	0.115	0.181	0.031
0 NK CD56dim	KIF2A	9.8e-07	-0.5	0.318	0.418	0.033
0 NK CD56dim	TNFRSF1B	1e-06	-3.5	0.681	0.503	0.033
0 NK CD56dim	COX6C	1e-06	-17	0.787	0.798	0.034
0 NK CD56dim	CHMP2B	1e-06	-0.3	0.147	0.194	0.035
0 NK CD56dim	LYZ	1e-06	#NAME?	0.858	0.855	0.035
0 NK CD56dim	STOM	1.1e-06	-2	0.414	0.29	0.036
0 NK CD56dim	AC116366.3	1.1e-06	0.3	0.379	0.247	0.037
0 NK CD56dim	PGLS	1.1e-06	-4.7	0.294	0.336	0.037
0 NK CD56dim	EIF3D	1.1e-06	-1.9	0.429	0.513	0.037
0 NK CD56dim	SIVA1	1.2e-06	-8.6	0.333	0.406	0.039
0 NK CD56dim	ARGLU1	1.2e-06	-1.2	0.612	0.669	0.04
0 NK CD56dim	RANBP1	1.2e-06	-3.4	0.234	0.284	0.041
0 NK CD56dim	HIF1A	1.2e-06	-24.4	0.312	0.353	0.041
0 NK CD56dim	CREM	1.2e-06	6.4	0.523	0.405	0.042
0 NK CD56dim	TECR	1.3e-06	-11.1	0.373	0.464	0.044
0 NK CD56dim	SH2D1A	1.4e-06	-1.3	0.219	0.277	0.046
0 NK CD56dim	TIMM10	1.4e-06	-1.8	0.126	0.197	0.048
0 NK CD56dim	DHX9	1.5e-06	-0.3	0.241	0.306	0.052
0 NK CD56dim	AKR1A1	1.5e-06	-5	0.159	0.195	0.052
0 NK CD56dim	2007-09-01	1.6e-06	-1.4	0.814	0.748	0.055
0 NK CD56dim	CD2AP	1.6e-06	-0.6	0.076	0.132	0.055
0 NK CD56dim	H2AFV	1.7e-06	-15.7	0.569	0.589	0.057
0 NK CD56dim	TRGV9	1.9e-06	-11.8	0.17	0.14	0.064
0 NK CD56dim	MSN	1.9e-06	-1.3	0.773	0.658	0.064
0 NK CD56dim	SPTAN1	1.9e-06	-0.5	0.222	0.287	0.065
0 NK CD56dim	LIMS1	2e-06	-0.6	0.117	0.181	0.066
0 NK CD56dim	TBCA	2e-06	-1.8	0.412	0.476	0.067
0 NK CD56dim	NKTR	2e-06	-0.6	0.326	0.411	0.067
0 NK CD56dim	MTCH1	2e-06	-3.2	0.295	0.347	0.068
0 NK CD56dim	PAPOLA	2e-06	-0.4	0.504	0.544	0.068
0 NK CD56dim	RAB11A	2.1e-06	-0.5	0.337	0.361	0.07
0 NK CD56dim	PARVG	2.1e-06	-1.4	0.14	0.198	0.071
0 NK CD56dim	MAP2K1	2.2e-06	-3.5	0.171	0.221	0.074
0 NK CD56dim	EIF3A	2.3e-06	-3.4	0.41	0.475	0.077
0 NK CD56dim	H2AFZ	2.3e-06	-54.4	0.536	0.566	0.077
0 NK CD56dim	PLA2G16	2.3e-06	-0.4	0.301	0.16	0.078
0 NK CD56dim	LYAR	2.3e-06	-8.5	0.498	0.532	0.079
0 NK CD56dim	CDC25B	2.4e-06	-1.9	0.301	0.383	0.079
0 NK CD56dim	PITPNC1	2.4e-06	0.4	0.403	0.281	0.082
0 NK CD56dim	COX5B	2.5e-06	-11.4	0.741	0.756	0.085
0 NK CD56dim	HNRNPU	2.6e-06	-9.6	0.66	0.695	0.086
0 NK CD56dim	TOM1	2.7e-06	-0.4	0.133	0.214	0.089
0 NK CD56dim	DUSP5	2.7e-06	-2.2	0.091	0.157	0.09
0 NK CD56dim	ATP6V0B	2.7e-06	-12.8	0.436	0.461	0.09
0 NK CD56dim	JMJD1C	2.8e-06	-0.9	0.295	0.396	0.093
0 NK CD56dim	HADHA	2.9e-06	-3.5	0.322	0.387	0.096
0 NK CD56dim	CYTOR	2.9e-06	-7.6	0.241	0.297	0.097
0 NK CD56dim	PDE4D	2.9e-06	0.9	0.49	0.328	0.099
0 NK CD56dim	CAPZA1	3.1e-06	-0.9	0.398	0.449	0.1
0 NK CD56dim	AP1S2	3.2e-06	-25.7	0.214	0.242	0.11
0 NK CD56dim	GZMH	3.3e-06	-6.6	0.911	0.598	0.11
0 NK CD56dim	BCL2L1	3.6e-06	-8.8	0.173	0.112	0.12
0 NK CD56dim	ATP5F1C	3.7e-06	-6.4	0.394	0.427	0.12
0 NK CD56dim	H3F3B	3.8e-06	-174.5	0.997	0.994	0.13
0 NK CD56dim	HNRNPA0	3.8e-06	-17.9	0.732	0.76	0.13
0 NK CD56dim	SCAF11	3.8e-06	-0.7	0.466	0.524	0.13
0 NK CD56dim	NSMCE1	4e-06	-0.3	0.155	0.218	0.13
0 NK CD56dim	APRT	4e-06	-3	0.549	0.622	0.14
0 NK CD56dim	RCSD1	4.1e-06	-9.6	0.293	0.352	0.14
0 NK CD56dim	BRI3	4.1e-06	-1.3	0.08	0.129	0.14
0 NK CD56dim	RIOK3	4.2e-06	-1.6	0.329	0.375	0.14
0 NK CD56dim	NDUFAB1	4.3e-06	-2.8	0.298	0.338	0.14
0 NK CD56dim	SEC14L1	4.4e-06	-3.7	0.338	0.233	0.15
0 NK CD56dim	HMGB2	4.5e-06	-67.4	0.39	0.448	0.15
0 NK CD56dim	BLVRB	4.5e-06	-92	0.088	0.113	0.15
0 NK CD56dim	HERPUD2	4.6e-06	-0.9	0.364	0.433	0.15
0 NK CD56dim	PGD	4.7e-06	-9.3	0.142	0.172	0.16
0 NK CD56dim	EIF3I	4.7e-06	-1.2	0.376	0.42	0.16
0 NK CD56dim	NCOA3	4.8e-06	-9	0.096	0.142	0.16
0 NK CD56dim	IFRD1	4.9e-06	-3.4	0.323	0.383	0.16
0 NK CD56dim	TYMP	5.2e-06	-19.1	0.095	0.137	0.17
0 NK CD56dim	PRDX6	5.2e-06	-6.2	0.435	0.499	0.18
0 NK CD56dim	MT1F	5.2e-06	-0.4	0.097	0.143	0.18
0 NK CD56dim	HDAC2	5.2e-06	-0.3	0.195	0.216	0.18
0 NK CD56dim	RARRES3	5.2e-06	-14.5	0.77	0.65	0.18
0 NK CD56dim	NDUFA1	5.3e-06	-10.2	0.673	0.703	0.18
0 NK CD56dim	NAMPT	5.4e-06	-6	0.129	0.207	0.18
0 NK CD56dim	C9orf78	5.4e-06	-3.7	0.553	0.628	0.18
0 NK CD56dim	TAF9	5.5e-06	-3	0.158	0.213	0.19
0 NK CD56dim	ARID5B	5.7e-06	-1.6	0.366	0.39	0.19
0 NK CD56dim	IL17RA	5.7e-06	-0.8	0.158	0.215	0.19
0 NK CD56dim	RNMT	5.8e-06	-0.3	0.332	0.414	0.19
0 NK CD56dim	SEC61G	5.8e-06	-30.8	0.55	0.609	0.2
0 NK CD56dim	PTGES3	5.8e-06	-9.6	0.58	0.642	0.2
0 NK CD56dim	PNP	5.8e-06	-3	0.127	0.181	0.2
0 NK CD56dim	UBXN1	6e-06	-1.8	0.599	0.643	0.2
0 NK CD56dim	H1FX	6.1e-06	-10.5	0.287	0.366	0.2
0 NK CD56dim	PTRHD1	6.1e-06	-0.6	0.2	0.253	0.2
0 NK CD56dim	LSM5	6.1e-06	-1.9	0.2	0.261	0.21
0 NK CD56dim	ADK	6.1e-06	-0.3	0.077	0.145	0.21
0 NK CD56dim	ZC3H15	6.7e-06	-1.5	0.438	0.514	0.22
0 NK CD56dim	ATP5F1D	6.9e-06	-7.9	0.604	0.639	0.23
0 NK CD56dim	CDC42SE2	7e-06	-3.7	0.553	0.602	0.24
0 NK CD56dim	ATP5MPL	7.1e-06	-11.9	0.601	0.623	0.24
0 NK CD56dim	PDE3B	7.2e-06	-0.4	0.206	0.287	0.24
0 NK CD56dim	PSMA7	7.2e-06	-9	0.671	0.704	0.24
0 NK CD56dim	ATP5F1B	7.5e-06	-15.4	0.682	0.694	0.25
0 NK CD56dim	LCK	7.6e-06	-4.4	0.575	0.599	0.26
0 NK CD56dim	POU2F2	7.8e-06	-2.3	0.064	0.108	0.26
0 NK CD56dim	RNH1	8e-06	-8.6	0.324	0.372	0.27
0 NK CD56dim	SPTBN1	8.1e-06	-0.8	0.119	0.187	0.27
0 NK CD56dim	CRIP1	8.2e-06	-3.8	0.411	0.494	0.28
0 NK CD56dim	GPSM3	8.7e-06	-3.8	0.659	0.701	0.29
0 NK CD56dim	MT1X	8.8e-06	-24.9	0.143	0.2	0.29
0 NK CD56dim	KLF9	8.9e-06	-0.3	0.135	0.207	0.3
0 NK CD56dim	PLEC	9e-06	-1.2	0.11	0.191	0.3
0 NK CD56dim	S100A9	9e-06	#NAME?	0.58	0.604	0.3
0 NK CD56dim	ATP6AP2	9.1e-06	-2.1	0.531	0.451	0.3
0 NK CD56dim	CDC37	9.2e-06	-1.5	0.521	0.559	0.31
0 NK CD56dim	PRRC2C	9.7e-06	-2.9	0.689	0.731	0.33
0 NK CD56dim	HEBP2	9.9e-06	-0.3	0.089	0.139	0.33
0 NK CD56dim	TMPO	1e-05	-4.5	0.201	0.253	0.35
0 NK CD56dim	TMEM258	1.1e-05	-28.5	0.564	0.595	0.35
0 NK CD56dim	IGBP1	1.1e-05	-0.7	0.265	0.327	0.36
0 NK CD56dim	AMD1	1.1e-05	-0.6	0.319	0.372	0.36
0 NK CD56dim	VPS37B	1.1e-05	-0.4	0.461	0.348	0.36
0 NK CD56dim	KMT2E	1.1e-05	-10.3	0.673	0.705	0.37
0 NK CD56dim	MRPL57	1.1e-05	-1.3	0.309	0.342	0.37
0 NK CD56dim	C20orf27	1.1e-05	-6.1	0.067	0.118	0.37
0 NK CD56dim	DOCK8	1.1e-05	-0.5	0.265	0.309	0.38
0 NK CD56dim	JTB	1.1e-05	-2.3	0.551	0.571	0.38
0 NK CD56dim	S100A12	1.1e-05	-92	0.076	0.113	0.38
0 NK CD56dim	RWDD1	1.2e-05	-1.2	0.48	0.543	0.39
0 NK CD56dim	KLF2	1.2e-05	-6.7	0.751	0.748	0.39
0 NK CD56dim	UBR4	1.3e-05	-0.4	0.14	0.183	0.42
0 NK CD56dim	RANBP2	1.4e-05	-0.8	0.237	0.33	0.46
0 NK CD56dim	THOC7	1.5e-05	-2	0.209	0.252	0.5
0 NK CD56dim	IGLV2-14	1.5e-05	-42.8	0.108	0.173	0.51
0 NK CD56dim	SON	1.5e-05	-3.9	0.794	0.829	0.52
0 NK CD56dim	FUS	1.6e-05	-11.2	0.731	0.785	0.53
0 NK CD56dim	CYLD	1.6e-05	-0.3	0.245	0.321	0.53
0 NK CD56dim	KRT10	1.6e-05	-2.2	0.552	0.61	0.53
0 NK CD56dim	HK1	1.6e-05	-9.9	0.128	0.182	0.53
0 NK CD56dim	TRAM1	1.6e-05	-7.8	0.516	0.573	0.54
0 NK CD56dim	UBB	1.6e-05	-37.6	0.936	0.871	0.55
0 NK CD56dim	ARPC3	1.6e-05	-28.4	0.885	0.857	0.55
0 NK CD56dim	S1PR4	1.6e-05	-0.6	0.219	0.275	0.55
0 NK CD56dim	S100A8	1.7e-05	#NAME?	0.653	0.655	0.57
0 NK CD56dim	HDLBP	1.7e-05	-4	0.132	0.165	0.58
0 NK CD56dim	ILF3	1.7e-05	-3.8	0.354	0.448	0.59
0 NK CD56dim	HSPA8	1.7e-05	-33.1	0.897	0.89	0.59
0 NK CD56dim	SLC25A37	1.7e-05	-163	0.066	0.135	0.59
0 NK CD56dim	HMGN2	1.8e-05	-126.4	0.78	0.781	0.59
0 NK CD56dim	VCAN	1.8e-05	-43.1	0.137	0.157	0.6
0 NK CD56dim	CCNH	1.8e-05	-2.6	0.476	0.556	0.62
0 NK CD56dim	GRB2	2e-05	-6.5	0.437	0.511	0.66
0 NK CD56dim	CCDC59	2e-05	-0.4	0.336	0.403	0.67
0 NK CD56dim	KIR3DL2	2e-05	-0.4	0.161	0.075	0.67
0 NK CD56dim	ARPC1B	2e-05	-7.6	0.284	0.35	0.68
0 NK CD56dim	NR4A2	2e-05	-3	0.556	0.62	0.68
0 NK CD56dim	RPS17	2.1e-05	-1.2	0.222	0.31	0.69
0 NK CD56dim	NDUFS7	2.1e-05	-1.3	0.299	0.35	0.71
0 NK CD56dim	S100A11	2.1e-05	-43.1	0.429	0.42	0.71
0 NK CD56dim	LASP1	2.1e-05	-0.4	0.387	0.304	0.71
0 NK CD56dim	ZYX	2.2e-05	-8.1	0.386	0.429	0.74
0 NK CD56dim	SNRNP200	2.3e-05	-0.7	0.252	0.315	0.77
0 NK CD56dim	SF3B5	2.4e-05	-4.1	0.59	0.611	0.79
0 NK CD56dim	ELOVL5	2.4e-05	-0.5	0.243	0.33	0.82
0 NK CD56dim	SIAH2	2.5e-05	-0.3	0.134	0.203	0.82
0 NK CD56dim	GDI2	2.5e-05	-9.3	0.41	0.448	0.84
0 NK CD56dim	NR3C1	2.6e-05	-2.2	0.512	0.536	0.86
0 NK CD56dim	AHCY	2.6e-05	-6.1	0.06	0.104	0.87
0 NK CD56dim	HNRNPM	2.7e-05	-2.6	0.505	0.551	0.9
0 NK CD56dim	KIF22	2.7e-05	-1	0.132	0.172	0.91
0 NK CD56dim	CMPK1	2.7e-05	-0.4	0.431	0.495	0.91
0 NK CD56dim	GCC2	2.7e-05	-0.4	0.366	0.45	0.92
0 NK CD56dim	SAMHD1	2.8e-05	-25.5	0.426	0.451	0.93
0 NK CD56dim	ATP5MC3	2.8e-05	-17.8	0.599	0.591	0.95
0 NK CD56dim	VDAC1	2.9e-05	-3.7	0.325	0.368	0.97
0 NK CD56dim	SNRPF	2.9e-05	-9.2	0.366	0.455	0.98
0 NK CD56dim	PSMB1	3e-05	-3.5	0.584	0.607	0.99
0 NK CD56dim	RBM25	3e-05	0.4	0.489	0.544	1
0 NK CD56dim	TESC	3.1e-05	-3.2	0.111	0.135	1
0 NK CD56dim	CLINT1	3.3e-05	-3	0.227	0.279	1
0 NK CD56dim	OLA1	3.3e-05	-2.8	0.231	0.271	1
0 NK CD56dim	SLC3A2	3.3e-05	-5.4	0.367	0.399	1
0 NK CD56dim	ITK	3.4e-05	-0.5	0.346	0.383	1
0 NK CD56dim	UBE2D2	3.4e-05	-1.7	0.644	0.69	1
0 NK CD56dim	CDKN1B	3.4e-05	-0.4	0.317	0.387	1
0 NK CD56dim	NDUFB4	3.5e-05	-5.2	0.452	0.507	1
0 NK CD56dim	VPS51	3.5e-05	-0.4	0.319	0.375	1
0 NK CD56dim	RNF125	3.5e-05	-4.8	0.565	0.571	1
0 NK CD56dim	SCML4	4e-05	-0.8	0.19	0.257	1
0 NK CD56dim	IMPDH2	4.1e-05	-10.3	0.128	0.195	1
0 NK CD56dim	MARCKSL1	4.3e-05	-7	0.144	0.198	1
0 NK CD56dim	UQCC2	4.3e-05	-0.4	0.104	0.133	1
0 NK CD56dim	HP1BP3	4.4e-05	-1	0.511	0.552	1
0 NK CD56dim	GUK1	4.5e-05	-5.1	0.764	0.749	1
0 NK CD56dim	RASGRP1	4.6e-05	-0.3	0.16	0.217	1
0 NK CD56dim	SF3B1	4.7e-05	-1	0.627	0.666	1
0 NK CD56dim	ZNF292	4.9e-05	-0.4	0.293	0.345	1
0 NK CD56dim	MNDA	5.1e-05	-32	0.08	0.111	1
0 NK CD56dim	KLF10	5.1e-05	-3.4	0.127	0.191	1
0 NK CD56dim	BSG	5.1e-05	-43.1	0.633	0.505	1
0 NK CD56dim	SH3BGRL3	5.1e-05	-67.3	0.984	0.971	1
0 NK CD56dim	STX10	5.2e-05	-0.3	0.14	0.19	1
0 NK CD56dim	LAG3	5.2e-05	-0.6	0.11	0.189	1
0 NK CD56dim	EBPL	5.2e-05	-1.5	0.073	0.125	1
0 NK CD56dim	SKP1	5.2e-05	-4.1	0.774	0.786	1
0 NK CD56dim	LAMTOR4	5.3e-05	-4.4	0.586	0.577	1
0 NK CD56dim	CBX3	5.3e-05	-7.4	0.352	0.389	1
0 NK CD56dim	CCDC167	5.3e-05	-0.4	0.114	0.166	1
0 NK CD56dim	NUTF2	5.5e-05	-0.5	0.222	0.26	1
0 NK CD56dim	NUP58	5.6e-05	-0.3	0.216	0.26	1
0 NK CD56dim	CKS2	5.6e-05	-12.1	0.086	0.11	1
0 NK CD56dim	MRPS35	5.9e-05	-0.9	0.136	0.198	1
0 NK CD56dim	PTTG1	6e-05	-26.1	0.055	0.105	1
0 NK CD56dim	NUDT4	6e-05	-2.1	0.16	0.223	1
0 NK CD56dim	KPNA2	6e-05	-5.6	0.14	0.215	1
0 NK CD56dim	GRSF1	6.1e-05	-0.3	0.272	0.322	1
0 NK CD56dim	PSMB4	6.1e-05	-0.3	0.211	0.26	1
0 NK CD56dim	ATP5MD	6.1e-05	-5	0.606	0.614	1
0 NK CD56dim	TRMT1	6.2e-05	-0.3	0.08	0.136	1
0 NK CD56dim	ATF4	6.4e-05	-1.2	0.235	0.289	1
0 NK CD56dim	FAM49B	6.5e-05	-1.7	0.614	0.506	1
0 NK CD56dim	PSME2	6.7e-05	-14.2	0.549	0.547	1
0 NK CD56dim	RELB	6.7e-05	-0.4	0.179	0.232	1
0 NK CD56dim	XRCC6	6.8e-05	-5.8	0.559	0.609	1
0 NK CD56dim	SOCS1	6.8e-05	-0.3	0.143	0.208	1
0 NK CD56dim	NXT1	6.9e-05	-1	0.228	0.272	1
0 NK CD56dim	CYTH1	7.1e-05	-0.4	0.486	0.541	1
0 NK CD56dim	NDUFA2	7.1e-05	-1.4	0.408	0.411	1
0 NK CD56dim	NUDT1	7.2e-05	-1.7	0.119	0.146	1
0 NK CD56dim	HMGN3	7.3e-05	-1.3	0.525	0.413	1
0 NK CD56dim	CAMLG	7.5e-05	-1.8	0.315	0.381	1
0 NK CD56dim	ACTG1	7.5e-05	-175.6	0.98	0.965	1
0 NK CD56dim	VAPA	7.6e-05	-11.1	0.465	0.532	1
0 NK CD56dim	TM9SF2	7.7e-05	-4.8	0.257	0.297	1
0 NK CD56dim	EIF4EBP1	7.8e-05	-1	0.069	0.112	1
0 NK CD56dim	FAM162A	8.3e-05	-0.3	0.15	0.225	1
0 NK CD56dim	MAGOH	8.7e-05	-1.2	0.395	0.442	1
0 NK CD56dim	RBM17	8.9e-05	-4.4	0.359	0.438	1
0 NK CD56dim	TGFBR2	9.2e-05	-0.3	0.253	0.299	1
0 NK CD56dim	CAST	9.2e-05	-2.2	0.619	0.515	1
0 NK CD56dim	BCL7B	9.2e-05	-0.6	0.243	0.311	1
0 NK CD56dim	CTSA	9.2e-05	-1.2	0.18	0.216	1
0 NK CD56dim	UBXN4	9.3e-05	-3.4	0.461	0.521	1
0 NK CD56dim	ITPRIP	9.4e-05	0.3	0.338	0.231	1
0 NK CD56dim	EDF1	9.7e-05	-3.9	0.72	0.723	1
0 NK CD56dim	TPST2	9.7e-05	-0.7	0.546	0.397	1
0 NK CD56dim	MSI2	9.9e-05	-0.8	0.097	0.143	1
0 NK CD56dim	HIST1H1D	0.0001	-21.5	0.394	0.436	1
0 NK CD56dim	VDAC2	0.0001	-2.8	0.444	0.489	1
0 NK CD56dim	XKR8	0.0001	-0.8	0.15	0.094	1
0 NK CD56dim	KTN1	0.0001	-1.6	0.341	0.421	1
0 NK CD56dim	JUND	0.0001	-0.7	0.352	0.435	1
0 NK CD56dim	SEC61B	0.0001	-32.1	0.668	0.663	1
0 NK CD56dim	SF3B6	0.0001	-1	0.474	0.503	1
0 NK CD56dim	SNRPD1	0.00011	-4.6	0.347	0.382	1
0 NK CD56dim	ANKRD12	0.00011	-4.5	0.511	0.591	1
0 NK CD56dim	HPRT1	0.00011	-0.4	0.138	0.181	1
0 NK CD56dim	TMEM167A	0.00011	-1	0.169	0.206	1
0 NK CD56dim	TSPYL1	0.00012	-0.5	0.165	0.237	1
0 NK CD56dim	GSTO1	0.00012	-1.8	0.174	0.212	1
0 NK CD56dim	COX14	0.00012	-0.3	0.322	0.376	1
0 NK CD56dim	MORF4L1	0.00012	-1.7	0.694	0.717	1
0 NK CD56dim	MMADHC	0.00012	-0.3	0.289	0.303	1
0 NK CD56dim	ATAD2	0.00012	-0.8	0.073	0.114	1
0 NK CD56dim	NIPBL	0.00012	-0.4	0.389	0.425	1
0 NK CD56dim	ATG2A	0.00013	-0.7	0.179	0.247	1
0 NK CD56dim	DAD1	0.00013	-10.2	0.444	0.459	1
0 NK CD56dim	RPA3	0.00013	-11.9	0.16	0.185	1
0 NK CD56dim	ATP5F1A	0.00014	-9.4	0.521	0.55	1
0 NK CD56dim	GRK6	0.00014	-0.5	0.226	0.296	1
0 NK CD56dim	YWHAE	0.00014	-3.7	0.254	0.293	1
0 NK CD56dim	TUFM	0.00014	-6.4	0.435	0.495	1
0 NK CD56dim	SRP72	0.00014	-2.4	0.275	0.322	1
0 NK CD56dim	AP3S1	0.00014	-1	0.236	0.299	1
0 NK CD56dim	PRKAR1A	0.00015	-1.2	0.467	0.357	1
0 NK CD56dim	TMEM131L	0.00015	-1.6	0.096	0.156	1
0 NK CD56dim	NENF	0.00015	-0.7	0.151	0.224	1
0 NK CD56dim	LSM14A	0.00015	-0.5	0.451	0.492	1
0 NK CD56dim	HDAC1	0.00016	-0.5	0.269	0.309	1
0 NK CD56dim	GBP1	0.00016	-1.7	0.124	0.186	1
0 NK CD56dim	PRDX3	0.00016	-3.1	0.126	0.136	1
0 NK CD56dim	YIF1B	0.00016	-1.6	0.113	0.143	1
0 NK CD56dim	COX8A	0.00016	-25.8	0.684	0.661	1
0 NK CD56dim	MIS18BP1	0.00016	-1.6	0.19	0.225	1
0 NK CD56dim	CEBPZ	0.00016	-0.4	0.336	0.383	1
0 NK CD56dim	PSMG2	0.00017	-0.4	0.267	0.317	1
0 NK CD56dim	RCBTB2	0.00017	-0.6	0.159	0.096	1
0 NK CD56dim	CISD2	0.00017	-0.6	0.16	0.187	1
0 NK CD56dim	NFKB1	0.00017	-4.2	0.241	0.312	1
0 NK CD56dim	H2AFY	0.00017	-24.6	0.265	0.315	1
0 NK CD56dim	CDV3	0.00017	-0.4	0.21	0.267	1
0 NK CD56dim	KMT2A	0.00017	-0.3	0.188	0.277	1
0 NK CD56dim	MAPKAPK2	0.00017	-0.3	0.103	0.146	1
0 NK CD56dim	ZFP36L1	0.00017	-37.9	0.498	0.537	1
0 NK CD56dim	SSR3	0.00019	-27.6	0.287	0.346	1
0 NK CD56dim	SHMT2	0.00019	-0.7	0.129	0.153	1
0 NK CD56dim	BCL2L11	0.0002	-0.5	0.106	0.146	1
0 NK CD56dim	NDUFB2	0.00022	-3.8	0.719	0.613	1
0 NK CD56dim	FAM96A	0.00022	-1.2	0.187	0.229	1
0 NK CD56dim	TCERG1	0.00022	-0.3	0.182	0.227	1
0 NK CD56dim	ARHGDIB	0.00023	-49.4	0.985	0.969	1
0 NK CD56dim	HNRNPR	0.00023	-2.6	0.449	0.472	1
0 NK CD56dim	C8orf59	0.00023	-1.2	0.372	0.409	1
0 NK CD56dim	MRPL52	0.00023	-3.8	0.219	0.267	1
0 NK CD56dim	TAF1D	0.00023	-1.1	0.354	0.433	1
0 NK CD56dim	KIF20B	0.00023	-0.6	0.11	0.15	1
0 NK CD56dim	TSTD1	0.00024	-1.8	0.349	0.403	1
0 NK CD56dim	NDUFA3	0.00024	-1.6	0.566	0.561	1
0 NK CD56dim	COX5A	0.00025	-15.4	0.557	0.553	1
0 NK CD56dim	NDUFB10	0.00027	-2.1	0.419	0.453	1
0 NK CD56dim	PSMD7	0.00028	-0.8	0.389	0.425	1
0 NK CD56dim	LAT	0.00028	-1.4	0.416	0.482	1
0 NK CD56dim	COPS2	0.00028	-0.4	0.248	0.326	1
0 NK CD56dim	SSU72	0.00029	-0.4	0.372	0.415	1
0 NK CD56dim	USP10	0.0003	-0.8	0.146	0.204	1
0 NK CD56dim	WNK1	0.00031	-2	0.209	0.276	1
0 NK CD56dim	KIF5B	0.00031	-0.7	0.384	0.434	1
0 NK CD56dim	PIM2	0.00031	-15.5	0.21	0.272	1
0 NK CD56dim	NDUFV2	0.00032	-6.5	0.294	0.371	1
0 NK CD56dim	EIF2A	0.00032	-0.4	0.208	0.288	1
0 NK CD56dim	BCAS2	0.00033	-0.4	0.338	0.407	1
0 NK CD56dim	TRABD	0.00033	-0.6	0.329	0.376	1
0 NK CD56dim	SMC4	0.00034	-20	0.101	0.135	1
0 NK CD56dim	CCL3L1	0.00035	-14.3	0.074	0.105	1
0 NK CD56dim	STMN1	0.00035	-65.5	0.126	0.167	1
0 NK CD56dim	PSME1	0.00036	-8.8	0.86	0.834	1
0 NK CD56dim	GZMM	0.00036	-3.5	0.874	0.727	1
0 NK CD56dim	GARS	0.00036	-0.3	0.179	0.224	1
0 NK CD56dim	TNFSF10	0.00037	-4	0.093	0.117	1
0 NK CD56dim	BAZ2A	0.00038	-0.3	0.26	0.295	1
0 NK CD56dim	PPP1R18	0.00038	-1.1	0.575	0.47	1
0 NK CD56dim	KDELR1	0.00039	-3.7	0.285	0.319	1
0 NK CD56dim	ANKLE2	0.00039	-0.5	0.188	0.238	1
0 NK CD56dim	UBE2B	0.00039	-0.5	0.481	0.529	1
0 NK CD56dim	PYCARD	0.0004	-10.7	0.264	0.274	1
0 NK CD56dim	CEMIP2	0.0004	2.1	0.617	0.528	1
0 NK CD56dim	CSTB	0.00042	-7.6	0.444	0.484	1
0 NK CD56dim	POLR1D	0.00042	-0.7	0.429	0.498	1
0 NK CD56dim	CEBPB	0.00042	-11	0.526	0.383	1
0 NK CD56dim	SUMO2	0.00043	-12	0.827	0.824	1
0 NK CD56dim	EIF1B	0.00043	-1.8	0.394	0.44	1
0 NK CD56dim	N4BP2L2	0.00043	-0.6	0.477	0.522	1
0 NK CD56dim	RAP1A	0.00044	-0.4	0.354	0.399	1
0 NK CD56dim	ATP5MC1	0.00044	-7	0.198	0.229	1
0 NK CD56dim	PRKCD	0.00044	-0.4	0.069	0.101	1
0 NK CD56dim	PRPF40A	0.00045	-1.4	0.381	0.434	1
0 NK CD56dim	SLC6A6	0.00045	-0.4	0.064	0.112	1
0 NK CD56dim	DDX17	0.00046	-1.1	0.466	0.483	1
0 NK CD56dim	EIF2S2	0.00046	-2.8	0.26	0.301	1
0 NK CD56dim	RNASEH2B	0.00046	-1	0.197	0.232	1
0 NK CD56dim	BST2	0.00048	-1.6	0.484	0.405	1
0 NK CD56dim	BCLAF1	0.00048	-1.1	0.571	0.643	1
0 NK CD56dim	CUX1	0.00049	-1.3	0.113	0.136	1
0 NK CD56dim	METAP2	0.00049	-8	0.255	0.309	1
0 NK CD56dim	GADD45GIP1	0.0005	-0.7	0.278	0.33	1
0 NK CD56dim	DYNC1H1	0.00051	-0.5	0.38	0.402	1
0 NK CD56dim	DDOST	0.00054	-12.8	0.545	0.471	1
0 NK CD56dim	SERBP1	0.00054	-10.3	0.616	0.627	1
0 NK CD56dim	HM13	0.00055	-14.5	0.301	0.345	1
0 NK CD56dim	VPS35	0.00055	-2.1	0.152	0.188	1
0 NK CD56dim	YWHAH	0.00057	-5.9	0.153	0.188	1
0 NK CD56dim	TTC3	0.00058	-0.8	0.277	0.361	1
0 NK CD56dim	OSTC	0.00059	-14.4	0.322	0.338	1
0 NK CD56dim	SINHCAF	0.0006	-0.4	0.109	0.174	1
0 NK CD56dim	ZBP1	0.0006	-5.1	0.369	0.26	1
0 NK CD56dim	PSMB5	0.00061	-0.8	0.074	0.103	1
0 NK CD56dim	STOML2	0.00061	-0.5	0.144	0.172	1
0 NK CD56dim	SYNRG	0.00061	-0.3	0.258	0.303	1
0 NK CD56dim	SNX3	0.00061	-37.1	0.49	0.492	1
0 NK CD56dim	HPGD	0.00062	-17.9	0.112	0.044	1
0 NK CD56dim	ARF5	0.00063	-9.9	0.543	0.545	1
0 NK CD56dim	BIN1	0.00067	-1.7	0.464	0.484	1
0 NK CD56dim	HNRNPDL	0.00067	-21.9	0.886	0.892	1
0 NK CD56dim	APOBEC3G	0.00068	-3.9	0.408	0.332	1
0 NK CD56dim	DENND2D	0.0007	-0.6	0.396	0.322	1
0 NK CD56dim	AKAP9	0.0007	-1.7	0.34	0.377	1
0 NK CD56dim	TNF	0.0007	-24.2	0.072	0.12	1
0 NK CD56dim	CLEC2B	0.00072	-2	0.688	0.599	1
0 NK CD56dim	MCL1	0.00072	-11.4	0.646	0.683	1
0 NK CD56dim	RSRP1	0.00074	0.9	0.642	0.577	1
0 NK CD56dim	ARL4A	0.00075	-6.9	0.135	0.193	1
0 NK CD56dim	GORASP2	0.00075	-0.3	0.236	0.269	1
0 NK CD56dim	HNRNPK	0.00076	-6.9	0.812	0.802	1
0 NK CD56dim	TOR3A	0.00077	-1.4	0.1	0.12	1
0 NK CD56dim	RHOB	0.00077	-14.6	0.168	0.203	1
0 NK CD56dim	COX7B	0.00079	-11.9	0.602	0.615	1
0 NK CD56dim	NEAT1	0.0008	-32.6	0.61	0.568	1
0 NK CD56dim	C1orf43	0.0008	-0.7	0.298	0.333	1
0 NK CD56dim	PHF3	0.0008	-0.3	0.333	0.392	1
0 NK CD56dim	AHNAK	0.00081	-22.5	0.631	0.626	1
0 NK CD56dim	H3F3A	0.00082	-60.5	0.975	0.95	1
0 NK CD56dim	CNPY3	0.00082	-4.2	0.363	0.377	1
0 NK CD56dim	SUZ12	0.00082	-0.3	0.14	0.173	1
0 NK CD56dim	AES	0.00083	-10.9	0.795	0.782	1
0 NK CD56dim	COPS9	0.00083	-0.7	0.447	0.466	1
0 NK CD56dim	RALA	0.00084	-0.3	0.142	0.188	1
0 NK CD56dim	TUBA1B	0.00086	-234.8	0.607	0.617	1
0 NK CD56dim	PLIN2	0.00088	-45.9	0.281	0.315	1
0 NK CD56dim	ADAR	0.00089	-0.4	0.338	0.392	1
0 NK CD56dim	DYNLRB1	0.00091	-1.7	0.393	0.417	1
0 NK CD56dim	DNAJC4	0.00092	-0.3	0.153	0.193	1
0 NK CD56dim	CARD19	0.00095	-1	0.093	0.13	1
0 NK CD56dim	TNFRSF14	0.00096	-0.6	0.419	0.445	1
0 NK CD56dim	DBF4	0.00097	-0.3	0.237	0.293	1
0 NK CD56dim	PET100	0.001	-0.8	0.515	0.532	1
0 NK CD56dim	RAB10	0.001	-0.9	0.225	0.253	1
0 NK CD56dim	RBMX	0.001	-6	0.463	0.519	1
0 NK CD56dim	PTPN1	0.001	-0.5	0.305	0.356	1
0 NK CD56dim	MED13L	0.0011	-0.5	0.082	0.103	1
0 NK CD56dim	DDX18	0.0011	-0.4	0.303	0.355	1
0 NK CD56dim	CDC27	0.0011	-1.8	0.131	0.148	1
0 NK CD56dim	RAC2	0.0011	-20.9	0.851	0.764	1
0 NK CD56dim	HLA-F	0.0011	0.4	0.651	0.562	1
0 NK CD56dim	RAD23A	0.0011	-32.3	0.352	0.39	1
0 NK CD56dim	ADSL	0.0012	-0.3	0.099	0.147	1
0 NK CD56dim	BLVRA	0.0012	-0.3	0.093	0.122	1
0 NK CD56dim	STX11	0.0012	-1.2	0.108	0.139	1
0 NK CD56dim	PABPC4	0.0012	-5.7	0.211	0.279	1
0 NK CD56dim	RRM1	0.0012	-0.4	0.073	0.105	1
0 NK CD56dim	MYL6	0.0012	-32.8	0.978	0.945	1
0 NK CD56dim	SCPEP1	0.0012	-1.5	0.085	0.106	1
0 NK CD56dim	CYB561A3	0.0012	-5.6	0.101	0.129	1
0 NK CD56dim	SMARCC1	0.0012	-0.4	0.198	0.243	1
0 NK CD56dim	SF3A2	0.0012	-0.7	0.361	0.398	1
0 NK CD56dim	SEC13	0.0012	-4.7	0.263	0.275	1
0 NK CD56dim	POLE4	0.0012	-0.5	0.198	0.256	1
0 NK CD56dim	EMP3	0.0012	-34.7	0.784	0.784	1
0 NK CD56dim	ZFAND5	0.0013	-13.4	0.331	0.36	1
0 NK CD56dim	LSM4	0.0013	-3.5	0.228	0.259	1
0 NK CD56dim	LCP1	0.0013	-8.5	0.844	0.771	1
0 NK CD56dim	PHIP	0.0013	-1.7	0.328	0.37	1
0 NK CD56dim	SSR4	0.0013	-172.8	0.775	0.782	1
0 NK CD56dim	IFNGR1	0.0014	-0.8	0.397	0.325	1
0 NK CD56dim	SELENOH	0.0014	-3.7	0.397	0.455	1
0 NK CD56dim	SRSF2	0.0014	-9.3	0.667	0.699	1
0 NK CD56dim	STXBP2	0.0014	-12	0.107	0.134	1
0 NK CD56dim	M6PR	0.0014	-1	0.335	0.356	1
0 NK CD56dim	RHBDD2	0.0014	-0.5	0.196	0.252	1
0 NK CD56dim	GCLM	0.0014	-5.2	0.141	0.11	1
0 NK CD56dim	ATP5MF	0.0014	-9.3	0.533	0.536	1
0 NK CD56dim	IFI16	0.0015	0.3	0.379	0.309	1
0 NK CD56dim	UQCRFS1	0.0015	-2.3	0.519	0.543	1
0 NK CD56dim	USP16	0.0015	-0.3	0.316	0.366	1
0 NK CD56dim	REX1BD	0.0015	-0.3	0.398	0.443	1
0 NK CD56dim	RNF149	0.0015	-1.7	0.453	0.476	1
0 NK CD56dim	TUBB	0.0015	-137.5	0.477	0.486	1
0 NK CD56dim	UQCRC2	0.0015	-0.5	0.287	0.309	1
0 NK CD56dim	CHMP2A	0.0016	-0.5	0.257	0.288	1
0 NK CD56dim	CDK2AP2	0.0016	-11.5	0.487	0.351	1
0 NK CD56dim	CALM3	0.0016	-10.8	0.5	0.519	1
0 NK CD56dim	TXNDC11	0.0016	-8.8	0.18	0.228	1
0 NK CD56dim	GTF2A2	0.0016	-0.4	0.331	0.368	1
0 NK CD56dim	LYST	0.0017	-2.7	0.266	0.276	1
0 NK CD56dim	DNAJC2	0.0017	-0.3	0.225	0.281	1
0 NK CD56dim	MYCBP2	0.0017	-0.4	0.283	0.343	1
0 NK CD56dim	CCND3	0.0017	-16.5	0.654	0.604	1
0 NK CD56dim	SMARCA5	0.0017	-0.3	0.326	0.377	1
0 NK CD56dim	C1orf162	0.0017	-17.6	0.383	0.238	1
0 NK CD56dim	SQSTM1	0.0017	-0.9	0.58	0.499	1
0 NK CD56dim	MFSD10	0.0017	-1.8	0.321	0.361	1
0 NK CD56dim	SRSF10	0.0017	-17.1	0.434	0.478	1
0 NK CD56dim	UQCR10	0.0017	-8.2	0.568	0.569	1
0 NK CD56dim	MRPL11	0.0018	-0.4	0.156	0.205	1
0 NK CD56dim	WHAMM	0.0018	-0.3	0.303	0.357	1
0 NK CD56dim	HAX1	0.0018	-0.3	0.205	0.25	1
0 NK CD56dim	DDX39A	0.0018	-2.5	0.342	0.363	1
0 NK CD56dim	JMJD6	0.0018	-0.3	0.202	0.248	1
0 NK CD56dim	ROMO1	0.0018	-4	0.424	0.444	1
0 NK CD56dim	AKIRIN2	0.0019	-1.3	0.298	0.348	1
0 NK CD56dim	AIP	0.0019	-0.5	0.289	0.346	1
0 NK CD56dim	PSMB3	0.0019	-4.5	0.485	0.489	1
0 NK CD56dim	SELENOK	0.0019	-6.5	0.608	0.622	1
0 NK CD56dim	SNHG15	0.002	-30.5	0.277	0.359	1
0 NK CD56dim	ARHGEF1	0.002	-2.7	0.529	0.577	1
0 NK CD56dim	MAPK1IP1L	0.002	1.9	0.415	0.483	1
0 NK CD56dim	ZC3HAV1	0.002	-1.8	0.382	0.441	1
0 NK CD56dim	NANS	0.002	-0.3	0.083	0.119	1
0 NK CD56dim	SRI	0.002	-1.3	0.339	0.362	1
0 NK CD56dim	UCP2	0.002	-21.6	0.572	0.485	1
0 NK CD56dim	JPT1	0.0021	-10.7	0.258	0.297	1
0 NK CD56dim	GABARAPL1	0.0021	-8.6	0.457	0.438	1
0 NK CD56dim	AIMP1	0.0021	-0.3	0.219	0.303	1
0 NK CD56dim	ELOB	0.0021	-8.1	0.812	0.773	1
0 NK CD56dim	NFKBIZ	0.0021	1	0.268	0.37	1
0 NK CD56dim	PCNP	0.0021	-0.4	0.343	0.396	1
0 NK CD56dim	POLR2G	0.0021	-0.4	0.379	0.307	1
0 NK CD56dim	ZNF106	0.0022	-0.9	0.202	0.242	1
0 NK CD56dim	SUPT5H	0.0022	-0.3	0.261	0.335	1
0 NK CD56dim	PARK7	0.0022	-6.8	0.548	0.558	1
0 NK CD56dim	CNOT1	0.0023	-0.3	0.305	0.347	1
0 NK CD56dim	RTF1	0.0023	-0.3	0.328	0.37	1
0 NK CD56dim	CCDC12	0.0023	-0.8	0.374	0.427	1
0 NK CD56dim	EMD	0.0024	-1.5	0.469	0.489	1
0 NK CD56dim	PARP1	0.0024	-1.4	0.207	0.257	1
0 NK CD56dim	BANF1	0.0024	-1.7	0.385	0.318	1
0 NK CD56dim	PTPN6	0.0024	-1.5	0.239	0.262	1
0 NK CD56dim	BAX	0.0024	-2.1	0.416	0.421	1
0 NK CD56dim	ENO1	0.0025	-29.9	0.544	0.552	1
0 NK CD56dim	MEF2A	0.0026	-0.3	0.071	0.119	1
0 NK CD56dim	PPM1G	0.0026	-1.9	0.376	0.397	1
0 NK CD56dim	VBP1	0.0026	-0.8	0.165	0.182	1
0 NK CD56dim	C19orf70	0.0026	-0.6	0.27	0.332	1
0 NK CD56dim	RAB8A	0.0026	-0.3	0.438	0.353	1
0 NK CD56dim	NAAA	0.0027	-1.1	0.189	0.216	1
0 NK CD56dim	SCP2	0.0027	0.3	0.451	0.357	1
0 NK CD56dim	SEC61A1	0.0027	-1.4	0.281	0.311	1
0 NK CD56dim	OSER1	0.0028	-1.3	0.168	0.214	1
0 NK CD56dim	UGCG	0.0029	-6.4	0.07	0.108	1
0 NK CD56dim	CEBPD	0.0029	-12.1	0.212	0.099	1
0 NK CD56dim	KMT2C	0.0029	-0.5	0.257	0.304	1
0 NK CD56dim	ABLIM1	0.0029	-1.5	0.255	0.304	1
0 NK CD56dim	UQCR11	0.0029	-9.2	0.709	0.69	1
0 NK CD56dim	ATP5PB	0.0029	-9.8	0.486	0.503	1
0 NK CD56dim	MTRNR2L8	0.003	-67.7	0.138	0.179	1
0 NK CD56dim	RAB11FIP1	0.0031	-0.7	0.218	0.138	1
0 NK CD56dim	ITGA4	0.0031	-10.9	0.515	0.517	1
0 NK CD56dim	ENY2	0.0032	-1	0.389	0.425	1
0 NK CD56dim	MKNK2	0.0032	-1.7	0.146	0.195	1
0 NK CD56dim	SLC16A3	0.0032	-0.8	0.121	0.076	1
0 NK CD56dim	UBE2N	0.0033	-0.8	0.319	0.38	1
0 NK CD56dim	CCT6A	0.0033	-2.8	0.296	0.317	1
0 NK CD56dim	PPP1R16B	0.0033	-0.5	0.211	0.249	1
0 NK CD56dim	GATA3	0.0033	-7.6	0.256	0.29	1
0 NK CD56dim	TPR	0.0033	-0.8	0.419	0.467	1
0 NK CD56dim	MTPN	0.0033	-2.4	0.439	0.447	1
0 NK CD56dim	WASHC1	0.0034	-0.7	0.287	0.314	1
0 NK CD56dim	CDK6	0.0034	-1	0.131	0.15	1
0 NK CD56dim	SYNE2	0.0036	-5.7	0.726	0.601	1
0 NK CD56dim	PAXX	0.0036	-0.7	0.677	0.608	1
0 NK CD56dim	DAZAP2	0.0037	-6.7	0.894	0.892	1
0 NK CD56dim	ATP6V1B2	0.0037	-0.5	0.109	0.135	1
0 NK CD56dim	EIF4A2	0.0038	-0.7	0.703	0.719	1
0 NK CD56dim	HCST	0.0038	-11.1	0.917	0.852	1
0 NK CD56dim	CCT8	0.0039	-2.3	0.268	0.311	1
0 NK CD56dim	E2F4	0.0039	-2.1	0.122	0.148	1
0 NK CD56dim	PSMB6	0.0039	-1.7	0.46	0.469	1
0 NK CD56dim	HSPA9	0.004	-2	0.48	0.519	1
0 NK CD56dim	MRPL37	0.004	-0.9	0.111	0.141	1
0 NK CD56dim	GRK2	0.0041	-0.4	0.152	0.183	1
0 NK CD56dim	HMOX2	0.0041	-4.4	0.368	0.317	1
0 NK CD56dim	PFDN2	0.0042	-0.4	0.268	0.335	1
0 NK CD56dim	BOLA3	0.0043	-4	0.119	0.153	1
0 NK CD56dim	ANKRD28	0.0044	-16.9	0.122	0.074	1
0 NK CD56dim	NDUFB1	0.0045	-1.1	0.319	0.349	1
0 NK CD56dim	SURF4	0.0045	-1.1	0.332	0.382	1
0 NK CD56dim	VMP1	0.0045	-0.3	0.22	0.271	1
0 NK CD56dim	CASP1	0.0045	-1.7	0.242	0.211	1
0 NK CD56dim	ARRB2	0.0046	-14.8	0.492	0.512	1
0 NK CD56dim	EIF5	0.0046	-1.7	0.529	0.53	1
0 NK CD56dim	EIF5B	0.0046	-0.4	0.248	0.298	1
0 NK CD56dim	RBBP6	0.0047	1.5	0.403	0.428	1
0 NK CD56dim	SLC25A25	0.0048	-0.4	0.114	0.165	1
0 NK CD56dim	STAU1	0.0048	-0.4	0.306	0.35	1
0 NK CD56dim	DNAJC7	0.0049	-0.5	0.225	0.264	1
0 NK CD56dim	EEA1	0.0049	-0.3	0.108	0.137	1
0 NK CD56dim	TOP1	0.0051	-6.3	0.347	0.397	1
0 NK CD56dim	IL10RA	0.0051	-1.4	0.533	0.535	1
0 NK CD56dim	BUB3	0.0053	-0.7	0.389	0.444	1
0 NK CD56dim	FMNL1	0.0053	-3.8	0.484	0.497	1
0 NK CD56dim	REXO2	0.0054	-0.8	0.15	0.193	1
0 NK CD56dim	UBE2J1	0.0054	-38.2	0.402	0.399	1
0 NK CD56dim	PTPRCAP	0.0056	-1.8	0.467	0.502	1
0 NK CD56dim	EID1	0.0059	-2.4	0.502	0.524	1
0 NK CD56dim	NDUFB7	0.0059	-0.6	0.479	0.393	1
0 NK CD56dim	TFDP1	0.006	-9	0.116	0.137	1
0 NK CD56dim	AC007952.4	0.0061	8.4	0.371	0.326	1
0 NK CD56dim	TRMT112	0.0061	-2.8	0.567	0.61	1
0 NK CD56dim	MYO1F	0.0063	-0.7	0.497	0.39	1
0 NK CD56dim	IDS	0.0063	-11.6	0.564	0.584	1
0 NK CD56dim	SMIM26	0.0065	-0.4	0.317	0.358	1
0 NK CD56dim	UBE2D1	0.0066	-0.3	0.126	0.155	1
0 NK CD56dim	PSMB10	0.0071	-2.1	0.568	0.468	1
0 NK CD56dim	ATP5IF1	0.0071	-8.3	0.562	0.586	1
0 NK CD56dim	BTN3A2	0.0071	0.8	0.519	0.405	1
0 NK CD56dim	COPE	0.0071	-6.7	0.461	0.466	1
0 NK CD56dim	OSBPL8	0.0071	-0.3	0.35	0.399	1
0 NK CD56dim	RBL2	0.0072	-0.6	0.433	0.454	1
0 NK CD56dim	RAB5IF	0.0073	1.6	0.606	0.52	1
0 NK CD56dim	TXNL1	0.0074	-0.3	0.264	0.298	1
0 NK CD56dim	MRPS15	0.0075	-0.3	0.215	0.261	1
0 NK CD56dim	RNF10	0.0075	-0.4	0.289	0.314	1
0 NK CD56dim	MFSD1	0.0076	-0.5	0.116	0.138	1
0 NK CD56dim	WARS	0.0076	-16.1	0.097	0.107	1
0 NK CD56dim	NEDD8	0.0078	-1.5	0.419	0.416	1
0 NK CD56dim	ANAPC16	0.0078	-1.2	0.53	0.551	1
0 NK CD56dim	SMC3	0.0079	-3.7	0.248	0.264	1
0 NK CD56dim	NCL	0.0079	-15.8	0.796	0.776	1
0 NK CD56dim	EIF4H	0.008	-4.5	0.485	0.498	1
0 NK CD56dim	MDH2	0.0081	-6.5	0.451	0.465	1
0 NK CD56dim	VAMP5	0.0081	-4.1	0.25	0.293	1
0 NK CD56dim	WIPF1	0.0082	-2	0.759	0.668	1
0 NK CD56dim	RBMS1	0.0084	-0.3	0.313	0.343	1
0 NK CD56dim	REL	0.0085	-3	0.501	0.547	1
0 NK CD56dim	YIF1A	0.0087	-0.3	0.094	0.134	1
0 NK CD56dim	PPIG	0.0088	-2.6	0.348	0.417	1
0 NK CD56dim	RGS19	0.0089	-1	0.287	0.282	1
0 NK CD56dim	SELENOS	0.0089	-2.5	0.301	0.316	1
0 NK CD56dim	LSM8	0.009	-0.4	0.352	0.384	1
0 NK CD56dim	IDH2	0.009	-13.3	0.379	0.374	1
0 NK CD56dim	TSC22D3	0.009	-36.9	0.949	0.956	1
0 NK CD56dim	ABHD14B	0.0091	-0.3	0.29	0.34	1
0 NK CD56dim	PRKCH	0.0093	-0.6	0.701	0.585	1
0 NK CD56dim	YPEL5	0.0095	-3.9	0.538	0.606	1
0 NK CD56dim	OCIAD1	0.0095	-0.6	0.368	0.394	1
0 NK CD56dim	AL118516.1	0.0096	-5.5	0.249	0.262	1
0 NK CD56dim	YTHDC1	0.0098	-0.8	0.371	0.405	1
0 NK CD56dim	SSBP1	0.0099	-1.7	0.404	0.428	1
1 CD8+ EMRA	CD8A	1.8e-130	-11	0.879	0.414	6e-126
1 CD8+ EMRA	CD52	4.7e-88	-20.5	0.994	0.863	1.6e-83
1 CD8+ EMRA	CD3E	2.8e-66	-11.1	0.996	0.812	9.5e-62
1 CD8+ EMRA	CD8B	1.4e-62	-5.9	0.727	0.271	4.7e-58
1 CD8+ EMRA	CD3D	4e-57	-12.6	0.914	0.6	1.3e-52
1 CD8+ EMRA	IL32	1.2e-56	-75.4	0.929	0.671	3.9e-52
1 CD8+ EMRA	CD3G	8.1e-56	3.4	0.836	0.492	2.7e-51
1 CD8+ EMRA	B2M	2.5e-55	-75.4	1	1	8.4e-51
1 CD8+ EMRA	NKG7	7.1e-54	-27.4	1	0.809	2.4e-49
1 CD8+ EMRA	CCL5	2.4e-53	-63.2	0.999	0.815	8e-49
1 CD8+ EMRA	SH3BGRL3	5.2e-53	-48.4	0.999	0.968	1.8e-48
1 CD8+ EMRA	ZNF683	1.8e-51	2	0.49	0.109	5.9e-47
1 CD8+ EMRA	CD2	4.1e-45	0.5	0.73	0.411	1.4e-40
1 CD8+ EMRA	HLA-C	2.1e-44	-26.4	1	0.998	6.9e-40
1 CD8+ EMRA	FGFBP2	1e-43	-5.4	0.95	0.558	3.5e-39
1 CD8+ EMRA	TYROBP	5.9e-43	-48.6	0.212	0.504	2e-38
1 CD8+ EMRA	THEMIS	1.3e-39	1	0.402	0.12	4.5e-35
1 CD8+ EMRA	GZMM	4.3e-36	-2	0.916	0.721	1.5e-31
1 CD8+ EMRA	LAT	1.3e-35	0.8	0.659	0.432	4.4e-31
1 CD8+ EMRA	ITGB1	3.1e-33	-6.4	0.73	0.473	1e-28
1 CD8+ EMRA	C12orf75	1.5e-31	-17.6	0.738	0.478	5e-27
1 CD8+ EMRA	FLNA	1.4e-29	-8.3	0.818	0.601	4.8e-25
1 CD8+ EMRA	TPST2	1.4e-29	1.2	0.628	0.384	4.8e-25
1 CD8+ EMRA	CLEC2D	2.2e-28	-1.2	0.585	0.326	7.4e-24
1 CD8+ EMRA	SH2D1B	3.5e-28	-1.6	0.017	0.188	1.2e-23
1 CD8+ EMRA	GZMA	1.6e-27	-39.9	0.887	0.602	5.2e-23
1 CD8+ EMRA	ANXA6	8.2e-27	-4.3	0.728	0.535	2.8e-22
1 CD8+ EMRA	KLRF1	2.5e-25	-3	0.068	0.25	8.2e-21
1 CD8+ EMRA	LCK	3.6e-25	-0.6	0.752	0.563	1.2e-20
1 CD8+ EMRA	HLA-A	1.8e-24	-34.4	1	0.998	6.1e-20
1 CD8+ EMRA	FCER1G	2e-24	-37.5	0.075	0.28	6.9e-20
1 CD8+ EMRA	ITGA4	3e-24	-7.7	0.671	0.486	1e-19
1 CD8+ EMRA	PABPC1	7.6e-24	-53.1	0.984	0.98	2.5e-19
1 CD8+ EMRA	MAL	1.7e-23	-1.3	0.011	0.118	5.8e-19
1 CD8+ EMRA	LINC01871	5.3e-23	1.3	0.424	0.197	1.8e-18
1 CD8+ EMRA	TXK	7.2e-23	-0.5	0.017	0.162	2.4e-18
1 CD8+ EMRA	KLRG1	9.7e-23	-1.9	0.486	0.209	3.3e-18
1 CD8+ EMRA	LTB	1.6e-22	-97.4	0.299	0.414	5.3e-18
1 CD8+ EMRA	CRIP1	1.8e-22	-1.4	0.668	0.441	6e-18
1 CD8+ EMRA	NCR1	1.8e-22	-0.4	0.03	0.156	6.1e-18
1 CD8+ EMRA	TGFBR3	2.5e-22	0.5	0.533	0.314	8.4e-18
1 CD8+ EMRA	CCR7	3.5e-21	-1.9	0.01	0.136	1.2e-16
1 CD8+ EMRA	YWHAQ	6.4e-21	-6.7	0.748	0.554	2.2e-16
1 CD8+ EMRA	PTPRC	8.8e-21	7.4	0.967	0.937	3e-16
1 CD8+ EMRA	SYNE2	9e-21	-5.1	0.778	0.592	3e-16
1 CD8+ EMRA	CD99	9.1e-21	-17.1	0.973	0.859	3.1e-16
1 CD8+ EMRA	ITGAL	1e-20	0.6	0.512	0.334	3.5e-16
1 CD8+ EMRA	HLA-B	1.3e-20	-10.4	1	1	4.3e-16
1 CD8+ EMRA	IGFBP7	2e-20	-25.1	0.015	0.166	6.6e-16
1 CD8+ EMRA	LAT2	3.7e-20	-4.3	0.016	0.161	1.2e-15
1 CD8+ EMRA	LY6E	5.4e-20	-6.4	0.812	0.618	1.8e-15
1 CD8+ EMRA	S100A4	3.1e-19	-66.4	0.996	0.908	1e-14
1 CD8+ EMRA	TMIGD2	5.1e-19	-0.5	0.002	0.104	1.7e-14
1 CD8+ EMRA	CD247	6.1e-19	-8.3	0.678	0.682	2e-14
1 CD8+ EMRA	CST7	6.7e-19	-26.3	0.99	0.762	2.2e-14
1 CD8+ EMRA	CMC1	6.8e-19	-18.9	0.281	0.433	2.3e-14
1 CD8+ EMRA	HCST	1.4e-18	-6.3	0.942	0.848	4.5e-14
1 CD8+ EMRA	ASCL2	1.5e-18	0.5	0.266	0.128	5.2e-14
1 CD8+ EMRA	FCRL6	1.8e-18	0.8	0.469	0.249	6.1e-14
1 CD8+ EMRA	AHNAK	2e-18	14.5	0.797	0.593	6.7e-14
1 CD8+ EMRA	TRDC	2e-18	-6	0.032	0.172	6.7e-14
1 CD8+ EMRA	PATL2	2e-18	0.3	0.36	0.191	6.8e-14
1 CD8+ EMRA	CD6	4.3e-18	1.5	0.637	0.39	1.4e-13
1 CD8+ EMRA	LYN	8.1e-18	-10	0.113	0.279	2.7e-13
1 CD8+ EMRA	TCF7	2.4e-17	-6.6	0.157	0.253	8e-13
1 CD8+ EMRA	ITGB7	2.9e-17	-9.9	0.545	0.356	9.6e-13
1 CD8+ EMRA	AES	3e-17	-8.9	0.889	0.763	1e-12
1 CD8+ EMRA	KIF19	3.3e-17	0.3	0.188	0.051	1.1e-12
1 CD8+ EMRA	LCP1	4.8e-17	-11	0.876	0.766	1.6e-12
1 CD8+ EMRA	RPS13	5.7e-17	-131.7	0.999	0.997	1.9e-12
1 CD8+ EMRA	RIN3	6.3e-17	-0.7	0.172	0.28	2.1e-12
1 CD8+ EMRA	TRAV23DV6	1e-16	-9.7	0.12	0.022	3.4e-12
1 CD8+ EMRA	ZBTB16	1.2e-16	-0.3	0.008	0.106	3.9e-12
1 CD8+ EMRA	NFKBIA	1.3e-16	-38.4	0.681	0.757	4.5e-12
1 CD8+ EMRA	SUN2	1.8e-16	-6.5	0.798	0.666	5.9e-12
1 CD8+ EMRA	CDC25B	2.6e-16	-0.5	0.511	0.34	8.7e-12
1 CD8+ EMRA	AQP3	3e-16	-39	0.042	0.144	9.9e-12
1 CD8+ EMRA	PSME1	4.5e-16	-10.8	0.932	0.82	1.5e-11
1 CD8+ EMRA	APOBEC3G	8.3e-16	-3.7	0.487	0.318	2.8e-11
1 CD8+ EMRA	SNX9	1.1e-15	-4.5	0.029	0.142	3.7e-11
1 CD8+ EMRA	SPINT2	1.4e-15	-2.8	0.011	0.109	4.5e-11
1 CD8+ EMRA	ARL4C	1.4e-15	-0.9	0.839	0.685	4.8e-11
1 CD8+ EMRA	LEF1	1.5e-15	-1.5	0.097	0.18	4.9e-11
1 CD8+ EMRA	LAG3	3.6e-15	0.7	0.299	0.149	1.2e-10
1 CD8+ EMRA	HLA-E	3.9e-15	-8.8	0.999	0.985	1.3e-10
1 CD8+ EMRA	LIME1	4e-15	-3.6	0.548	0.375	1.3e-10
1 CD8+ EMRA	EMP3	5.3e-15	-25.3	0.877	0.766	1.8e-10
1 CD8+ EMRA	RCAN3	5.4e-15	-0.5	0.048	0.15	1.8e-10
1 CD8+ EMRA	TRAV19	1.9e-14	5.9	0.153	0.047	6.4e-10
1 CD8+ EMRA	C1orf21	2.2e-14	0.3	0.475	0.301	7.5e-10
1 CD8+ EMRA	PLP2	2.5e-14	-18.6	0.275	0.362	8.5e-10
1 CD8+ EMRA	MSN	2.9e-14	2.1	0.802	0.654	9.6e-10
1 CD8+ EMRA	CEBPD	4.4e-14	-13.4	0.041	0.135	1.5e-09
1 CD8+ EMRA	NCF1	4.8e-14	-24	0.077	0.2	1.6e-09
1 CD8+ EMRA	NFKBIZ	6.8e-14	-5.6	0.253	0.37	2.3e-09
1 CD8+ EMRA	C1orf162	9.5e-14	-16.3	0.169	0.283	3.2e-09
1 CD8+ EMRA	RPLP1	9.6e-14	-339.4	1	1	3.2e-09
1 CD8+ EMRA	TMSB4X	1.2e-13	-141.4	1	0.999	4e-09
1 CD8+ EMRA	CTSW	1.7e-13	-16.4	0.97	0.782	5.7e-09
1 CD8+ EMRA	SAMD3	1.8e-13	0.5	0.587	0.39	5.9e-09
1 CD8+ EMRA	TRBC2	1.8e-13	-5.9	0.769	0.638	5.9e-09
1 CD8+ EMRA	TNFAIP3	2.3e-13	-44.7	0.911	0.769	7.8e-09
1 CD8+ EMRA	TENT5C	2.4e-13	-21.9	0.591	0.396	7.9e-09
1 CD8+ EMRA	RNF213	3.6e-13	7.4	0.697	0.552	1.2e-08
1 CD8+ EMRA	MYL12B	4.2e-13	-1.3	0.894	0.79	1.4e-08
1 CD8+ EMRA	ITGB2	4.5e-13	-4.3	0.95	0.84	1.5e-08
1 CD8+ EMRA	TRGV2	5e-13	0.9	0.23	0.087	1.7e-08
1 CD8+ EMRA	IGLV2-14	5e-13	-92.7	0.272	0.139	1.7e-08
1 CD8+ EMRA	SSBP4	5.1e-13	0.4	0.41	0.258	1.7e-08
1 CD8+ EMRA	BIN2	5.7e-13	-2.8	0.761	0.589	1.9e-08
1 CD8+ EMRA	BACH2	7.6e-13	-7.8	0.019	0.102	2.5e-08
1 CD8+ EMRA	SYK	7.7e-13	-1.8	0.019	0.111	2.6e-08
1 CD8+ EMRA	PSMB9	9e-13	-9.9	0.733	0.577	3e-08
1 CD8+ EMRA	NOSIP	9.2e-13	-11.5	0.325	0.369	3.1e-08
1 CD8+ EMRA	SLC9A3R1	9.7e-13	-2.4	0.71	0.57	3.2e-08
1 CD8+ EMRA	LGALS3	9.9e-13	-16.1	0.058	0.145	3.3e-08
1 CD8+ EMRA	SELPLG	1.2e-12	-2.3	0.602	0.426	3.9e-08
1 CD8+ EMRA	RPL8	1.2e-12	-107.3	1	0.996	3.9e-08
1 CD8+ EMRA	PPP1CA	1.2e-12	-10	0.735	0.59	4.2e-08
1 CD8+ EMRA	KLF3	1.3e-12	-0.6	0.694	0.52	4.5e-08
1 CD8+ EMRA	CYTOR	2e-12	-6.6	0.463	0.251	6.6e-08
1 CD8+ EMRA	GNG2	2.3e-12	-3	0.808	0.657	7.8e-08
1 CD8+ EMRA	AIF1	2.4e-12	-55.9	0.097	0.169	7.9e-08
1 CD8+ EMRA	TBX21	3.1e-12	0.3	0.497	0.323	1e-07
1 CD8+ EMRA	RPL22	3.3e-12	-49.4	0.997	0.987	1.1e-07
1 CD8+ EMRA	VIM	4.4e-12	-228.4	0.894	0.867	1.5e-07
1 CD8+ EMRA	TRGV3	5e-12	-5.4	0.167	0.059	1.7e-07
1 CD8+ EMRA	SH3YL1	6.2e-12	-0.3	0.052	0.131	2.1e-07
1 CD8+ EMRA	PPDPF	6.5e-12	-11.1	0.973	0.913	2.2e-07
1 CD8+ EMRA	KIR2DL3	7.5e-12	-1.9	0.029	0.115	2.5e-07
1 CD8+ EMRA	GBP5	1e-11	-2	0.48	0.292	3.4e-07
1 CD8+ EMRA	NELL2	1.1e-11	-0.8	0.03	0.109	3.8e-07
1 CD8+ EMRA	SLAMF7	1.6e-11	-1.7	0.256	0.15	5.3e-07
1 CD8+ EMRA	KIAA1551	1.8e-11	2.5	0.615	0.481	6e-07
1 CD8+ EMRA	KLF2	1.9e-11	1.1	0.831	0.732	6.4e-07
1 CD8+ EMRA	LBH	2e-11	0.6	0.564	0.427	6.9e-07
1 CD8+ EMRA	EEF1B2	2.1e-11	-74.2	0.98	0.95	7.1e-07
1 CD8+ EMRA	CD7	2.2e-11	-10.4	0.748	0.742	7.3e-07
1 CD8+ EMRA	STOM	2.4e-11	-1.6	0.442	0.287	8.1e-07
1 CD8+ EMRA	GZMK	3.3e-11	-17.1	0.205	0.262	1.1e-06
1 CD8+ EMRA	ORAI1	3.6e-11	0.3	0.379	0.253	1.2e-06
1 CD8+ EMRA	SELL	4e-11	-13.9	0.27	0.331	1.4e-06
1 CD8+ EMRA	RNF130	4e-11	-7.6	0.088	0.168	1.4e-06
1 CD8+ EMRA	RPS8	5.5e-11	-158.7	1	0.999	1.8e-06
1 CD8+ EMRA	PFN1	5.6e-11	-82.4	0.991	0.969	1.9e-06
1 CD8+ EMRA	CST3	7.4e-11	-305.8	0.187	0.228	2.5e-06
1 CD8+ EMRA	ARHGDIB	1.6e-10	-49.3	0.995	0.967	5.2e-06
1 CD8+ EMRA	SIT1	1.6e-10	-3.1	0.266	0.127	5.4e-06
1 CD8+ EMRA	HSH2D	1.8e-10	-1	0.129	0.234	6e-06
1 CD8+ EMRA	GPR183	1.9e-10	-40.9	0.077	0.165	6.4e-06
1 CD8+ EMRA	PRKCQ	2.2e-10	0.3	0.286	0.181	7.4e-06
1 CD8+ EMRA	NFATC2	2.4e-10	0.6	0.495	0.347	8.1e-06
1 CD8+ EMRA	TAP1	2.4e-10	-0.5	0.542	0.398	8.1e-06
1 CD8+ EMRA	CALM1	4.5e-10	-18.4	0.995	0.963	1.5e-05
1 CD8+ EMRA	CCNH	4.7e-10	0.8	0.639	0.522	1.6e-05
1 CD8+ EMRA	LST1	5.3e-10	-42.1	0.078	0.14	1.8e-05
1 CD8+ EMRA	RARRES3	6.1e-10	-21.4	0.793	0.648	2e-05
1 CD8+ EMRA	IFITM1	7.6e-10	-17.2	0.995	0.93	2.5e-05
1 CD8+ EMRA	ADRB2	8.1e-10	0.3	0.336	0.214	2.7e-05
1 CD8+ EMRA	KIR3DL2	9.9e-10	-1.6	0.025	0.104	3.3e-05
1 CD8+ EMRA	CCL3	1e-09	-67.3	0.087	0.226	3.4e-05
1 CD8+ EMRA	NPC2	1.1e-09	-23.1	0.209	0.29	3.7e-05
1 CD8+ EMRA	ITK	1.3e-09	0.9	0.488	0.354	4.2e-05
1 CD8+ EMRA	SERP1	1.3e-09	-13.4	0.674	0.688	4.2e-05
1 CD8+ EMRA	DIAPH1	1.3e-09	0.5	0.433	0.3	4.4e-05
1 CD8+ EMRA	ANXA1	1.3e-09	-54.8	0.883	0.68	4.4e-05
1 CD8+ EMRA	SHISA5	1.3e-09	0.5	0.588	0.467	4.5e-05
1 CD8+ EMRA	MT1E	1.4e-09	-2.7	0.233	0.101	4.8e-05
1 CD8+ EMRA	SYPL1	1.7e-09	-0.5	0.12	0.209	5.6e-05
1 CD8+ EMRA	HCLS1	1.7e-09	-2.9	0.729	0.648	5.7e-05
1 CD8+ EMRA	SERTAD3	1.9e-09	0.3	0.337	0.209	6.4e-05
1 CD8+ EMRA	ARID5A	2.8e-09	-3.3	0.285	0.357	9.2e-05
1 CD8+ EMRA	MYO1G	2.9e-09	-0.8	0.55	0.406	9.7e-05
1 CD8+ EMRA	PABPC4	3e-09	-5.7	0.2	0.28	0.0001
1 CD8+ EMRA	2009-09-01	3.4e-09	-7.7	0.744	0.634	0.00011
1 CD8+ EMRA	SCPEP1	3.4e-09	-1.5	0.059	0.111	0.00012
1 CD8+ EMRA	SRSF7	3.8e-09	-7.3	0.887	0.791	0.00013
1 CD8+ EMRA	LYAR	4e-09	-6.1	0.699	0.491	0.00013
1 CD8+ EMRA	WIPF1	4e-09	1.4	0.785	0.665	0.00014
1 CD8+ EMRA	IFNGR1	5.4e-09	-1.3	0.252	0.356	0.00018
1 CD8+ EMRA	ZFAS1	6e-09	-10.5	0.636	0.662	0.0002
1 CD8+ EMRA	ARPC2	6.9e-09	-18.9	0.96	0.894	0.00023
1 CD8+ EMRA	SORL1	7.6e-09	-0.7	0.239	0.338	0.00025
1 CD8+ EMRA	RAB37	8.5e-09	0.4	0.302	0.199	0.00028
1 CD8+ EMRA	HIF1A	1.1e-08	-24.4	0.282	0.359	0.00036
1 CD8+ EMRA	EVL	1.1e-08	-4.1	0.817	0.687	0.00038
1 CD8+ EMRA	VCL	1.2e-08	0.6	0.214	0.113	0.0004
1 CD8+ EMRA	MT-ND3	1.3e-08	-63.3	1	0.998	0.00044
1 CD8+ EMRA	PLAC8	1.4e-08	-31.4	0.367	0.439	0.00045
1 CD8+ EMRA	ATP2B4	1.5e-08	0.3	0.311	0.208	0.00051
1 CD8+ EMRA	MYL6	1.6e-08	-21.7	0.979	0.945	0.00054
1 CD8+ EMRA	FTH1	1.7e-08	-385.4	0.999	0.995	0.00057
1 CD8+ EMRA	MATK	2.1e-08	-2.2	0.606	0.429	0.00071
1 CD8+ EMRA	TIMP1	2.1e-08	-79.4	0.243	0.282	0.00071
1 CD8+ EMRA	FCN1	2.6e-08	-48.6	0.082	0.121	0.00089
1 CD8+ EMRA	TSPO	2.8e-08	-37	0.446	0.435	0.00093
1 CD8+ EMRA	CCDC88C	2.8e-08	0.3	0.365	0.254	0.00094
1 CD8+ EMRA	NINJ1	2.9e-08	-16.9	0.109	0.182	0.00097
1 CD8+ EMRA	RPL11	2.9e-08	-124.3	1	0.999	0.00097
1 CD8+ EMRA	IRF1	2.9e-08	-8.3	0.721	0.627	0.00099
1 CD8+ EMRA	LITAF	3.1e-08	-8.7	0.965	0.865	0.001
1 CD8+ EMRA	SERPINB1	3.2e-08	-55	0.419	0.434	0.0011
1 CD8+ EMRA	CAPN2	3.5e-08	-0.6	0.617	0.446	0.0012
1 CD8+ EMRA	DNAJB1	3.9e-08	-4.9	0.783	0.641	0.0013
1 CD8+ EMRA	CD55	4.3e-08	-1.1	0.369	0.413	0.0015
1 CD8+ EMRA	RPS5	4.4e-08	-90.7	0.999	0.983	0.0015
1 CD8+ EMRA	FCGR3A	4.5e-08	-72.1	0.406	0.374	0.0015
1 CD8+ EMRA	HLA-F	4.6e-08	0.3	0.665	0.561	0.0015
1 CD8+ EMRA	PAXX	4.6e-08	-0.4	0.714	0.602	0.0016
1 CD8+ EMRA	LDHB	4.8e-08	-34.3	0.736	0.679	0.0016
1 CD8+ EMRA	SMDT1	4.9e-08	-1	0.391	0.429	0.0016
1 CD8+ EMRA	HAVCR2	4.9e-08	-0.5	0.064	0.138	0.0016
1 CD8+ EMRA	ESD	4.9e-08	-0.3	0.111	0.147	0.0017
1 CD8+ EMRA	VCAN	4.9e-08	-43	0.128	0.158	0.0017
1 CD8+ EMRA	CD27	5e-08	-11	0.149	0.231	0.0017
1 CD8+ EMRA	AC007952.4	5e-08	-17.1	0.312	0.339	0.0017
1 CD8+ EMRA	CD226	5.4e-08	0.3	0.237	0.132	0.0018
1 CD8+ EMRA	ARF6	5.5e-08	-14.6	0.679	0.57	0.0019
1 CD8+ EMRA	CAPZB	6.1e-08	-4.6	0.76	0.647	0.002
1 CD8+ EMRA	LYZ	6.1e-08	#NAME?	0.849	0.857	0.0021
1 CD8+ EMRA	AREG	6.3e-08	-113	0.049	0.206	0.0021
1 CD8+ EMRA	RAP1B	7.5e-08	-3.3	0.778	0.685	0.0025
1 CD8+ EMRA	RPL5	7.8e-08	-102.2	0.998	0.992	0.0026
1 CD8+ EMRA	GRN	8.1e-08	-31	0.124	0.158	0.0027
1 CD8+ EMRA	LAIR2	8.1e-08	0.7	0.151	0.053	0.0027
1 CD8+ EMRA	TPT1	8.3e-08	-100.4	1	0.999	0.0028
1 CD8+ EMRA	PLEK	8.7e-08	-9	0.597	0.419	0.0029
1 CD8+ EMRA	RPS27	9.1e-08	-60.4	1	0.999	0.003
1 CD8+ EMRA	TENT5A	1.1e-07	-5.1	0.051	0.106	0.0038
1 CD8+ EMRA	CCDC107	1.2e-07	0.3	0.363	0.25	0.0041
1 CD8+ EMRA	UBE2L6	1.2e-07	-1	0.515	0.363	0.0042
1 CD8+ EMRA	TKT	1.3e-07	-41.2	0.413	0.399	0.0044
1 CD8+ EMRA	FCGRT	1.4e-07	-8.2	0.095	0.115	0.0048
1 CD8+ EMRA	CDK2AP2	1.5e-07	-14.8	0.485	0.354	0.0049
1 CD8+ EMRA	APLP2	1.8e-07	-9.9	0.202	0.228	0.0062
1 CD8+ EMRA	S100A8	1.9e-07	#NAME?	0.679	0.65	0.0065
1 CD8+ EMRA	RNPEPL1	2e-07	0.4	0.393	0.281	0.0066
1 CD8+ EMRA	RPL32	2e-07	-126.4	1	0.999	0.0066
1 CD8+ EMRA	2001-09-01	2.1e-07	-1.1	0.556	0.447	0.0072
1 CD8+ EMRA	LTA4H	2.2e-07	-20.8	0.191	0.232	0.0073
1 CD8+ EMRA	TAPBP	2.2e-07	-1.2	0.764	0.672	0.0073
1 CD8+ EMRA	RASGRP1	2.4e-07	0.3	0.299	0.188	0.0081
1 CD8+ EMRA	RORA	2.4e-07	-0.5	0.473	0.346	0.0082
1 CD8+ EMRA	YWHAZ	2.5e-07	-20.9	0.968	0.928	0.0084
1 CD8+ EMRA	CD53	2.6e-07	-10	0.711	0.595	0.0088
1 CD8+ EMRA	PTPN6	2.8e-07	-2.3	0.22	0.265	0.0094
1 CD8+ EMRA	PDCD1	2.9e-07	0.3	0.13	0.045	0.0097
1 CD8+ EMRA	CD74	2.9e-07	#NAME?	0.941	0.901	0.0097
1 CD8+ EMRA	RPL9	3e-07	-57.4	0.999	0.993	0.01
1 CD8+ EMRA	MYO1F	3.1e-07	-0.7	0.537	0.384	0.01
1 CD8+ EMRA	TRBV4-2	3.2e-07	-5.3	0.142	0.037	0.011
1 CD8+ EMRA	AKNA	3.2e-07	-0.7	0.58	0.485	0.011
1 CD8+ EMRA	HSPA8	3.6e-07	-29.6	0.946	0.881	0.012
1 CD8+ EMRA	RBL2	3.6e-07	0.4	0.562	0.428	0.012
1 CD8+ EMRA	S100A9	3.7e-07	#NAME?	0.626	0.594	0.012
1 CD8+ EMRA	SLC2A3	3.8e-07	-7	0.75	0.633	0.013
1 CD8+ EMRA	OASL	4.3e-07	-6.9	0.209	0.118	0.014
1 CD8+ EMRA	LINC02446	4.5e-07	-17.3	0.191	0.095	0.015
1 CD8+ EMRA	FYB1	4.7e-07	-4.5	0.783	0.634	0.016
1 CD8+ EMRA	BHLHE40	5.3e-07	-2.2	0.558	0.418	0.018
1 CD8+ EMRA	VAMP5	5.7e-07	-3.6	0.381	0.266	0.019
1 CD8+ EMRA	MT-ND2	6.6e-07	-54.3	0.98	0.975	0.022
1 CD8+ EMRA	SAT1	6.8e-07	-104.2	0.663	0.657	0.023
1 CD8+ EMRA	BRI3	6.9e-07	-1.3	0.093	0.125	0.023
1 CD8+ EMRA	GBP1	8.1e-07	-0.4	0.249	0.16	0.027
1 CD8+ EMRA	CLTA	9.1e-07	-4.3	0.279	0.303	0.031
1 CD8+ EMRA	RPL18	9.5e-07	-92.4	1	0.997	0.032
1 CD8+ EMRA	BLVRB	1e-06	-92	0.089	0.112	0.034
1 CD8+ EMRA	CCL3L1	1e-06	-16	0.061	0.107	0.035
1 CD8+ EMRA	IFNG	1.1e-06	-9.2	0.248	0.154	0.037
1 CD8+ EMRA	RPL12	1.1e-06	-111.1	1	0.998	0.037
1 CD8+ EMRA	HLA-DRA	1.1e-06	-248.7	0.287	0.311	0.038
1 CD8+ EMRA	PTPN4	1.2e-06	0.4	0.455	0.337	0.039
1 CD8+ EMRA	CEBPB	1.2e-06	-11.7	0.41	0.409	0.041
1 CD8+ EMRA	RAB24	1.5e-06	-0.8	0.137	0.172	0.05
1 CD8+ EMRA	RAB11FIP1	1.5e-06	-1.1	0.095	0.164	0.05
1 CD8+ EMRA	BAZ1A	1.5e-06	-1.1	0.456	0.389	0.051
1 CD8+ EMRA	FXYD5	1.6e-06	-0.7	0.908	0.906	0.054
1 CD8+ EMRA	MACF1	1.7e-06	1.1	0.454	0.37	0.056
1 CD8+ EMRA	C6orf48	1.7e-06	-0.5	0.194	0.272	0.056
1 CD8+ EMRA	ARHGEF1	1.8e-06	-1.9	0.653	0.552	0.06
1 CD8+ EMRA	RPL7	2.1e-06	-74	0.991	0.964	0.071
1 CD8+ EMRA	PTTG1IP	2.1e-06	-0.4	0.122	0.164	0.071
1 CD8+ EMRA	S100A12	2.1e-06	-92	0.083	0.11	0.071
1 CD8+ EMRA	GBP4	2.2e-06	-0.9	0.29	0.178	0.075
1 CD8+ EMRA	BIRC3	2.3e-06	-2.2	0.084	0.131	0.075
1 CD8+ EMRA	FAM102A	2.4e-06	-0.4	0.091	0.151	0.082
1 CD8+ EMRA	CAP1	2.5e-06	-7.7	0.705	0.613	0.083
1 CD8+ EMRA	SNHG7	2.5e-06	-16.5	0.275	0.323	0.085
1 CD8+ EMRA	PSAP	2.8e-06	-72.1	0.688	0.639	0.093
1 CD8+ EMRA	PSME2	3.1e-06	-12.1	0.659	0.526	0.1
1 CD8+ EMRA	APMAP	3.4e-06	-0.8	0.603	0.494	0.11
1 CD8+ EMRA	SLC15A4	3.4e-06	-2.2	0.069	0.115	0.12
1 CD8+ EMRA	THEMIS2	4.1e-06	-1.3	0.203	0.263	0.14
1 CD8+ EMRA	ALKBH7	4.3e-06	-0.6	0.309	0.336	0.14
1 CD8+ EMRA	RPLP0	4.3e-06	-214.7	1	0.992	0.15
1 CD8+ EMRA	HNRNPA1	4.4e-06	-80.2	0.973	0.962	0.15
1 CD8+ EMRA	TNFRSF14	4.5e-06	0.6	0.518	0.425	0.15
1 CD8+ EMRA	LSP1	4.6e-06	-36.9	0.913	0.767	0.15
1 CD8+ EMRA	TC2N	4.6e-06	0.4	0.406	0.293	0.15
1 CD8+ EMRA	CTSB	4.6e-06	-18.8	0.18	0.19	0.16
1 CD8+ EMRA	PELI1	5e-06	-1.7	0.107	0.153	0.17
1 CD8+ EMRA	MNDA	5.4e-06	-32	0.086	0.109	0.18
1 CD8+ EMRA	EMB	5.6e-06	-0.4	0.533	0.44	0.19
1 CD8+ EMRA	RABAC1	5.9e-06	-5	0.513	0.411	0.2
1 CD8+ EMRA	DRAP1	5.9e-06	-0.6	0.602	0.498	0.2
1 CD8+ EMRA	UNC119	6e-06	-0.3	0.111	0.154	0.2
1 CD8+ EMRA	EEF2	6.7e-06	-33.8	0.981	0.96	0.23
1 CD8+ EMRA	RPS3A	6.9e-06	-165.6	1	0.999	0.23
1 CD8+ EMRA	STAT1	6.9e-06	-5	0.381	0.237	0.23
1 CD8+ EMRA	PRSS23	7.7e-06	-0.4	0.362	0.217	0.26
1 CD8+ EMRA	AKR1C3	7.7e-06	-0.7	0.056	0.111	0.26
1 CD8+ EMRA	FOXP1	7.8e-06	-1.8	0.355	0.418	0.26
1 CD8+ EMRA	RPL26	7.8e-06	-52.8	0.998	0.98	0.26
1 CD8+ EMRA	CHST11	8e-06	0.3	0.309	0.225	0.27
1 CD8+ EMRA	HLA-DQB1	8.2e-06	-104.5	0.175	0.226	0.27
1 CD8+ EMRA	CTSA	8.4e-06	-1.2	0.178	0.215	0.28
1 CD8+ EMRA	CD63	8.5e-06	-9.1	0.373	0.394	0.29
1 CD8+ EMRA	H2AFY	9.1e-06	-24.5	0.292	0.309	0.31
1 CD8+ EMRA	KLRC3	1e-05	-0.7	0.116	0.191	0.34
1 CD8+ EMRA	ARL5A	1e-05	-0.3	0.347	0.292	0.35
1 CD8+ EMRA	TRGV8	1.1e-05	-11.7	0.163	0.065	0.35
1 CD8+ EMRA	PTPRE	1.1e-05	-2.9	0.304	0.341	0.36
1 CD8+ EMRA	RNF149	1.1e-05	-1.1	0.572	0.452	0.36
1 CD8+ EMRA	TAPBPL	1.1e-05	-1	0.245	0.185	0.37
1 CD8+ EMRA	YWHAB	1.3e-05	-10.6	0.905	0.852	0.45
1 CD8+ EMRA	JAZF1	1.3e-05	-1.8	0.23	0.184	0.45
1 CD8+ EMRA	MYADM	1.3e-05	-5.8	0.463	0.342	0.45
1 CD8+ EMRA	SPOCK2	1.4e-05	-1.1	0.766	0.611	0.46
1 CD8+ EMRA	NEDD8	1.5e-05	-1.3	0.497	0.4	0.49
1 CD8+ EMRA	USP3	1.8e-05	-0.7	0.261	0.301	0.61
1 CD8+ EMRA	SARAF	1.9e-05	-23.7	0.978	0.956	0.63
1 CD8+ EMRA	AP1S2	1.9e-05	-25.6	0.239	0.237	0.63
1 CD8+ EMRA	IRF8	2e-05	-53.1	0.022	0.104	0.66
1 CD8+ EMRA	BTG2	2.1e-05	-5.3	0.55	0.603	0.69
1 CD8+ EMRA	MT-CO1	2.2e-05	-67.4	1	1	0.72
1 CD8+ EMRA	MKRN1	2.3e-05	-0.4	0.26	0.326	0.77
1 CD8+ EMRA	CTSC	2.4e-05	-25.5	0.617	0.458	0.79
1 CD8+ EMRA	RPS12	2.4e-05	-193.4	1	0.999	0.8
1 CD8+ EMRA	LYST	2.4e-05	-2.8	0.218	0.285	0.81
1 CD8+ EMRA	SCP2	2.4e-05	0.5	0.462	0.357	0.81
1 CD8+ EMRA	RHOF	2.5e-05	0.4	0.569	0.454	0.82
1 CD8+ EMRA	BSG	2.5e-05	-44.2	0.626	0.509	0.84
1 CD8+ EMRA	KRTCAP2	2.9e-05	-5.2	0.715	0.575	0.97
1 CD8+ EMRA	CARD19	2.9e-05	-1	0.105	0.127	0.98
1 CD8+ EMRA	FTL	3e-05	-560.7	0.999	0.996	1
1 CD8+ EMRA	HLA-DMA	3.1e-05	-22.7	0.144	0.176	1
1 CD8+ EMRA	SLC25A6	3.4e-05	-37.6	0.902	0.865	1
1 CD8+ EMRA	MT-ND1	3.5e-05	-112.3	0.996	0.988	1
1 CD8+ EMRA	RSL1D1	3.6e-05	-1.2	0.42	0.452	1
1 CD8+ EMRA	RPL4	3.8e-05	-49.4	0.975	0.956	1
1 CD8+ EMRA	ELF1	3.9e-05	-0.6	0.616	0.643	1
1 CD8+ EMRA	JARID2	4.1e-05	-0.7	0.107	0.147	1
1 CD8+ EMRA	ANP32B	4.1e-05	-32.1	0.648	0.632	1
1 CD8+ EMRA	PGD	4.1e-05	-9.2	0.158	0.169	1
1 CD8+ EMRA	PSMB10	4.2e-05	-1.8	0.567	0.47	1
1 CD8+ EMRA	RPS28	4.3e-05	-135.3	1	0.999	1
1 CD8+ EMRA	RPL13	4.3e-05	-122.4	1	1	1
1 CD8+ EMRA	EIF3E	4.4e-05	-9.2	0.661	0.628	1
1 CD8+ EMRA	RPL39	4.4e-05	-126.4	1	1	1
1 CD8+ EMRA	CD320	4.4e-05	0.3	0.254	0.156	1
1 CD8+ EMRA	NDUFV2	4.5e-05	-6.4	0.343	0.36	1
1 CD8+ EMRA	IFITM2	4.7e-05	-29.5	0.942	0.862	1
1 CD8+ EMRA	TRGC1	4.8e-05	-0.3	0.058	0.117	1
1 CD8+ EMRA	SLC25A5	4.8e-05	-36.3	0.709	0.664	1
1 CD8+ EMRA	CDC42SE2	4.9e-05	4.7	0.669	0.578	1
1 CD8+ EMRA	RPL23A	4.9e-05	-45.4	0.999	0.994	1
1 CD8+ EMRA	VAMP2	5e-05	0.3	0.537	0.469	1
1 CD8+ EMRA	HSP90AA1	5e-05	-40	0.951	0.888	1
1 CD8+ EMRA	SATB1	5.1e-05	-0.3	0.104	0.179	1
1 CD8+ EMRA	RGS2	5.6e-05	-17.7	0.233	0.272	1
1 CD8+ EMRA	EIF3L	5.9e-05	-10.6	0.688	0.676	1
1 CD8+ EMRA	SAT2	6.1e-05	-0.3	0.288	0.327	1
1 CD8+ EMRA	WNK1	6.2e-05	-1.5	0.325	0.251	1
1 CD8+ EMRA	ASAH1	6.5e-05	-7.4	0.228	0.278	1
1 CD8+ EMRA	NEAT1	6.7e-05	-41.4	0.571	0.576	1
1 CD8+ EMRA	SQSTM1	6.8e-05	-1.3	0.48	0.521	1
1 CD8+ EMRA	PKM	7e-05	-33.2	0.563	0.519	1
1 CD8+ EMRA	DGKA	7e-05	-0.3	0.147	0.195	1
1 CD8+ EMRA	TNFSF10	7.1e-05	-4	0.087	0.118	1
1 CD8+ EMRA	GLRX	7.1e-05	-2.8	0.237	0.252	1
1 CD8+ EMRA	STXBP2	7.5e-05	-11.9	0.116	0.131	1
1 CD8+ EMRA	RPL15	7.7e-05	-109.9	1	0.994	1
1 CD8+ EMRA	RPS23	8.3e-05	-189.8	1	0.998	1
1 CD8+ EMRA	RPLP2	8.3e-05	-81.3	1	0.999	1
1 CD8+ EMRA	UBC	8.5e-05	-40.8	0.997	0.985	1
1 CD8+ EMRA	CORO1A	8.6e-05	-49.4	0.884	0.804	1
1 CD8+ EMRA	ADAM8	9.4e-05	-1.3	0.367	0.283	1
1 CD8+ EMRA	NPM1	9.7e-05	-81.8	0.95	0.909	1
1 CD8+ EMRA	RPS19	9.7e-05	-99.4	1	0.999	1
1 CD8+ EMRA	HLA-DPB1	0.0001	-269.1	0.805	0.55	1
1 CD8+ EMRA	SPTAN1	0.00011	0.5	0.325	0.265	1
1 CD8+ EMRA	PRDX3	0.00012	-3.1	0.12	0.137	1
1 CD8+ EMRA	CTSS	0.00012	-57.9	0.483	0.462	1
1 CD8+ EMRA	TNFRSF1B	0.00012	-5.6	0.618	0.519	1
1 CD8+ EMRA	TMSB10	0.00012	-259.4	1	0.999	1
1 CD8+ EMRA	FMNL1	0.00013	-3.2	0.577	0.478	1
1 CD8+ EMRA	CFL1	0.00013	-51	0.984	0.948	1
1 CD8+ EMRA	PRDX2	0.00013	-147.7	0.5	0.364	1
1 CD8+ EMRA	NAMPT	0.00013	-5.8	0.186	0.194	1
1 CD8+ EMRA	LRMP	0.00014	-0.3	0.115	0.178	1
1 CD8+ EMRA	RPS6	0.00014	-166.8	1	0.996	1
1 CD8+ EMRA	NBPF14	0.00015	-0.9	0.082	0.105	1
1 CD8+ EMRA	DAZAP2	0.00015	-6.8	0.931	0.885	1
1 CD8+ EMRA	TUBA4A	0.00015	-0.6	0.725	0.595	1
1 CD8+ EMRA	VAMP8	0.00015	-19.7	0.529	0.508	1
1 CD8+ EMRA	GPX4	0.00016	-4.3	0.48	0.495	1
1 CD8+ EMRA	TRMT112	0.00016	-1.7	0.688	0.585	1
1 CD8+ EMRA	ABI3	0.00016	-1.7	0.338	0.25	1
1 CD8+ EMRA	LDHA	0.00016	-29.1	0.895	0.778	1
1 CD8+ EMRA	PLEKHF1	0.00017	0.6	0.262	0.21	1
1 CD8+ EMRA	CALR	0.00018	-90.4	0.873	0.788	1
1 CD8+ EMRA	PSMB8	0.00018	-7.1	0.652	0.559	1
1 CD8+ EMRA	DNAJC1	0.00018	-4.1	0.405	0.326	1
1 CD8+ EMRA	PPT1	0.00019	-1.2	0.167	0.189	1
1 CD8+ EMRA	CYTH1	0.0002	0.3	0.608	0.516	1
1 CD8+ EMRA	GAPDH	0.0002	-225.3	0.995	0.971	1
1 CD8+ EMRA	ALOX5AP	0.0002	-14.3	0.319	0.384	1
1 CD8+ EMRA	MYL12A	0.00021	-12.2	0.937	0.869	1
1 CD8+ EMRA	SEC14L1	0.00021	-4.1	0.223	0.258	1
1 CD8+ EMRA	IDH2	0.00022	-12.2	0.488	0.352	1
1 CD8+ EMRA	BOLA3	0.00022	-3.8	0.194	0.138	1
1 CD8+ EMRA	SNHG8	0.00022	-14.3	0.583	0.609	1
1 CD8+ EMRA	TLN1	0.00023	-4.4	0.416	0.328	1
1 CD8+ EMRA	NDUFA6	0.00024	-2	0.52	0.441	1
1 CD8+ EMRA	DNAJC7	0.00024	-0.4	0.239	0.26	1
1 CD8+ EMRA	KDM6B	0.00024	-4.4	0.102	0.142	1
1 CD8+ EMRA	IL4R	0.00024	-2.3	0.116	0.154	1
1 CD8+ EMRA	YWHAE	0.00025	-3.6	0.266	0.289	1
1 CD8+ EMRA	MBP	0.00025	-1	0.599	0.52	1
1 CD8+ EMRA	TRGV9	0.00025	-7	0.093	0.156	1
1 CD8+ EMRA	PBXIP1	0.00026	-0.8	0.456	0.358	1
1 CD8+ EMRA	TMBIM1	0.00027	-8.4	0.378	0.294	1
1 CD8+ EMRA	MT-ND5	0.00027	-33.4	0.997	0.991	1
1 CD8+ EMRA	LIMS1	0.00028	-0.5	0.163	0.171	1
1 CD8+ EMRA	SELENOH	0.0003	-3.9	0.425	0.448	1
1 CD8+ EMRA	RPL19	0.00031	-120.4	1	0.999	1
1 CD8+ EMRA	H2AFZ	0.00031	-54.3	0.558	0.561	1
1 CD8+ EMRA	RILPL2	0.00031	-2.6	0.219	0.227	1
1 CD8+ EMRA	HSPD1	0.00032	-20.3	0.377	0.405	1
1 CD8+ EMRA	PTMA	0.00032	#NAME?	1	0.999	1
1 CD8+ EMRA	CD4	0.00033	-2.1	0.072	0.116	1
1 CD8+ EMRA	WARS	0.00033	-16	0.099	0.107	1
1 CD8+ EMRA	DUSP2	0.00034	5.6	0.915	0.745	1
1 CD8+ EMRA	MRPL41	0.00034	-0.5	0.473	0.383	1
1 CD8+ EMRA	ATP6V0B	0.00034	-12.6	0.486	0.451	1
1 CD8+ EMRA	RAP2B	0.00037	1.5	0.325	0.237	1
1 CD8+ EMRA	IL17RA	0.00037	-0.8	0.174	0.211	1
1 CD8+ EMRA	HLA-DQA1	0.00038	-87.7	0.066	0.107	1
1 CD8+ EMRA	TYMP	0.00038	-19	0.123	0.131	1
1 CD8+ EMRA	IGKV3-20	0.0004	#NAME?	0.104	0.175	1
1 CD8+ EMRA	REXO2	0.00041	-0.6	0.227	0.176	1
1 CD8+ EMRA	IQGAP2	0.00042	-0.7	0.392	0.312	1
1 CD8+ EMRA	TRGV10	0.00042	-2.2	0.193	0.121	1
1 CD8+ EMRA	IL2RB	0.00042	-12.1	0.349	0.369	1
1 CD8+ EMRA	COX4I1	0.00043	-22.4	0.961	0.932	1
1 CD8+ EMRA	LMNB1	0.00043	-4	0.15	0.195	1
1 CD8+ EMRA	HNRNPH3	0.00044	-5.5	0.463	0.495	1
1 CD8+ EMRA	RAC2	0.00045	-22.1	0.868	0.762	1
1 CD8+ EMRA	PLSCR1	0.00045	-5.3	0.081	0.112	1
1 CD8+ EMRA	UPP1	0.00047	-5	0.372	0.371	1
1 CD8+ EMRA	RPL37	0.00047	-100.6	1	0.999	1
1 CD8+ EMRA	BTG1	0.00049	-46.7	0.994	0.987	1
1 CD8+ EMRA	EZR	0.0005	-58.4	0.757	0.598	1
1 CD8+ EMRA	TNF	0.00053	10.3	0.147	0.104	1
1 CD8+ EMRA	GBP2	0.00054	-2.7	0.319	0.24	1
1 CD8+ EMRA	SKAP2	0.00057	-0.3	0.076	0.115	1
1 CD8+ EMRA	TRIR	0.00057	-2.1	0.832	0.766	1
1 CD8+ EMRA	UQCRH	0.00058	-18.6	0.697	0.676	1
1 CD8+ EMRA	UBL5	0.00058	-6.6	0.802	0.725	1
1 CD8+ EMRA	BAX	0.00058	-0.8	0.49	0.406	1
1 CD8+ EMRA	C1QBP	0.00058	-7	0.374	0.372	1
1 CD8+ EMRA	SNX2	0.00059	-0.7	0.197	0.237	1
1 CD8+ EMRA	TAGLN2	0.00061	-39.3	0.866	0.721	1
1 CD8+ EMRA	CD82	0.00061	-2.6	0.078	0.106	1
1 CD8+ EMRA	PARP8	0.00061	-0.3	0.582	0.517	1
1 CD8+ EMRA	BIN1	0.00062	-1.4	0.557	0.465	1
1 CD8+ EMRA	ZAP70	0.00064	-0.9	0.611	0.491	1
1 CD8+ EMRA	PPP1R15A	0.00064	-16.1	0.768	0.659	1
1 CD8+ EMRA	HMGN2	0.00066	-108.4	0.819	0.773	1
1 CD8+ EMRA	PXN	0.00068	0.3	0.506	0.407	1
1 CD8+ EMRA	RNPEP	0.00069	-0.7	0.13	0.143	1
1 CD8+ EMRA	GGNBP2	0.00072	-1.3	0.428	0.471	1
1 CD8+ EMRA	TRA2B	0.00072	-7.4	0.54	0.583	1
1 CD8+ EMRA	UQCRB	0.00072	-8	0.934	0.874	1
1 CD8+ EMRA	TXNIP	0.00073	-20.4	0.927	0.902	1
1 CD8+ EMRA	NCR3	0.00074	-0.7	0.195	0.257	1
1 CD8+ EMRA	TMEM123	0.00078	-1.5	0.413	0.427	1
1 CD8+ EMRA	TTC7A	0.00078	-0.4	0.092	0.115	1
1 CD8+ EMRA	FIS1	0.00078	-3.2	0.449	0.359	1
1 CD8+ EMRA	FKBP8	0.00081	-1.5	0.605	0.516	1
1 CD8+ EMRA	CD48	0.00081	-4.5	0.823	0.719	1
1 CD8+ EMRA	COMT	0.00082	-0.9	0.167	0.176	1
1 CD8+ EMRA	SRP72	0.00082	-2.3	0.306	0.315	1
1 CD8+ EMRA	PPP1R2	0.00084	-1.1	0.486	0.534	1
1 CD8+ EMRA	MXD1	0.00085	-0.3	0.098	0.131	1
1 CD8+ EMRA	TMEM131L	0.00085	-1.5	0.115	0.151	1
1 CD8+ EMRA	GNG5	0.00089	-23.5	0.605	0.563	1
1 CD8+ EMRA	RPS16	0.00089	-65.3	0.999	0.991	1
1 CD8+ EMRA	MT-CO3	0.00092	-138.4	1	0.999	1
1 CD8+ EMRA	A1BG	0.00093	-0.5	0.069	0.123	1
1 CD8+ EMRA	SUPT4H1	0.00094	-0.3	0.411	0.337	1
1 CD8+ EMRA	GALNT2	0.00095	-2.9	0.072	0.114	1
1 CD8+ EMRA	STMN1	0.00095	-72.1	0.16	0.16	1
1 CD8+ EMRA	ARHGAP30	0.00096	-0.5	0.481	0.384	1
1 CD8+ EMRA	NDUFA3	0.00096	-1.1	0.641	0.547	1
1 CD8+ EMRA	S1PR1	0.00097	0.3	0.294	0.223	1
1 CD8+ EMRA	GSTP1	0.00097	-50.4	0.688	0.607	1
1 CD8+ EMRA	SOD2	0.00098	-10.7	0.222	0.223	1
1 CD8+ EMRA	XIST	0.001	-2.3	0.223	0.254	1
1 CD8+ EMRA	CUX1	0.001	-1.2	0.112	0.136	1
1 CD8+ EMRA	PSMD8	0.0011	-1.5	0.534	0.438	1
1 CD8+ EMRA	MRPL33	0.0011	-1.7	0.357	0.355	1
1 CD8+ EMRA	RAC1	0.0011	-13.7	0.571	0.555	1
1 CD8+ EMRA	PNISR	0.0011	-3.8	0.685	0.707	1
1 CD8+ EMRA	PGLS	0.0011	-4.7	0.339	0.327	1
1 CD8+ EMRA	POU2F2	0.0011	-2.2	0.077	0.104	1
1 CD8+ EMRA	PDCD4	0.0011	-0.9	0.491	0.52	1
1 CD8+ EMRA	SF1	0.0011	-3.5	0.789	0.782	1
1 CD8+ EMRA	KIF2A	0.0011	0.4	0.46	0.387	1
1 CD8+ EMRA	MYH9	0.0012	-6.4	0.769	0.671	1
1 CD8+ EMRA	BRK1	0.0012	-4.2	0.615	0.529	1
1 CD8+ EMRA	TSPYL2	0.0012	-2.4	0.398	0.441	1
1 CD8+ EMRA	TLE4	0.0012	-0.3	0.227	0.27	1
1 CD8+ EMRA	RPL10	0.0012	-181.3	1	1	1
1 CD8+ EMRA	ELL2	0.0013	-3.8	0.188	0.246	1
1 CD8+ EMRA	NAXE	0.0013	-2.6	0.296	0.236	1
1 CD8+ EMRA	GRINA	0.0013	-2.1	0.186	0.229	1
1 CD8+ EMRA	RPL34	0.0013	-110.8	1	1	1
1 CD8+ EMRA	ANXA2	0.0013	-35	0.446	0.377	1
1 CD8+ EMRA	TBCA	0.0014	-1.2	0.543	0.448	1
1 CD8+ EMRA	SLC25A37	0.0014	-162.8	0.106	0.125	1
1 CD8+ EMRA	TSC22D3	0.0014	-44.8	0.982	0.949	1
1 CD8+ EMRA	CSNK1D	0.0015	-0.7	0.36	0.395	1
1 CD8+ EMRA	TUBA1B	0.0015	-234.7	0.658	0.607	1
1 CD8+ EMRA	CTSD	0.0015	-3.1	0.126	0.145	1
1 CD8+ EMRA	IRF2BP2	0.0015	-2.7	0.26	0.289	1
1 CD8+ EMRA	UBB	0.0015	-38.4	0.935	0.872	1
1 CD8+ EMRA	C12orf57	0.0015	-13.3	0.819	0.726	1
1 CD8+ EMRA	DBI	0.0016	-6.8	0.712	0.575	1
1 CD8+ EMRA	PRKAG2	0.0016	-1.1	0.091	0.111	1
1 CD8+ EMRA	RPL36AL	0.0016	-11.7	0.981	0.952	1
1 CD8+ EMRA	SRI	0.0016	-1.1	0.409	0.347	1
1 CD8+ EMRA	KPNA2	0.0016	-5.2	0.251	0.191	1
1 CD8+ EMRA	SH2D2A	0.0017	-1.5	0.639	0.493	1
1 CD8+ EMRA	TALDO1	0.0017	-13	0.376	0.332	1
1 CD8+ EMRA	EPB41L4A-AS1	0.0017	-0.3	0.279	0.337	1
1 CD8+ EMRA	RPL29	0.0017	-125.1	1	0.996	1
1 CD8+ EMRA	PYCARD	0.0017	-10.4	0.312	0.264	1
1 CD8+ EMRA	EIF3H	0.0018	-2.2	0.719	0.695	1
1 CD8+ EMRA	ALDOA	0.0018	-26.5	0.679	0.625	1
1 CD8+ EMRA	JPT1	0.0018	-10.2	0.369	0.274	1
1 CD8+ EMRA	RPS9	0.0019	-65.2	0.998	0.991	1
1 CD8+ EMRA	TSPAN14	0.0019	-2.5	0.369	0.283	1
1 CD8+ EMRA	PNRC1	0.0019	-5.5	0.971	0.949	1
1 CD8+ EMRA	GSPT1	0.0019	-0.5	0.349	0.288	1
1 CD8+ EMRA	GUK1	0.0019	-4.5	0.82	0.739	1
1 CD8+ EMRA	FCMR	0.002	-2.6	0.416	0.446	1
1 CD8+ EMRA	PCBP2	0.002	-34.4	0.98	0.964	1
1 CD8+ EMRA	PRELID1	0.002	-10.4	0.544	0.518	1
1 CD8+ EMRA	PSMA5	0.002	-0.7	0.399	0.311	1
1 CD8+ EMRA	UBE2J1	0.002	-38.3	0.384	0.402	1
1 CD8+ EMRA	NDUFC1	0.0021	-0.7	0.31	0.314	1
1 CD8+ EMRA	MAZ	0.0021	-3.4	0.341	0.287	1
1 CD8+ EMRA	RACK1	0.0021	-58.3	0.997	0.988	1
1 CD8+ EMRA	SRM	0.0021	-4.7	0.259	0.171	1
1 CD8+ EMRA	SLC20A1	0.0022	-1.4	0.288	0.234	1
1 CD8+ EMRA	EIF2AK1	0.0022	-5.6	0.304	0.245	1
1 CD8+ EMRA	SDCBP	0.0022	-2.2	0.25	0.3	1
1 CD8+ EMRA	GADD45B	0.0022	-16.2	0.565	0.492	1
1 CD8+ EMRA	ATG3	0.0022	-1	0.232	0.254	1
1 CD8+ EMRA	APOL6	0.0023	0.3	0.39	0.299	1
1 CD8+ EMRA	SH3BGRL	0.0023	-3.1	0.625	0.513	1
1 CD8+ EMRA	SNRPD2	0.0023	-11.1	0.86	0.774	1
1 CD8+ EMRA	TRBC1	0.0024	-8.7	0.556	0.531	1
1 CD8+ EMRA	RPL36	0.0024	-98.7	0.999	0.993	1
1 CD8+ EMRA	GHITM	0.0024	-0.5	0.517	0.446	1
1 CD8+ EMRA	ETV3	0.0024	-0.6	0.164	0.141	1
1 CD8+ EMRA	RPS10	0.0025	-0.6	0.328	0.332	1
1 CD8+ EMRA	RPS21	0.0026	-108	1	0.995	1
1 CD8+ EMRA	POLB	0.0027	-0.5	0.14	0.17	1
1 CD8+ EMRA	PLEC	0.0027	-0.9	0.161	0.179	1
1 CD8+ EMRA	KIF20B	0.0027	-0.5	0.134	0.144	1
1 CD8+ EMRA	NUP214	0.0028	-0.5	0.167	0.18	1
1 CD8+ EMRA	MDH1	0.0028	-0.3	0.36	0.297	1
1 CD8+ EMRA	CUTA	0.0028	-4	0.541	0.547	1
1 CD8+ EMRA	EIF4EBP1	0.0028	-0.9	0.102	0.105	1
1 CD8+ EMRA	XCL1	0.0028	-37.7	0.139	0.129	1
1 CD8+ EMRA	HDDC2	0.0028	-0.3	0.212	0.24	1
1 CD8+ EMRA	LSM5	0.0029	-1.8	0.231	0.254	1
1 CD8+ EMRA	MGAT1	0.0029	-1.9	0.312	0.319	1
1 CD8+ EMRA	NAP1L1	0.003	-15.6	0.474	0.503	1
1 CD8+ EMRA	CMTM6	0.003	-5.5	0.342	0.366	1
1 CD8+ EMRA	GNPTAB	0.003	-0.9	0.246	0.278	1
1 CD8+ EMRA	PSIP1	0.003	-1.3	0.404	0.39	1
1 CD8+ EMRA	GABARAP	0.0031	-31.8	0.789	0.735	1
1 CD8+ EMRA	ATP2B1-AS1	0.0032	-3.8	0.211	0.223	1
1 CD8+ EMRA	SPCS3	0.0032	-18	0.421	0.416	1
1 CD8+ EMRA	ATP5MC2	0.0033	-40.3	0.934	0.883	1
1 CD8+ EMRA	AP2M1	0.0033	-2.3	0.498	0.42	1
1 CD8+ EMRA	IMPDH2	0.0033	-10.1	0.172	0.184	1
1 CD8+ EMRA	ISG15	0.0033	-1.5	0.355	0.277	1
1 CD8+ EMRA	RIPOR2	0.0034	-0.3	0.579	0.469	1
1 CD8+ EMRA	MAGOH	0.0035	-0.8	0.486	0.423	1
1 CD8+ EMRA	STX11	0.0035	-1.1	0.13	0.134	1
1 CD8+ EMRA	BCL2	0.0036	-0.3	0.142	0.186	1
1 CD8+ EMRA	C20orf27	0.0037	-6.1	0.101	0.11	1
1 CD8+ EMRA	CLNS1A	0.0037	-0.9	0.264	0.246	1
1 CD8+ EMRA	EML4	0.0037	-1.1	0.617	0.513	1
1 CD8+ EMRA	ARRB2	0.0038	-14.3	0.622	0.486	1
1 CD8+ EMRA	TERF2IP	0.0038	-0.4	0.595	0.539	1
1 CD8+ EMRA	RPL18A	0.0038	-136.4	1	0.998	1
1 CD8+ EMRA	AP2S1	0.0039	-9.3	0.4	0.347	1
1 CD8+ EMRA	ADA	0.004	-4.9	0.186	0.125	1
1 CD8+ EMRA	MTSS1	0.0041	-1.5	0.109	0.15	1
1 CD8+ EMRA	XCL2	0.0041	-22.4	0.145	0.158	1
1 CD8+ EMRA	DDX5	0.0042	-4.4	0.989	0.977	1
1 CD8+ EMRA	PPP1R18	0.0043	-1.1	0.57	0.473	1
1 CD8+ EMRA	GRB2	0.0044	-6.1	0.491	0.499	1
1 CD8+ EMRA	HADHA	0.0044	-3.3	0.387	0.373	1
1 CD8+ EMRA	KLRD1	0.0045	-6.8	0.717	0.554	1
1 CD8+ EMRA	UBE2D3	0.0045	-4.9	0.795	0.777	1
1 CD8+ EMRA	LGALS1	0.0045	-104.4	0.659	0.528	1
1 CD8+ EMRA	LIMD2	0.0045	-14.4	0.745	0.738	1
1 CD8+ EMRA	PNN	0.0045	-4.9	0.447	0.464	1
1 CD8+ EMRA	FERMT3	0.0046	-0.6	0.383	0.31	1
1 CD8+ EMRA	SMAP2	0.0046	-0.5	0.242	0.263	1
1 CD8+ EMRA	DDX21	0.0046	-4.8	0.44	0.448	1
1 CD8+ EMRA	CASP1	0.0047	-1.6	0.271	0.206	1
1 CD8+ EMRA	MAFF	0.0048	-1.6	0.165	0.225	1
1 CD8+ EMRA	ARIH2	0.0048	-0.3	0.531	0.478	1
1 CD8+ EMRA	CD38	0.0048	-23.2	0.095	0.138	1
1 CD8+ EMRA	EOMES	0.0049	-0.3	0.188	0.189	1
1 CD8+ EMRA	LIPA	0.005	-1.8	0.212	0.175	1
1 CD8+ EMRA	FUS	0.0053	-11	0.751	0.78	1
1 CD8+ EMRA	UFC1	0.0054	-1.5	0.584	0.513	1
1 CD8+ EMRA	BCL2A1	0.0054	-2.9	0.174	0.18	1
1 CD8+ EMRA	PEBP1	0.0055	-16	0.483	0.469	1
1 CD8+ EMRA	SRRT	0.0055	-4.3	0.36	0.376	1
1 CD8+ EMRA	TSPAN17	0.0056	-0.3	0.101	0.074	1
1 CD8+ EMRA	TMEM219	0.0058	-0.6	0.361	0.356	1
1 CD8+ EMRA	CDC37	0.006	-1.1	0.62	0.538	1
1 CD8+ EMRA	PRKCH	0.006	-0.3	0.685	0.59	1
1 CD8+ EMRA	NDUFB10	0.0061	-1.7	0.537	0.429	1
1 CD8+ EMRA	RPS26	0.0061	-101.1	1	1	1
1 CD8+ EMRA	HIST1H1E	0.0061	0.6	0.663	0.561	1
1 CD8+ EMRA	H3F3A	0.0062	-63.4	0.97	0.952	1
1 CD8+ EMRA	BAG1	0.0062	-0.4	0.295	0.293	1
1 CD8+ EMRA	SSR2	0.0062	-22.5	0.835	0.757	1
1 CD8+ EMRA	ATP5MPL	0.0063	-11.6	0.643	0.614	1
1 CD8+ EMRA	ERGIC3	0.0063	-10.4	0.373	0.353	1
1 CD8+ EMRA	MALAT1	0.0064	#NAME?	1	1	1
1 CD8+ EMRA	EIF4H	0.0065	-4.5	0.493	0.496	1
1 CD8+ EMRA	HERPUD2	0.0065	-0.3	0.479	0.409	1
1 CD8+ EMRA	CACYBP	0.0066	-2.2	0.313	0.332	1
1 CD8+ EMRA	RPN1	0.0067	-9.7	0.527	0.437	1
1 CD8+ EMRA	YBX1	0.0067	-47.5	0.953	0.919	1
1 CD8+ EMRA	HMGB1	0.0069	-183	0.96	0.936	1
1 CD8+ EMRA	YWHAH	0.0069	-5.9	0.18	0.182	1
1 CD8+ EMRA	EIF5	0.0069	-2.1	0.501	0.536	1
1 CD8+ EMRA	TMEM14B	0.007	-35.3	0.357	0.288	1
1 CD8+ EMRA	ARHGEF7	0.0072	-16.8	0.162	0.194	1
1 CD8+ EMRA	MGST3	0.0073	-33.4	0.361	0.288	1
1 CD8+ EMRA	RPL35A	0.0075	-88.3	1	0.997	1
1 CD8+ EMRA	ZNF331	0.0075	-3.8	0.254	0.308	1
[truncated: 38,582 more rows]
